# Supplementary material for: Coevolution of Drosophila melanogaster mtDNA and Wolbachia Genotypes
Source: PLoS One. 2013 Jan 17;8(1):e54373. doi: 10.1371/journal.pone.0054373 (PMC3547870; doi:10.1371/journal.pone.0054373)
Supplement: Supporting Information S1 — Archive of the 1515 bp alignment extracted from [12], [23], [25], [39], [40] (“b, d, e” datasets) in Fasta format. (FASTA) [file pone.0054373.s004.fasta]

>ZO65_*_III
taaaggataaaaaattataccataagttctaatataaggtataaatcatatagaccctaaaaaagttcttaaattatatataaataaagatttatttaaaaaaaataaatttcttaaagaaattaaatatccaaataaaccccctacaatacatacaaataatgttaacaattttatataaataggtaaacaaattatataaggaaaaggaaaaatcaatcaatttaatattctacctccaataattcttataattaataatcctattataccacggagtataattcaactttcatcatttaatatattcaatctaccgcaatttaaatcaccggttattgaataataaactaatcgaaatgaataactaacagttaaacccgtagaaaaatagtataaaaaaaatgaaaacatattaacatttctaattctaacaatttctaaaattatatccttagaatagaatccagctaaaaaaggtattccacataaagctaaattagatacgttaaaacaagctgaagttaaaggtatatgaattcttaacccccctattaaacgaatatcttgagaattatttatattatgaataatagccccagcacatataaacaataatgctttaaataaagcatgagttaataaatgaaatatagctaattttaaaaatcctatagacaaaattcttattattaaacctaattgacttaaagtagataaagcaataattttttttaaatcaaattcaaaattagctcctaatccagctataaatattgttaatccagataataataatattaattgtcctaaccaagaagttcttaagataatattaaatcgaattaataaatatacaccagctgtaactaatgtagaagaatgaactaaagcagaaacaggtgtaggagcagctatagctgcaggtaaccaagaagaaaaaggaatctgagctcttttagttatagcagctaatattactaatcttccaattattaacatttcaaattcattttgtataatttctaaataaaaaatataatttcatcttccataatttaatattcaagcaatagaaagaagtaaagctacatccccaattcgattagataacgcagttaatataccagcattataagatttaatattttgaaaataaattactaaacaataagaaacaagtcctaaaccatctcaccctaataaaattctaattaaatttggtctaataattaacaatattattgataaaacaaatattaatactaatataatgaatcgattaatatgattatcatttattatgtattcttttctataaaaaatcactaaagaagaaattataagaacaaaagatataaataataaacttattcaatcaaaaagaaaagttataacaattcttatagaatttaaagaaactaattctcactcaataaaataaatcatatcatttaacaaaaaatataaacttaataaaaaacatgataaacttatagaaattaaattaacaaa      
>FR310_*_III
taaaggataaaaaattataccataagttctaatataaggtataaatcatatagaccctaaaaaagttcttaaattatatataaataaagatttatttaaaaaaaataaatttcttaaagaaattaaatatccaaataaaccccctacaatacatacaaataatgttaacaattttatataaataggtaaacaaattatataaggaaaaggaaaaatcaatcaatttaatattctacctccaataattcttataattaataatcctattataccacggagtataattcaactttcatcatttaatatattcaatctaccgcaatttaaatcaccggttattgaataataaactaatcgaaatgaataactaacagttaaacccgtagaaaaatagtataaaaaaaatgaaaacatattaacatttctaattctaacaatttctaaaattatatccttagaatagaatccagctaaaaaaggtattccacataaagctaaattagatacgttaaaacaagctgaagttaaaggtatatgaattcttaacccccctattaaacgaatatcttgagaattatttatattatgaataatagccccagcacatataaacaataatgctttaaataaagcatgagttaataaatgaaatatagctaattttaaaaatcctatagacaaaattcttattattaaacctaattgacttaaagtagataaagcaataattttttttaaatcaaattcaaaattagctcctaatccagctataaatattgttaatccagataataataatattaattgtcctaaccaagaagttcttaagataatattaaatcgaattaataaatatacaccagctgtaactaatgtagaagaatgaactaaagcagaaacaggtgtaggagcagctatagctgcaggtaaccaagaagaaaaaggaatctgagctcttttagttatagcagctaatattactaatcttccaattattaacatttcaaattcattttgtataatttctaaataaaaaatataatttcatcttccataatttaatattcaagcaatagaaagaagtaaagctacatccccaattcgattagataacgcagttaatataccagcattataagatttaatattttgaaaataaattactaaacaataagaaacaagtcctaaaccatctcaccctaataaaattctaattaaatttggtctaataattaacaatattattgataaaacaaatattaatactaatataatgaatcgattaatatgattatcatttattatgtattcttttctataaaaaatcactaaagaagaaattataagaacaaaagatataaataataaacttattcaatcaaaaagaaaagttataacaattcttatagaatttaaagaaactaattctcactcaataaaataaatcatatcatttaacaaaaaatataaacttaataaaaaacatgataaacttatagaaattaaattaacaaa      
>SP80_*_III
taaaggataaaaaattataccataagttctaatataaggtataaatcatatagaccctaaaaaagttcttaaattatatataaataaaGATTTATTTAAAAAAAATAAATTTCTTAAAGAAATTAAATATCCAAATAAACCCCCTACAATACATACAAATAATGTTAACAATTTTATATAAATAGGTAAACAAATTATATAAGGAAAAGGAAAAATCAATCAATTTAATATTCTACCTCCAATAATTCTTATAATTAATAATCCTATTATACCACGGAGTatAattcaactttcatcatttaatatattcaatctaccgcaatttaaatcaccggttattgaataataaactaatcgaaatgaataactaacagttaaacccgtagaaaaatagtataaaaaaaatgaaaacatattaacatttctaattctaacaatttctaaaattatatccttagaatagaatccagctaaaaaaggtattccacataaagctaaattagatacgttaaaacaagctgaagttaaaggtatatgaattcttaacccccctattaaacgaatatcttgagaattatttatattatgaataatagccccagcacatataaacaataatgctttaaataaagcatgagttaataaatgaaatatagctaattttaaaaatcctatagacaaaattcttattattaaacctaattgacttaaagtagataaagcaataattttttttaaatcaaattcaaaattagctcctaatccagctataaatattgttaatccagataataataatattaattgtcctaaccaagaagttcttaagataatattaaatcgaattaataaatatacaccagctgtaactaatgtagaagaatgaactaaagcagaaacaggtgtaggagcagctatagctgcaggtaaccaagaagaaaaaggaatctgagctcttttagttatagcagctaatattactaatcttccaattattaacatttcaaattcattttgtataatttctaaataaaaaatataatttcatcttccataatttaatattcaagcaatagaaagaagtaaagctacatccccaattcgattagataacgcagttaatataccagcattataagatttaatattttgaaaataaattactaaacaataagaaacaagtcctaaaccatctCACCCTAATAAAATTCTAATTAAATTTGGTCTAATAATTAACAATATTATTGATAAAACAAATATTAATACTAATATAATGAATCGATTAATATGATTATCATTTATTATGTATTCTTTTCTATAAAAAATCACTAAAGAAGAAATTATAAGAACAAAAGATATAAATAATAAACTTATTCAATCAAAAAGAAAAGTTATAACAATTCTTATAGAATTTAAAGAAACTAATTCTCACTCAATAAAATAAATCATATCATTTAACAAAAAATATAAACTTAATAAAAAACATGATAAACTTATAGAAATTAAATTAACAAA      
>SP241_*_III
taaaggataaaaaattataccataagttctaatataaggtataaatcatatagaccctaaaaaagttcttaaattatatataaataaagatttatttaaaaaaaataaatttcttaaagaaattaaatatccaaataaaccccctacaatacatacaaataatgttaacaattttatataaataggtaaacaaattatataaggaaaaggaaaaatcaatcaatttaatattctacctccaataattcttataattaataatcctattataccacggagtataattcaactttcatcatttaatatattcaatctaccgcaatttaaatcaccggttattgaataataaactaatcgaaatgaataactaacagttaaacccgtagaaaaatagtataaaaaaaatgaaaacatattaacatttctaattctaacaatttctaaaattatatccttagaatagaatccagctaaaaaaggtattccacataaagctaaattagatacgttaaaacaagctgaagttaaaggtatatgaattcttaacccccctattaaacgaatatcttgagaattatttatattatgaataatagccccagcacatataaacaataatgctttaaataaagcatgagttaataaatgaaatatagctaattttaaaaatcctatagacaaaattcttattattaaacctaattgacttaaagtagataaagcaataattttttttaaatcaaattcaaaattagctcctaatccagctataaatattgttaatccagataataataatattaattgtcctaaccaagaagttcttaagataatattaaatcgaattaataaatatacaccagctgtaactaatgtagaagaatgaactaaagcagaaacaggtgtaggagcagctatagctgcaggtaaccaagaagaaaaaggaatctgagctcttttagttatagcagctaatattactaatcttccaattattaacatttcaaattcattttgtataatttctaaataaaaaatataatttcatcttccataatttaatattcaagcaatagaaagaagtaaagctacatccccaattcgattagataacgcagttaatataccagcattataagatttaatattttgaaaataaattactaaacaataagaaacaagtcctaaaccatctcaccctaataaaattctaattaaatttggtctaataattaacaatattattgataaaacaaatattaatactaatataatgaatcgattaatatgattatcatttattatgtattcttttctataaaaaatcactaaagaagaaattataagaacaaaagatataaataataaacttattcaatcaaaaagaaaagttataacaattcttatagaatttaaagaaactaattctcactcaataaaataaatcatatcatttaacaaaaaatataaacttaataaaaaacatgataaacttatagaaattaaattaacaaa      
>KT1_*_III
TAAAGGATAAAAAATTATACCATAAGTTCTAATATAAGGTATAAATCATATAGACCCTAAAAAAGTTCTTAAATTATATATAAATAAAGATTTATTTAAAAAAAATAAATTTCTTAAAGAAATTAAATATCCAAATAAACCCCCTACAATACATACAAATAATGTTAACAATTTTATATAAATAGGTAAACAAATTATATAAGGAAAAGGAAAAATCAATCAATTTAATATTCTACCTCCAATAATTCTTATAATTAATAATCCTATTATACCACGGAGTATAATTCAACTTTCATCATTTAATATATTCAATCTACCGCAATTTAAATCACCGGTTATTGAATAATAAACTAATCGAAATGAATAACTAACAGTTAAACCCGTAGAAAAATAGTAtaaaaaaaatgaaaacatattaacatttctaattctaacaatttctaaaattatatccttagaatagaatccagctaaaaaaggtattccacataaagctaaattagatacgttaaaacaagctgaagttaaaggtatatgaattcttaacccccctaTTAAACGAATATCTTGAGAATTATTTATATTATGAATAATAGCCCCAGCACATATAAACAATAATGCTTTAAATAAAGCATGAGTTAATAAATGAAATATAGCTAATTTTAAAAATCCTATAGACAAAATTCttattattaaacctaattgacttaaagtagataaagcaataattttttttaaatcaaattcaaaattagctcctaatccagctataaatattgttaatccagataataataatattaattgtcctaaccaagaagttcttaagataatattaaatcgaattaataaatataCaCCAGCTGTAACTAATGTAGAAGAATGAACTAAAGCAGAAACAGGTGTAGGAGCAGCTATAGCTGCAGGTAACCAAGAAGAAAAAGGAATCTGAGCTCTTTTAGTTATAGCAGCTAaTATTACTAATCTtccaattattaacatttcAAATTCATTTTGTATAATTTctaAAtaaaaaaTataatTTCATCTTCCATAATTTAATATTCAAGCAATAGAAAGaagtaaagctacatccCcaatTCGATTAGATAACGCAGTTAATATACCagcaTTATAAGATTTAATATTTTGAAAATAAATTACTAAACAATAAGAAACAAGTCCTAAACCATCTCACCCTAATAAAATTCTAATTAAATTTGGTCTAATAATTAACAATATTATTGATAAAACAAATATTAATACTAATATAATGAATCGATTAATATGATTATCATTTATTATGTATTCTTTTCTATAAAAAATCACTAAAGAAGAAATTATAAGAACAAAAGATATAAATAATAAACTTATTCAATCAAAAAGAAAAGTTATAACAATTCTTATAGAATTTAAAGAAACTAATTCTCACTCAATAAAATAAATCATATCATTTAACAAAAAATATAAACTTAATAAAAAACATGATAAACTTATAGAAATTAAATTAACAAA      
>SP188_*_III
TAAAGGATAAAAAATTATACCATAAGTTCTAATATAAGGTATAAATCATATAGACCCTAAAaaagttcttaaattatatataaataaagatttaTTTAAAAAAAATAAATTTCTTAAAGAAATTAAATATCCAAATAAACCCCCTACAATACATACAAATAATGTTAACAATTTTATATAAATAGGTAAACAAATTATATAAGGAAAAGGAAAAATCAATCAATTTAATATTCTACCTCCAATAATTCTTATAATTAATAATCCTATTATACCACGGAGTATAATTCAACTTTCATCATTTAATATATTCAATCTACCgCaaTTTAAATCACCGGTTattgaataataaactaatcgaaatgaataactaacagttaaacccgtagaaaaatagtataaaaaaaatgaaaacatattaacatttctaattctaacaatttctaaaattatatccttagaatagaatccagctaaaaaaggtattccacataaagctaaattagatacgttaaaacaagctgaagttaaaggtatatgaattcttaacccccctattaaacgaatatcttgagaattatttatattatgaataatagccccagcacatataaacaataatgctttaaataaagcatgagttaataaatgaaatatagctaattttaaaaatcctatagacaaaattcttattattaaacctaattgacttaaagtagataaagcaataattttttttaaatcaaattcaaaattagctcctaatccagctataaatattgttaatccagataataataatattaattgtcctaaccaagaagttcttaagataatattaaatcgaattaataaatatacaccagctgtaactaatgtagaagaatgaactaaagcagaaacaggtgtaggagcagctatagctgcaggtaaccaagaagaaaaaggaatctgagctcttttagttatagcagctaatattactaatcttccaattattaacatttcaaattcattttgtataatttctaaataaaaaatataatttcatcttccataatttaatattcaagcaatagaaagaagtaaagctacatccccaattcgattagataacgcagttaatataccagcattataagatttaatattttgaaaataaattactaaacaataagaaacaagtcctaaaccatctcaccCTAATAAAATTCTAATTAAATTTGGTCTAATAATTAACAATATTATTGATAAAACAAATATTAATACTAATATAATGAATCGATTAATATGATTATCATTTATTATGTATTCTTTTCTATAAAAAATCACTAAAGAAGAAATTATAAGAACAAAAGATATAAATAATAAACTTATTCAATCAAAAAGAAAAGTTATAACAATTCTTATAGAATTTAAAGAAACTAATTCTCACTCAATAAAATAAATCATATCATTTAACAAAAAATATAAACTTAATAAAAAACATGATAAACTTATAGAAATTAAATTAACAAA      
>CO8N_I
taaaggataaaaaattataccataagttctaatataaggtataaatcatatagaccctaaaaaagttcttaaattatatataaataaagatttatttaaaaaaaataaatttcttaaagaaattaaatatccaaataaaccccctacaatacatacaaataatgttaacaattttatataaataggtaaacaaattatataaggaaaaggaaaaatcaatcaatttaatattctacctccaataattcttataattaataatcctattataccacggagtataattcaactttcatcatttaatatattcaatctaccgcaatttaaatcaccggttattgaataataaactaatcgaaatgaataactaacagttaaacccgtagaaaaatagtataaaaaaaatgaaaacatattaacatttctaattctaacaatttctaaaattatatccttagaatagaatccagctaaaaaaggtattccacataaagctaaattagatacgttaaaacaagctgaagttaaaggtatatgaattcttaacccccctattaaacgaatatcttgagaattatttatattatgaataatagccccagcacatataaacaataatgctttaaataaagcatgagttaataaatgaaatatagctaattttaaaaatcctatagacaaaattcttattattaaacctaattgacttaaagtagataaagcaataattttttttaaatcaaattcaaaattagctcctaatccagctataaatattgttaatccagataataataatattaattgtcctaaccaagaagttcttaagataatattaaatcgaattaataaatatacaccagctgtaactaatgtagaagaatgaactaaagcagaaacaggtgtaggagcagctatagctgcaggtaaccaagaagaaaaaggaatctgagctcttttagttatagcagctaatattactaatcttccaattattaacatttcaaattcattttgtataatttctaaataaaaaatataatttcatcttccataatttaatattcaagcaatagaaagaagtaaagctacatccccaattcgattagataacgcagttaatataccagcattataagatttaatattttgaaaataaattactaaacaataagaaacaagtcctaaaccatctcaccctaataaaattctaattaaatttggtctaataattaacaatattattgataaaacaaatattaatactaatataataaatcgattaatatgattatcatttattatgtattcttttctataaaaaatcactaaagaagaaattataagaacaaaagatataaataataaacttattcaatcaaaaagaaaagttataacaattcttatagaatttaaagaaactaattctcactcaataaaataaatcatatcatttaacaaaaaatataaacttaataaaaaacatgataaacttatagaaattaaattaacaaa      
>CO4N_I
TAAAGGATAAAAAATTATACCATAAGTTCTAATATAAGGTATAAATCATATAGACCCTAAAAAAGTTCTTAAATTATATATAAATAAAGATTTATTTAAAAAAAATAAATTTCTTAAAGAAATTAAATATCCAAATAAACCCCCTACAATACATACAAATAATGTTAACAATTTTATATAAATAGGTAAACAAATTATATAAGGAAAAGGAAAAATCAATCAATTTAATATTCTACCTCCAATAATTCTTATAATTAATAATCCTATTATACCACGGAGTATAATTCAACTTTCATCATTTAATATATTCAATCTACCGCAATTTAAATCACCGGTTATTGAATAATAAACTAATCGAAATGAATAACTAACAGTTAAACCCGTAGAAAAATAGTATAAAAAAAATGAAAACATATTAACATTTCTAATTCTAACAATTTCTAAAATTATATCCTTAGAATAGAATCCAGCTAAAAAAGGTATTCCACATAAAGCTAAATTAGATACGTTAAAACAAGCTGAAGTTAAAgGTATATGAATTCTTAACCCCCCTATTAAACGAATATCTTGAGAATTATTTATATTATGAATAATAGCCCCAGCACATATAAACAATAATGCTTTAAATAAAGCATGAGTTAATAAATGAAATATAGCTAATTTTAAAAATCCTATAGACAAAATTCTTATTATTAAACCTAATTGACTTaaagtagaTAAAGCAATAATTTTTTTTAAATCAAATTCAAAATTAGCTCCTAATCCAGCTATAAATATTGTTAATCCAGATAATAATAATATTAATTGTCCTAACCAAGAAGTTCTTAAGATAATATTAAATCGAATTAATAAATATACACCAGCTGTAACTAATGTAGAAGAATGAACTAAAGCAGAAACAGGTGTAGGAGCAGCTATAGCTGCAGGTAACCAAGAAGAAAAAGGAATCTGAGCTCTTTTAGTTATAGCAGCTAATATTACTAATCTTCCAATTATTAACATTTCAAATTCATTTTGTATAATTTCTAAATAAAAAATATAATTTCATCTTCCATAATTTAATATTCAAGCAATAGAAAGAAGTAAAGCTACATCCCCAATTCGATTAGATAACGCAGTTAATATACCAGCATTATAAGATTTAATATTTTGAAAATAAATTACTAAACAATAAGAAACAAGTCCTAAACCATCTCACCCTAATAAAATTCTAATTAAATTTGGTCTAATAATTAACAATATTATTGATAAAACAAATATTAATACTAATATAATAAATCGATTAATATGATTATCATTTATTATGTATTCTTTTCTATAAAAAATCACTAAAGAAGAAATTATAAGAACAAAAGATATAAATAATAAACTTATTCAATCAAAAAGAAAAGTTATAACAATTCTTATAGAATTTAAAGAAACTAATTCTCACTCAATAAAATAAATCATATCATTTAACAAAAAATATAAACTTAATAAAAAACATGATAAACTTATAGAAATTAAATTAACAAA      
>CO2_*_I
TAAAGGATAAAAAATTATACCATAAGTTCTAATATAAGGTATAAATCATATAGACCCTAAAAAAGTTCTTAAATTATATATAAATAAAGATTTATTTAAAAAAAATAAATTTCTTAAAGAAATTAAATAtccAaataaaccccctacaatACATACAAATAATGTTAACAATTTTATATAAATAGGTAAACAAATTATATAGGGAAAAGGAAAAATCAATCAATTTAATATTCTACCTCCAATAATTCTTATAATTAATAATCCTATTATACCACGGAGTATAATTCAACTTtcatcatttaatatattcaatctaccgcaatttaaatcaccggttattgaataataaactaatcgaaatgaataactaacagttaaacccgtagaaaaatagtataaaaaaaatgaaaacatattaacatttctaattctaacaatttctaaaattatatccttagaatagaatccagctaaaaaaggtattccacataaagctaaattagatacgttaaaacaagctgaagttaaaggtatatgaattcttaacccccctattaaacgaatatcttgagaattatttatattatgaataatagccccagcacatataaacaataatgctttaaataaagcatgagttaataaatgaaatatagctaattttaaaaatcctatagacaaaattcttattattaaacctaattgacttaaagtagataaagcaataattttttttaaatcaaattcaaaattagcccctaatccagctataaatattgttaatccagataataataatattaattgtcctaaccaagaagttcttaagataatattaaatcgaattaataaatatacaccagctgtaactaatgtagaagaatgaactaaagcagaaacaggtgtaggagcagctatagctgcaggtaaccaagaagaaaaaggaatctgagctcttttagttatagcagctaatattactaatcttccaattattaacatttcaaattcattttgtataatttctaaataaaaaatataatttcatcttccataatttaatattcaagcaatagaaagaagtaaagctacatccccaattcgattagataacgcagttaatataccagcattataagatttaatattttgaaaataaattactaaacaataagaaacaagtcctaaaccatctcaccctaataaaattctaattaaatttggtctaataattaacaatattattgataaaacaaatattaatactaatataataaatcgattaatatgattatcatttattatgtattcttttctataaaaaatcactaaagaagaaattataagaacaaaagatataaataataaacttattcAATCaaaaagaaaagttatAacaattcttatagaatttaaagaaactaattctcactCAATAAAATAAATCATATCATTTAACAAAAAATATAAACTTAATAAAAAACATGATAAACTTATAGAAATTAAATTAACAAA      
>GA125_*_I
TAAAGGATAAAAAATTATACCATAAGTTCTAATATAAGGTATAAATCATATAGATCCTAAAAAAGTTCTTAAATTATATATAAATAAAGATTTATTTAAAAAAAATAAatttcttaaagaaattaaatatccaaataaaccccctacaatacatacaaataatgttaacaattttatataaataggtaaacaaattatataaggaaaaggaaaaatcaatcaatttaatattctacctccaataattcttataattaataatcctattataccacggagtatgattcaactttcatcatttaatatattcaatctaccgcaatttaaatcaccggttattgaataataaactaatcgaaatgaataactaacagttaaacccgtagaaaaatagtataaaaaaaatgaaaacatattaacatttctaattctaacaatttctaaaattatatccttagaatagaatccagctaaaaaaggtattccacataaagctaaattagatacgttaaaacaagctgaagttaaaggtatatgaattcttaacccccctattaaacgaatatcttgagaattatttatattatgaataatagccccagcacatataaacaataatgctttaaataaagcatgagttaataaatgaaatatagctaattttaaaaatcctatagacaaaattcttattattaaacctaattgacttaaagtagataaagcaataattttttttaaatcaaattcaaaattagctcctaatccagctataaatattgttaatccagataataataatattaattgtcctaaccaagaagttcttaagataatattaaatcgaattaataaatatacaccagctgtaactaatgtagaagaatgaactaaagcagaaacaggtgtaggagcagctatagctgcaggtaaccaagaagaaaaaggaatctgagctcttttagttatagcagctaatattactaatcttccaattattaacatttcaaattcattttgtataatttctaaataaaaaatataatttcatcttccataatttaatattcaagcaatagaaagaagtaaagctacatccccaattcgattagataacgcagttaatataccagcattataagatttaatattttgaaaataaattactaaacaataagaaacaagtcctaaaccatctcaccctaataaaattctaattaaatttggtctaataattaacaatattattgataaaacaaatattaatactaatataataaatcgattaatatgattatcatttattatgtattcttttctataaaaaatcactaaagaagaaattataagaacaaaagatataaataataaacttattcaatcaaaaagaaaagttataacaattcttatagaatttaaagaaactaattctcactcaataaaataaatcatatcatttaacaaaaAATATAAACTTAATAAAAAACATGATAAACTTATAGAAATtAaattaacaaa      
>DGRP272_*_I
taaaggataaaaaattataccataagttctaatataaggtataaatcatatagaccctaaaaaagttcttaaattatatataaataaagatttatttaaaaaaaataaatttcttaaagaaattaaatatccaaataaaccccctacaatacatacaaataatgttaacaattttatataaataggtaaacaaattatataaggaaaaggaaaaatcaatcaatttaatattctacctccaataattcttataattaataatcctattataccacggagtataattcaactttcatcatttaatatattcaatctaccgcaatttaaatcaccggttattgaataataaactaatcgaaatgaataactaacagttaaacccgtagaaaaataatataaaaaaaatgaaaacatattaacatttctaattctaacaatttctaaaattatatccttagaatagaatccagctaaaaaaggtattccacataaagctaaattagatacgttaaaacaagctgaagttaaaggtatatgaattcttaacccccctattaaacgaatatcttgagaattatttatattatgaataatagccccagcacatataaacaataatgctttaaataaagcatgagttaataaatgaaatatagctaattttaaaaatcctatagacaaaattcttattattaaacctaattgacttaaagtagataaagcaataattttttttaaatcaaattcaaaattagctcctaatccagctataaatattgttaatccagataataataatattaattgtcctaaccaagaagttcttaagataatattaaatcgaattaataaatatacaccagctgtaactaatgtagaagaatgaactaaagcagaaacaggtgtaggagcagctatagctgcaggtaaccaagaagaaaaaggaatctgagctcttttagttatagcagctaatattactaatcttccaattattaacatttcaaattcattttgtataatttctaaataaaaaatataatttcatcttccataatttaatattcaagcaatagaaagaagtaaagctacatccccaattcgattagataacgcagttaatataccagcattataagatttaatattttgaaaataaattactaaacaataagaaacaagtcctaaaccatctcaccctaataaaattctaattaaatttggtctaataattaacaatattattgataaaacaaatattaatactaatataataaatcgattaatatgattatcatttattatgtattcttttctataaaaaatcactaaagaagaaattataagaacaaaagatataaataataaacttattcaatcaaaaagaaaagttataacaattcttatagaatttaaagaaactaattctcactcaataaaataaatcatatcatttaacaaaaaatataaacttaataaaaaacatgataaacttatagaaattaaattaacaaa      
>GU2_II
taaaggataaaaaattataccataagttctaatataaggtataaatcatatagaccctaaaaaagttcttaaattatatataaataaagatttatttaaaaaaaataaatttcttaaagaaattaaatatccaaataaaccccctacaatacatacaaataatgttaacaattttatataaataggtaaacaaattatataaggaaaaggaaaaatcaatcaatttaatattctacctccaataattcttataattaataatcctattataccacggagtataattcaactttcatcatttaatatattcaatctaccgcaatttaaatcaccggttattgaataataaactaatcgaaatgaataactaacagttaaacccgtagaaaaatagtataaaaaaaatgaaaacatattaacatttctaattctaacaatttctaaaattatatccttagaatagaatccagctaaaaaaggtattccacataaagctaaattagatacgttaaaacaagctgaagttaaaggtatatgaattcttaacccccctattaaacgaatatcttgagaattatttatattatgaataatagccccagcacatataaacaataatgctttaaataaagcatgagttaataaatgaaatatagctaattttaaaaatcctatagacaaaattcttattattaaacctaattgacttaaagtagataaagcaataattttttttaaatcaaattcaaaattagctcctaatccagctataaatattgttaatccagataataataatattaattgtcctaaccaagaagttcttaagataatattaaatcgaattaataaatatacaccagctgtaactaatgtagaagaatgaactaaagcagaaacaggtgtaggagcagctatagctgcaggtaaccaagaagaaaaaggaatctgagctcttttagttatagcagctaatattactaatcttccaattattaacatttcaaattcattttgtataatttctaaataaaaaatataatttcatcttccataatttaatattcaagcaatagaaagaagtaaagctacatccccaattcgattagataacgcagttaatataccagcattataagatttaatattttgaaaataaattactaaacaataagaaacaagtcctaaaccatctcaccctaataaaattctaattaaatttggtctaataattaacaatattattgataaaacaaatattaatactaatataatgaatcgattaatatgattatcatttattatgtattcttttctataaaaaatcactaaagaagaaattataagaacaaaagatataaataataaacttattcaatcaaaaagaaaagttataacaattcttatagaatttaaagaaactaattctcactcaataaaataaatcatatcatttaacaaaaaatataaacttaataaaaaacatgataaacttatagaaattaaattaacaaa      
>GU10_II
taaaggataaaaaattataccataagttctaatataaggtataaatcatatagaccctaaaaaagttcttaaattatatataaataaagatttatttaaaaaaaataaatttcttaaagaaattaaatatccaaataaaccccctacaatacatacaaataatgttaacaattttatataaataggtaaacaaattatataaggaaaaggaaaaatcaatcaatttaatattctacctccaataattcttataattaataatcctattataccacggagtataattcaactttcatcatttaatatattcaatctaccgcaatttaaatcaccggttattgaataataaactaatcgaaatgaataactaacagttaaacccgtagaaaaataatataaaaaaaatgaaaacatattaacatttctaattctaacaatttctaaaattatatccttagaatagaatccagctaaaaaaggtattccacataaagctaaattagatacgttaaaacaagctgaagttaaaggtatatgaattcttaacccccctattaaacgaatatcttgagaattatttatattatgaataatagccccagcacatataaacaataatgctttaaataaagcatgagttaataaatgaaatatagctaattttaaaaatcctatagacaaaattcttattattaaacctaattgacttaaagtagataaagcaataattttttttaaatcaaattcaaaattagctcctaatccagctataaatattgttaatccagataataataatattaattgtcctaaccaagaagttcttaagataatattaaatcgaattaataaatatacaccagctgtaactaatgtagaagaatgaactaaagcagaaacaggtgtaggagcagctatagctgcaggtaaccaagaagaaaaaggaatctgagctcttttagttatagcagctaatattactaatcttccaattattaacatttcaaattcattttgtataatttctaaataaaaaatataatttcatcttccataatttaatattcaagcaatagaaagaagtaaagctacatccccaattcgattagataacgcagttaatataccagcattataagatttaatattttgaaaataaattactaaacaataagaaacaagtcctaaaccatctcaccctaataaaattctaattaaatttggtctaataattaacaatattattgataaaacaaatattaatactaatataatgaatcgattaatatgattatcatttattatgtattcttttctataaaaaatcactaaagaagaaattataagaacaaaagatataaataataaacttattcaatcaaaaagaaaagttataacaattcttatagaatttaaagaaactaattctcactcaataaaataaatcatatcatttaacaaaaaatataaacttaataaaaaacatgataaacttatagaaattaaattaacaaa      
>EZ2_*_IV
TAAAGGATAAAAAATTATACCATAAGTTCTAATATAAGGTATAAATCATATAGACCCTAAAAAAGTTCTTAAATTATATATAAATAAAGATTTATTTAAAAAAAATAAATTTCTTAAAGAAATTAAATATCCAAATAAACCCCCTACAATACATACAAATAATGTTAACAATTTTATATAAATAGGTAAACAAATTATATAAGGAAAAGGAAAAATCAATCAATTTAATATTCTACCTCCAATAATTCTTATAATTAATAATCCTATTATACCACGGAGTATAATTCAACTTTCATCATTTAATATATTCAATCTACCGCAATTTAAATCACCGGTTATTGAATAATAAACTAATCGAAATGAATAACTAACAGTTAAACCCGTAGAAAAATAGTATAaaAAAaatgaaAACATATTAACATTTCtAATTCTAACAATTTCTAAAATTATATCCTTAGAATAGAATCCAGCTAAAAAAGGTATTCCACATAAAGCTAAATTAGATACATTAAAACAAGCTGAAGTTAAAGGTATATGAATTCTTAACCCCCCTATTAAACGAATATCTTGAGAATTATTTATATTATGAATAATAGCCCCAGCACATATAAACAATAATGCTTTAAATAAAGCATGAGTTAATAAATGAAATATAGCTAATTTTAAAAATCCTATAGACAAAATTCTTATTATTAAACCTAATTGACTTAAAGTAGATAAAGCAATAATTTTTTTTAAATCAAATTCAAAATTAGCTCCTAATCCAGCTATAAATATTGTTAATCCAGATAATAATAATAATAATTGtcctaaCCAAGAAGTTCTTAAGATAATATTAAATCGAATTAATAAATATACACCAGCTGTAACTAATGTAGAAGAATGAACTAAAGCAGAAACAGGTGTAGGAGCAGCTATAGCTGCAGGTAACCAAGAAGAAAAAGGAATCTGAGCTCTTTTAGTTATAGCAGCTAATATTACTAATCTTCCAATTATTAACATTTCAAATTCATTTTGTATAATTTCTAAATAAAAAATATAATTTCATCTTCCATAATTTAATATTCAAGCAATAGAAAGAAGTAAAGCTACATCCCCAATTCGATTAGATAACGCAGTTAATATACCAGCATTATAAGATTTAATATTTTGAAAATAAATTACTAAACAATAAGAAACAAGTCCTAAACCATCTCACCCTAATAAAATTCTAATTAAATTTGGTCTAATAATTAACAATATTATTGATAAAACAAATATTAATACTAATATAATGAATCGATTAATATGATTATCATTTATTATGTATTCTTTTCTATAAAAAATCACTAAAGAAGAAATTATAAGAACAAAAGATATAAATAATAAACTTATTCAATCAAAAAGAAAAGTTATAACAATTCTTATAGAATTTAAAGAAACTAATTCTCACTCAATAAAATAAATCATATCATTTAACAAAAAATATAAACTTAATAAAAAACATGATAAACTTATAGAAATTAAATTAACAAA      
>ED10N_*_IV
TAAAGGATAAAAAATTATACCATAAGTTCTAATATAAGGTATAAATCATATAGACCCTAAAAAAGTTCTTAAATTATATATAAATaaagatttatttaaaaaaaataaatttcttaaagaaattaaatatccaaataaaccccctacaatacatacaaataatgttaacaattttatataaataggtaaacaaattatataaggaaaaggaaaaatcaatcaatttaatattctacctccaataattcttataattaataatcctattataccacggagtataattcaactttcatcatttaatatattcaatctaccgcaatttaaatcaccggttattgaataataaactaatcgaaatgaataactaacagttaaacccgtagaaaaatagtataaaaaaaatgaaaacatattaacatttctaattctaacaatttctaaaattatatccttagaatagaatccagctaaaaaaggtattccacataaagctaaattagatacgttaaaacaagctgaagttaaaggtatatgaattcttaacccccctattaaacgaatatcttgagaattatttatattatgaataatagccccagcacatataaacaataatgctttaaataaagcatgagttaataaatgaaatatagctaattttaaaaatcctatagacaaaattcttattattaaacctaattgacttaaagtagataaagcaataattttttttaaatcaaattcaaaattagctcctaatccagctataaatattgttaatccagataataataataataattgtcctaaccaagaagttcttaagataatattaaatcgaattaataaatatacaccagctgtaactaatgtagaagaatgaactaaagcagaaacaggtgtaggagcagctatagctgcaggtaaccaagaagaaaaaggaatctgagctcttttagttatagcagctaatattactaatcttccaattattaacatttcaaattcattttgtataatttctaaataaaaaatataatttcatcttccataatttaatattcaagcaatagaaagaagtaaagctacatccccaattcgattagataacgcagttaatataccagcattataagatttaatattttgaaaataaattactaaacaataagaaacaagtcctaaaccatctcaccctaataaaattctaattaaatttggtctaataattaacaatattattgataaaacaaatattaatactaatataatgaatcgattaatatgattatcatttattatatattcttttctataaaaaatcactaaagaagaaattataagaacaaaagatataaataataaacttattcaatcaaaaagaaaagttataacaattcttatagaatttaaagaaactaattctcactcaataaaataaatcatatcatttaacaaaaaatataaacttaataaaaaacatgataaacttatagaaattaaattaacaaa      
>FR361_V
taaaggataaaaaattataccataagttctaatataaggtataaatcatatagaccctaaaaaagttcttaaattatatataaataaagatttatttaaaaaaaataaatttcttaaagaaattaaatatccaaataaaccccctacaatacatacaaataatgttaacaattttatataaataggtaaacaaattatataaggaaaaggaaaaatcaatcaatttaatattctacctccaataattcttataattaataatcctattataccacggagtataattcaactttcatcatttaatatatttaatctaccgcaatttaaatcaccggttattgaataataaactaatcgaaatgaataactaacagttaaacccgtagaaaaatagtataaaaaaaatgaaaacatattaacatttctaattctaacaatttctaaaattatatccttagaatagaatccagctaaaaaaggtattccacataaagctaaattagatacattaaaacaagctgaagttaaaggtatatgaattcttaacccccctattaaacgaatatcttgagaattatttatattatgaataatagccccagcacatataaacaataatgctttaaataaagcatgagttaataaatgaaatatagctaattttaaaaatcctatagacaaaattcttattattaaacctaattgacttaaagtagataaagcaataattttttttaaatcaaattcaaaattagcccctaatccagctataaatattgttaatccagataataataatattaattgtcctaaccaagaagttcttaagataatattaaatcgaattaataaatatacaccagctgtaactaatgtagaagaatgaactaaagcagaaacaggtgtaggagcagctatagctgcaggtaaccaagaagaaaaaggaatctgagctcttttagttatagcagctaatattactaatcttccaattattaacatttcaaattcattttgtataatttctaaataaaaaatataatttcatcttccataatttaatattcaagcaatagaaagaagtaaagctacatccccaattcgattagataacgcagttaatataccagcattataagatttaatattttgaaaataaattactaaacaataagaaacaagtcctaaaccatctcaccctaataaaattctaattaaatttggtctaataattaacaatattattgataaaacaaatattaatactaatataatgaatcgattaatatgattgtcatttattatgtattcttttctataaaaaatcactaaagaagaaattataagaacaaaagatataaataataaacttattcaatcaaaaagaaaagttataacaattcttatagaatttaaagaaactaattctcactcaataaaataaatcatatcatttaacaaaaaatataaacttaataaaaaacatgataaacttatagaaattaaattaacaaa      
>FR180_V
TAAAGGATAAAAAATTATACCATAAGTTCTAATATAAGGTATaaatcatatagaccctaaaaaagttcttaaattatatataaataaAGATTTATTTAAAAAAAATAAATTTCTTAAAGAAATTAAATATCCAAATAAACCCCCTACAATACATACAAATAATGTTAACAATTTTATATAAATAGGTAAACAAATTATATAAGGAAAAGGAAAAATCAATCAATTTAATATTCTACCTCCAATAATTCTTATAATTAATAATCCTATTATACCACGGAGTATAATTCAACTTTCATCATTTAATATATTTAATCTACCGCAATTTAAATCACCGGTTATTgaataataaactaatcgaaatgaataactaacagttaaacccgtagaaaaatagtataaaaaaaatgaaaacatattaacatttctaattctaacaatttctaaaattatatccttagaatagaatccagctaaaaaaggtattccacataaagctaaattagatacattaaaacaagctgaagttaaaggtatatgaattcttaacccccctattaaacgaatatcttgagaattatttatattatgaataatagccccagcacatataaacaataatgctttaaataaagcatgagttaataaatgaaatatagctaattttaaaaatcctatagacaaaattcttattattaaacctaattgacttaaagtagataaagcaataattttttttaaatcaaattcaaaattagcccctaatccagctataaatattgttaatccagataataataatattaattgtcctaaccaagaagttcttaagataatattaaatcgaattaataaatatacaccagctgtaactaatgtagaagaatgaactaaagcagaaacaggtgtaggagcagctatagctgcaggtaaccaagaagaaaaaggaatctgagctcttttagttatagcagctaatattactaatcttccaattattaacatttcaaattcattttgtataatttctaaataaaaaatataatttcatcttccataatttaatattcaagcaatagaaagaagtaaagctacatccccaattcgattagataacgcagttaatataccagcattataagatttaatattttgaaaataaattactaaacaataagaaacaagtcctaaaccatctcaccctaataaaattctaattaaatttggtctaataattaacaatattattgataaaacaaatattaatactAAtatAATGAATCGATTAATAtGAttgtcattTATTATGTATTCTTTTCTATAAAAAATCACTAAAGAAGAAATTATAAGAACAAAAGATATAAATAATAAACTTATTCAATCAAAAAGAAAAGTTATAACAATTCTTATAGAATTTAAAGAAACTAATTCTCACTCAATAAAATAAATCATATCATTTAACAAAAAATATAAACTTAATAAAAAACATGATAAACTTATAGAAATTAAATTAACAAA      
>RG8_VI
TAAAGGATAAAAAATTATACCATAAGTTCTTATATAAGGTATAAATCATATAGACCCTAAAAAAGTTCTTAAATTATATATAAATAAAGATTTATTTAAAAAAAATAAATTTCTTAAAGAAATTAAATATCCAAATaaaccccctacaatacatacaaataatgttaacaattttatataaataggtaaacaaattatataaggaaaaggaaaaatcaatcaatttaatattctacctccaataattcttataattaataatcctattataccacggagtataattcaactttcatcatttaatatattcaatctaccgcaatttaaatcaccggttattgaataataaactaatcgaaatgaataactaacagttaaacccgtagaaaaatagtataaaaaaaatgaaaacatattaacatttctaattctaacaatttctaaaattatatccttagaatagaatccagctaaaaaaggtattccacataaagctaaattagatacgttaaaacaagctgaagttaaaggtatatgaattcttaacccccctattaaacgaatatcttgagaattatttatattgtgaataatagccccagcacatataaacaataatgctttaaataaagcatgagttaataaatgaaatatagctaattttaaaaatcctatagacaaaattcttattattaaacctaattgacttaaagtagataaagcaataattttttttaaatcaaattcaaaattagctcctaatccagctataaatattgttaatccagataataataatattaattgtcctaaccaagaagttcttaagataatattaaatcgaattaataaatatacaccagctgtaactaatgtagaagaatgaactaaagcagaaacaggtgtaggagcagctatagctgcaggtaaccaagaagaaaaaggaatctgagctcttttagttatagcagctaatattactaatcttccaattattaacatttcaaattcattttgtataatttctaaataaaaaatataatttcatcttccataatttaatattcaagcaatagaaagaagtaaagctacatccccaattcgattagataacgcagttaatataccagcattataagatttaatattttgaaaataaattactaaacaataagaaacaagtcctaaaccatctcaccctaataaaattctaattaaatttggtctaataattaacaatattattgataaaacaaatattaatactaatataatgaatcgattaatatgattgtcatttattatgtattcttttctataaaaaatcactaaagaagaaattataagaacaaaagatataaataataaacttattcaatcaaaaagaaaagttataacaattcttatagaatttaaagaaactaattctcactcaataaaataaatcatatcatttaacaaaaaatataaacttaataaaaaacatgataaacttatagaaattaaattaacaaa
>GA130_VI
TAAAGGATAAAAAATTATACCATAAGTTCTTATATAAGGTATAAATCATATAGACCCTAAAAAAGTTCTTAAATTATATATAAATAAAGATTTATTTAAAAAAAATaaatttcttaaagaaattaaatatccaaataaaccccctacaatacatacaaataatgttaacaattttatataaataggtaaacaaattatataaggaaaaggaaaaatcaatcaatttaatattctacctccaataattcttataattaataatcctattataccacggagtataattcaactttcatcatttaatatattcaatctaccgcaatttaaatcaccggttattgaataataaactaatcgaaatgaataactaacagttaaacccgtagaaaaatagtataaaaaaaatgaaaacatattaacatttctaattctaacaatttctaaaattatatccttagaatagaatccagctaaaaaaggtattccacataaagctaaattagatacgttaaaacaagctgaagttaaaggtatatgaattcttaacccccctattaaacgaatatcttgagaattatttatattgtgaataatagccccagcacatataaacaataatgctttaaataaagcatgagttaataaatgaaatatagctaattttaaaaatcctatagacaaaattcttattattaaacctaattgacttaaagtagataaagcaataattttttttaaatcaaattcaaaattagctcctaatccagctataaatattgttaatccagataataataatattaattgtcctaaccaagaagttcttaagataatattaaatcgaattaataaatatacaccagctgtaactaatgtagaagaatgaactaaagcagaaacaggtgtaggagcagctatagctgcaggtaaccaagaagaaaaaggaatctgagctcttttagttatagcagctaatattactaatcttccaattattaacatttcaaattcattttgtataatttctaaataaaaaatataatttcatcttccataatttaatattcaagcaatagaaagaagtaaagctacatccccaattcgattagataacgcagttaatataccagcattataagatttaatattttgaaaataaattactaaacaataagaaacaagtcctaaaccatctcaccctaataaaattctaattaaatttggtctaataattaacaatattattgataaaacaaatattaatactaatataatgaatcgattaatatgattgtcatttattatgtattcctttctataaaaaatcactaaagaagaaattataagaacaaaagatataaataataaacttattcaatcaaaaagaaaagttataacaattcttatagaatttaaagaaactaattctcactcaataaaataaatCATATCATTTAACAAAAAATATAAACTTAATAAaAAACATGATAaacttatagaaattaaattaacaaa
>DGRP335_*_VI
taaaggataaaaaattataccataagttcttatataaggtataaatcatatagaccctaaaaaagttcttaaattatatataaataaagatttatttaaaaaaaataaatttcttaaagaaattaaatatccaaataaaccccctacaatacatacaaataatgttaacaattttatataaataggtaaacaaattatataaggaaaaggaaaaatcaatcaatttaatattctacctccaataattcttataattaataatcctattataccacggagtataattcaactttcatcatttaatatattcaatctaccgcaatttaaatcaccggttattgaataataaactaatcgaaatgaataactaacagttaaacccgtagaaaaatagtataaaaaaaatgaaaacatattaacatttctaattctaacaatttctaaaattatatccttagaatagaatccagctaaaaaaggtattccacataaagctaaattagatacgttaaaacaagctgaagttaaaggtatatgaattcttaacccccctattaaacgaatatcttgagaattatttatattgtgaataatagccccagcacatataaacaataatgctttaaataaagcatgagttaataaatgaaatatagctaattttaaaaatcctatagacaaaattcttattattaaacctaattgacttaaagtagataaagcaataattttttttaaatcaaattcaaaattagctcctaatccagctataaatattgttaatccagataataataatattaattgtcctaaccaagaagttcttaagataatattaaatcgaattaataaatatacaccagctgtaactaatgtagaagaatgaactaaagcagaaacaggtgtaggagcagctatagctgcaggtaaccaagaagaaaaaggaatctgagctcttttagttatagcagctaatattactaatcttccaattattaacatttcaaattcattttgtataatttctaaataaaaaatataatttcatcttccataatttaatattcaagcaatagaaagaagtaaagctacatccccaattcgattagataacgcagttaatataccagcattataagatttaatattttgaaaataaattactaaacaataagaaacaagtcctaaaccatctcaccctaataaaattctaattaaatttggtctaataattaacaatattattgataaaacaaatattaatactaatataatgaatcgattaatatgattgtcatttattatgtattcttttctataaaaaatcactaaagaagaaattataagaacaaaagatataaataataaacttattcaatcaaaaagaaaagttataacaattcttatagaatttaaagaaactaattctcactcaataaaataaatcatatcatttaacaaaaaatataaacttaataaaaaacatgataaacttatagaaattaaattaacaaa
>DGRP338_*_VI
TAAAGGATAAAAAATTATACCATAAGTTCTTATATAAGGTATAAATCATATAGACCCTAAAAAAGTTCTTAAATTATATATAAATAAAGATTTATTTAAAAAAAATAAATTTCTTAAAGAAATTAAATATCCAAATAAACCCCCTACAATACATACAAATAATGTTAACAATTTTATATAAATAGGTAAACAAATTATATAAGGAAAAGGAAAAATCAATCAATTTAATATTCTACCTCCAATAATTCTTATAATTAATAATCCTATTATACCACGGAGTATAATTCAACTTTCATCATTTAATATATTCAATCTACCGCAATTTAAATCACCGGTTATTGAATAATAAACTAATCGAAATGAATAACTAACAGTTAAACCCGTAGAAAAATAGTATAAAAAAAATGAAAACATATTAACATTTCTAATTCTAACAATTTCTAAAATTATATCCTTAGAATAGAATCCAGCTAAAAAAGGTATTCCACATAAAGCTAAATTAGATACGTTAAAACAAGCTGAAGTTAAAGGTATATGAATTCTTAACCCCCCTATTAAACGAATATCTTGAGAATTATTTATATTGTGAATAATAGCCCCAGCACATATAAACAATAATGCTTTAAATAAAGCATGAGTTAATAAATGAAATATAGCTAATTTTAAAAATCCTATAGACAAAATTCTTATTATTAAACCTAATTGACTTAAAGTAgATAAagcaataattttttttaaatcaaattcaaaattagctcctaatccagctataaatattgttaatccagataaTAaTAATATTAATTGTCCTAACCAAGAAGTTCTTAAGATAATATTAAATCGAATTAATAAATATACACCAGCTgtaactaatgtagaagaatgaactaaagcagaaacaggtgtaggagcagctatagctgcaggtaaccaagaagaaaaaggaatctgagctcttttagttatagcagctaatattactaatCTTCCAATTATTAACATTTCAAATTCATTTTGTataatttctaaataaaaaatataatttcatcttccataatttaatattcaagcaatagaaagaagtaaagctacatccccaattcgattagataacgcagttaatatACCAGCATTATAAGATTTAATATTTTGAAAATAAATTACTAAACAATAAGAAACAAGTCCTAAACCATCTCACCCTAATAAAATTCTAATTAAATTTGGTCTAATAATTAACAATATTATTGATAAAACAAATATTAATACTAATATAATGAATCGATTAATATGATTGTCATTTATTATGTATTCTTTTCTATAAAAAATCACTAAAGAAGAAATTATAAGAACAAAAGATATAAATAATAAACTTATTCAATCAAAAAGAAAAGTTATAACAATTCTTATAGAATTTAAAGAAACTAATTCTCACTCAATAAAATAAATCATATCATTTAACAAAAAATATAAACTTAATAAAAAACATGATAAACTTATAGAAATTAAATTAACAAA
>ED3_*_IV
TAAAGGaTaaaaaattataccataagttctaatataaggtataaatcatatagaccctaaaaaagttcttaaattatatataaataaagatttatttaaaaaaaataaatttcttaaagaaattaaatatccaaataaaccccctacaatacatacaaataatgttaacaattttatataaataggtaaacaaattatataaggaaaaggaaaaatcaatcaatttaatattctacctccaataattcttataattaataatcctattataccacggagtataattcaactttcatcatttaatatattcaatctaccgcaatttaaatcaccggttattgaataataaactaatcgaaatgaataactaacagttaaacccgtagaaaaatagtataaaaaaaatgaaaacatattaacatttctaattctaacaatttctaaaattatatccttagaatagaatccagctaaaaaaggtattccacataaagctaaattagatacattaaaacaagctgaagttaaaggtatatgaattcttaacccccctattaaacgaatatcttgagaattatttatattatgaataatagccccagcacatataaacaataatgctttaaataaagcatgagttaataaatgaaatatagctaattttaaaaatcctatagacaaaattcttattattaaacctaattgacttaaagtagataaagcaataattttttttaaatcaaattcaaaattagctcctaatccagctataaatattgttaatccagataataataataataattgtcctaaccaagaagttcttaagataatattaaatcgaattaataaatatacaccagctgtaactaatgtagaagaatgaactaaagcagaaacaggtgtaggagcagctatagctgcaggtaaccaagaagaaaaaggaatctgagctcttttagttatagcagctaatattactaatcttccaattattaacatttcaaattcattttgtataatttctaaataaaaaatataatttcatcttccataatttaatattcaagcaatagaaagaagtaaagctacatccccaattcgattagataacgcagttaatataccagcattataagatttaatattttgaaaataaattactaaacaataagaaacaagtcctaaaccatctcaccctaataaaattctaattaaatttggtctaataattaacaatattattgataaaacaaatattaatactaatataatgaatcgattaatatgattatcatttattatgtattcttttctataaaaaatcactaaagaagaaattataagaacaaaagatataaataataaacttattcaatcaaaaagaaaagttataacaattcttatagaatttaaagaaactaattctcactcaataaaataaatcatatcatttaacaaaaaatataaacttaataaaaaacatgataaacttatagaaattaaattaacaaa
>ED2_IV
taaaggataaaaaattataccataagttctaatataaggtataaatcatatagaccctaaaaaagttcttaaATTATATATAAATAAAGATTTATTTAAAAAAAATAAATTTCTTAAAGAAATTAAATATCCAAATAAACCCCCTACAATACATACAAATAATGTTAACAATTTTATATAAATAGGTAAACAAATTATATAAGGAAAAGGAAAAATCAATCAATTTAATATTCTACCTCCAATAATTCTTATAATTAATAATCCTATTATACCACGGAGTATAATTCAACTTTCATCATTTAATATATTCAATCTACCGCAATTTAAATCACCGGTTATTGAATAATAAACTAATCGAAATGAATAACTAACAGTTAAACCCGTAGAAAAATAGTATAAAAAAAATGAAAACATATTAACATTTCTAATTCTAACAATTTCTAAAATTATATCCTTAGAATAGAATCCAGCTAAAAAAGGTATTCCACATAAAGCTAAATTAGATACATTAAAACAAGCTGAAGTTAAAGGTATATGAATTCTTAACCCCCCTATTAAACGAATATCTTGAGAATTATTTATATTATGAATAATAGCCCCAGCACATATAAACAATAATGCTTTAAATAAAGCATGAGTTAATAAATGAAATATAGCTAATTTTAAAAATCCTATAGACAAAATTCTTATTATTAAACCTAATTGACTTAAAGTAGATAAAGCAATAATTTTTTTTAAATCAAATTCAAAATTAGCTCCTAATCCAGCTATAAATATTGTTAATCCAGATAATAATAATAATAATTGTCCTAACCAAGAAGTTCTTAAGATAATATTAAATCGAATTAATAAATATACACCAGCTGTAACTAATGTAGAAGAATGAACTAAAGCAGAAACAGGTGTAGGAGCAGCTATAGCTGCAGGTAACCAAGAAGAAAAAGGAATCTGAGCTCTTTTAGTTATAGCAGCTAATATTACTAATCTTCCAATTATTAACATTTCAAATTCATTTTGTATAATTTCTAAATAAAAAATATAATTTCATCTTCCATAATTTAATATTCAAGCAATAGAAAGAAGTAAAGCTACATCCCCAATTCGATTAGATAACGCAGTTAATATACCAGCATTATAAGATTTAATATTTTGAAAATAAATTACTAAACAATAAGAAACAAGTCCTAAACCATCTCACCCTAATAAAATTCTAATTAAATTTGGTCTAATAATTAACAATATTATTGATAAAACAAATATTAATACTAATATAATGAATCGATTAATATGATTATCATTTATTATGTATTCTTTTCTATAAAAAATCACTAAAGAAGAAATTATAAGAACAAAAGATATAAATAATAAACTTATTCAATCAAAAAGAAAAGTTATAACAATTCTTATAGAATTTAAAGAAACTAATTCTCACTCAATAAAATAAATCAtatCatttaacaaaaaatataaacttaataaaaaacatGATAAACTTATAGAAATTAAATTAACAAA
>ED6N_IV
TAAAGGATAAAAAATTATACCATAAGTTCTAATATAAGGTATAAATCATATAGACCCTAAAAAAGTTCTTAAATTATATATAAATAAAGATTTATTTAAAAAAAATAAATTTCTTAAAGAAATTAAATATCCAAATAAACCCCCTACAATACATACAAATAATGTTAACAATTTTATATAAATAGGTAAACAAATTATATAAGGAAAAGGAAAAATCAATCAATTTAATATTCTACcTCCAATAATTcttaTAATTAATAATCCTATTaTACCACGGAGTAtAATTCAACTTTCATCATTTAATATATTCAATCTACCGCAATTTAAATCACCGGTTATTGAATAATAAACTAATCGAAATGAATAACtaacagttaaacccgtagaaaaatagtataaaaaaaatgaaaacatattaacatttctaattctaacaatttctaaaattatatccttagaatagaatccagctaaaaagggtattccacataaagctaaattagatacattaaaacaagctgaagttaaaggtatatgaattcttaacccccctattaaacgaatatcttgagaattatttataTTATGAATAATAGCCCCAGCACATATAAACAATAATGCTTTAAATAAAGCATGAGTTAATAAATGAAATAtagcTAAttttaaaaatcctatagacaaaattcttattattaaacctaattgacttaaagtagataaagcaataattttttttaaatcaaattcaaaattagctcctaatccagctataaatattgttaatccagataataataataataattgtcctaaccaagaagttcttaagataatattaaATCGAATTAATAAAtatacaccagctgtaactaatGTAGAAGAATGAACTAAAGCAGAAACAgGtgtagGagcagctaTAGCTGcagGTAACCAAGAAGAAAAAGGAATCTGAGCTCtTttagttAtagcagctaaTATTactaatcttccaattattaacatttcaaattcattttGtataatttctaaataaaaaatataatttcatcttccataatttaatattcaagcaatagaaagaagtaaagctacatccccaattCGATtagataacgcagttaatataccagcattataagaTttaaTAttttgaaaATAAATTACTAAACAATAAGAaacaagtccTaaAccatctCACCCTAATAAAATTCTAATTAAATTTGGTCTAATAATTAACAATATTATTGATAAAACAAATATTAATACTAATATAATGAATcgattaaTATGATTATCAtTTATTATGTATTCTTTTCTATAAAAAATCACTAAAGAAGAAATTATAAGAACAAAAGATATAAATAATAAACTTATTCAATCAAAAAGAAAAGTTATAACAATTCTTATAGAATTTAAAGAAACTAATTCTCACTCAATAAAATAAATCATATCATTTAACAAAAAATATAAACTTAATAAAAAACATGATAAACTTATAGAAATTAAATTAACAAA
>DGRP256_*
TAAAGGATAAAAAAttataccataagttctaatataaggtataaatcatatagaccctaaaaaagttcttaaattatatataaataaagatttatttaaaaaaaATAAATTTCTTAAAGAAATTAAATATCCAAATAAACCCCCTACAATACATACAAATAATGTTAACAATTTTATATAAATAGGTAAACAAATTATATAAGGAAAAGGAAAAATCAATCAATTTAATATTCTACCTCCAATAATTCTTATAATTAATAATCCTATTATACCACGGAGTATAATTCAACTTTCATCATTTAATATATTCAATCTACCGCAATTTAAATCACCGGTTATTGAATAATAAACTAATCGAAATGAATAACTAACAGTTAAACCCGTAGAAAAATAGTATAAAAAAAATGAAAACATATTAACATTTCTAATTCTAACAATTTCTAAAATTATATCCTTAGAATAGAATCCAGCTAAAAAAGGTATTCCACATAAAGCTAAATTAGATACGTTAAAACAAGCTGAAGTTAAAGGTATATGAATTCTTAACCCCCCTATTAAACGAATATCTTGAGAATTATTTATATTATGAATAATAGCCCCAGCACATATAAACAATAATGCTTTAAATAAAGCATGAGTTAATAAATGAAATATAGCTAATTTTAAAAATCCTATAGACAAAATTCTTATTATTAAACCTAATTGACTTAAAGTAGATAAAGCAATAATTTtttttaaatcaaattcaaaattagctcctaatccagcTATAAATATTGTTAATCCAGATAATAATAATATTAATTGTCCTAACCAAGAAGTTCTTAAGATAATATTAAATCGAATTAATAAATATACACCagctgtaactaatgtagaagaatgaactaaagcagaaacaggtgtaggagcagctatagctgcaggtaaccaagaagaaaaaggaatctgagctcttttagttatagcAGCTAATATTACTAATCTTCCAATTATTAACATTTCAAATTCATTTTGTATAATTTCTAAATAAAAAATATAATTTCATCTTCCATAATTTAATATTCAAgCAATagaaagAAgtaAagctacatccccaatTCgATTAGATAACGCAGTTAATATACCAGCATTATAAGATTTAATATTTTGAAAATAAATTACTAAACAATAAGAAACAAGTCCTAAACCATCTCACCCTAATAAAATTCTAATTAAATTTGGTCTAATAATTAACAATATTATTGATAAAACAAATATTAATACTAATATAATGAATCGATTAATATGATTATCATTTATTATGTATTCTTTTCTATAAAAAATCACTAAAGAAGAAATTATAAGAACAAAAGATATAAATAATAAACTTATTCAATCAAAAAGAAAAGTTATAACAATTCTTATAGAATTTAAAGAAACTAATTCTCACTCAATAAAATAAATCATATCATTTAACAAAAAATATAAACTTAATAAAAAACATGATAAACTTATAGAAATTAAATTAACAAA
>DGRP801_*
taaaggataaaaaattataccataagttctaatataaggtataaatcatatagaccctaaaaaagttcttaaattatatataaataaagatttatttaaaaaaaataaatttcttaaagaaattaaatatccaaataaaccccctacaatacatacaaataatgttaacaattttatataaataggtaaacaaattatataaggaaaaggaaaaatcaatcaatttaatattctacctccaataattcttataattaataatcctattataccacggagtataattcaactttcatcatttaatatattcaatctaccgcaatttaaatcaccggttattgaataataaactaatcgaaatgaataactaacagttaaacccgtagaaaaataatataaaaaaaatgaaaacatattaacatttctaattctaacaatttctaaaattatatccttagaatagaatccagctaaaaaaggtattccacataaagctaaattagatacgttaaaacaagctgaagttaaaggtatatgaattcttaacccccctattaaacgaatatcttgagaattatttatattatgaataatagccccagcacatataaacaataatgctttaaataaagcatgagttaataaatgaaatatagctaattttaaaaatcctatagacaaaattcttattattaaacctaattgacttaaagtagataaagcaataattttttttaaatcaaattcaaaattagctcctaatccagctataaatattgttaatccagataataataatattaattgtcctaaccaagaagttcttaagataatattaaatcgaattaataaatatacaccagctgtaactaatgtagaagaatgaactaaagcagaaacaggtgtaggagcagctatagctgcaggtaaccaagaagaaaaaggaatctgagctcttttagttatagcagctaatattactaatcttccaattattaacatttcaaattcattttgtataatttctaaataaaaaatataatttcatcttccataatttaatattcaagcaatagaaagaagtaaagctacatccccaattcgattagataacgcagttaatataccagcattataagatttaatattttgaaaataaattactaaacaataagaaacaagtcctaaaccatctcaccctaataaaattctaattaaatttggtctaataattaacaatattattgataaaacaaatattaatactaatataataaatcgattaatatgattatcatttattatgtattcttttctataaaaaatcactaaagaagaaattataagaacaaaagatataaataataaacttattcaatcaaaaagaaaagttataacaattcttatagaatttaaagaaactaattctcactcaataaaataaatcatatcatttaacaaaaaatataaacttaataaaaaacatgataaacttatagaaattaaattaacaaa
>DGRP776_*
TAAAGGATAAAAAATTATACCATAAGTTCTAATATAAGGTATAAATCATATAGACCCTAAAAAAGTTCTTAAATTATATATAAATAAAGATTTATTTAAAAAAAATAAATTTCTTAAAGAAATTAAATatCCAAATAAACCCCCTACAATACATACAAATAATGTTAACAATTTTATATAAATAGGTAAACAAATTATATAAGGAAAAGGAAAAATCAATCAATTTAATATTCTACCTCCAATAATTCTTATAATTAATAATCCTATtataccacggagtataattcaactttcatcatttaatatattcaatctaccgcaatttaaatcaccggttattgaataataaactaatcgaaatgaataactaacagttaaacccgtagaaaaataatataaaaaaaatgaaaacatattaacatttctaattctaacaatttctaaaattatatccttagaatagaatccagctaaaaaaggtattccacataaagctaaattagatacgttaaaacaagctgaagttaaaggtatatgaattcttaacccccctattaaacgaatatcttgagaattatttatattatgaataatagccccagcacatataaacaataatgctttaaataaagcatgagttaataaatgaaatatagctaattttaaaaatcctatagacaaaattcttattattaaacctaattgacttaaagtagataaagcaataattttttttaaatcaaattcaaaattagctcctaatccagctataaatattgttaatccagataataataatattaattgtcctaaccaagaagttcttaagataatattaaatcgaattaataaatatacaccagctgtaactaatgtagaagaatgaactaaagcagaaacaggtgtaggagcagctatagctgcaggtaaccaagaagaaaaaggaatctgagctcttttagttatagcagctaatattactaatcttccaattattaacatttcaaattcattttgtataatttctaaataaaaaatataatttcatcttccataatttaatattcaagcaatagaaagaagtaaagctacatccccaattcgattagataacgcagttaatataccagcattataagatttaatattttgaaaataaattactaaacaataagaaacaagtcctaaaccatctcaccctaatAAAATTCTAATtAAaTttggtctaataattaacaatattattgataaaacaaatattaatacTAatataATAAATCGATTAATATGATTATCATTTATTATGTATTCTTTTCTATAAAAAATCACTAAAGAAGAAATTATAAGaACAaaagatataaataataaacttattcaatcaaaaagaaaagttataacaattcttaTaGAATTTAaagaaacTaatTCTCaCTCaATAAAATAAATCATATCATTTAACAAAAAATATAAACTTAATAAAAAACATGATAAACTTATAGAAattaaattaacaaa
>DGRP441_*
taaaggataaaaaattataccataagttctaatataaggtataaatcatatagaccctaaaaaagttcttaaattatatataaataaagatttatttaaaaaaaataaatttcttaaagaaattaaatatccaaataaaccccctacaatacatacaaataatgttaacaattttatataaataggtaaacaaattatataaggaaaaggaaaaatcaatcaatttaatattctacctccaataattcttataattaataatcctattataccacggagtataattcaactttcatcatttaatatattcaatctaccgcaatttaaatcaccggttattgaataataaactaatcgaaatgaataactaacagttaaacccgtagaaaaataatataaaaaaaatgaaaacatattaacatttctaattctaacaatttctaaaattatatccttagaatagaatccagctaaaaaaggtattccacataaagctaaattagatacgttaaaacaagctgaagttaaaggtatatgaattcttaacccccctattaaacgaatatcttgagaattatttatattatgaataatagccccagcacatataaacaataatgctttaaataaagcatgagttaataaatgaaatatagctaattttaaaaatcctatagacaaaattcttattattaaacctaattgacttaaagtagataaagcaataattttttttaaatcaaattcaaaattagctcctaatccagctataaatattgttaatccagataataataatattaattgtcctaaccaagaagttcttaagataatattaaatcgaattaataaatatacaccagctgtaactaatgtagaagaatgaactaaagcagaaacaggtgtaggagcagctatagctgcaggtaaccaagaagaaaaaggaatctgagctcttttagttatagcagctaatattactaatcttccaattattaacatttcaaattcattttgtataatttctaaataaaaaatataatttcatcttccataatttaatattcaagcaatagaaagaagtaaagctacatccccaattcgattagataacgcagttaatataccagcattataagatttaatattttgaaaataaattactaaacaataagaaacaagtcctaaaccatctcaccctaataaaattctaattaaatttggtctaataattaacaatattattgataaaacaaatattaatactaatataataaatcgattaatatgattatcatttattatgtattcttttctataaaaaatcactaaagaagaaattataagaacaaaagatataaataataaacttattcaatcaaaaagaaaagttataacaattcttatagaatttaaagaaactaattctcactcaataaaataaatcatatcatttaacaaaaaatataaacttaataaaaaacatgataaacttatagaaattaaattaacaaa
>DGRP88
TAAAGGATAAAAAATTATACCATAAGTTCTAATATAAGGTATAAATCATATAGACCCTAAAAAAGTTCTTAAATTATATATAAATAAAGATTTATTTAAAAAAAATAAATTTCTTAAAGAAATTAAATATCCAAATAAACCCCCTACAATACATACAAATAATGTTAACAATTTTATATAAATAGGTAAACAAATTATATAAGGAAAAGGAAAAATCAATCAATTTAATATTCTACCTCCAATAATTCTTATAATTAATAATCCTATTATACCACGGAGTATAATTCAACTTTCATCATTTAATATATTCAATCTACCGCAATTTAAATCACCGGTTATTGAATAATAAACTAATCGAAATGAATAACTAACAGTTAAACCCGTAGAAAAATAATATAAAAAAAATGAAAACATATTAACATTTCTAATTCTAACAATTTCTAAAATTATATCCTTAGAATAGAATCCAGCTAAAAAAGGTATTCCACATAAAGCTAAATTAGATACGTTAAAACAAGCTGAAGTTAAAGGTATATGAATTCTTAACCCCCCTATTAAACGAATATCTTGAGAATTATTTATATTATGAATAATAGCCCCAGCACATATAAACAATAATGCTTTAAATAAAGCATGAGTTAATAAATGAAATATAGCTAATTTTAAAAATCCTATAGACAAAATTCTTATTATTAAACCTAATTGACTTAAAGTAGATAAAGCAATAATTTTTtttaaatcaaattcaaaattagctcctaatccagctataaatattgttaATCCAGATAATAATAATATTAATTGTCCTAACCAAGAAGTTCTTAAGATAATATTAAATCGAATTAATAAATATACAccagctgtaactaatgtagaagaatgaactaaagcagaaacaggtgtaggagcagctatagctgcaggtaaccaagaagaaaaaggaatctgagctcttttagttatagcagctaataTTACTAATCTTCCAATTATTAACATTTCAAATTCATTTTGTATAATTTCTAAATAAAAAATaTaatttcatcttccataatttaatattcaagcaatagaaagaagtaaagctacatccccaattcgattagataaCGCAGTTAATATACCAGCATTATAAGATTTAATATTTTGAAAATAAATTACTAAACAATAAGAAACAAGTCCTAAACCATCTCACCCTAATAAAATTCTAATTAAATTTGGTCTAATAATTAACAATATTATTGATAAAACAAATATTAATACTAATATAATAAATCGATTAATATGATTATCATTTATTATGTATTCTTTTCTATAAAAAATCACTAAAGAAGAAATTATAAGAACAAAAGATATAAATAATAAACTTATTCAATCAAAAAGAAAAGTTATAACAATTCTTATAGAATTTAAAGAAACTAATTCTCACTCAATAAAATAAATCATATCATTTAACAAAAAATATAAACTTAATAAAAAACATGATAAACTTATAGAAATTAAATTAACAAA
>DGRP73_*
taaaggataaaaaattataccataagttctaatataaggtataaatcatatagaccctaaaaaagttcttaaattatatataaataaagatttatttaaaaaaaataaatttcttaaagaaattaaatatccaaataaaccccctacaatacatacaaataatgttaacaattttatataaataggtaaacaaattatataaggaaaaggaaaaatcaatcaatttaatattctacctccaataattcttataattaataatcctattataccacggagtataattcaactttcATCATTTAATATATTCAATCTACCGCAATTTAAATCACCGGTTATTGAATAATAAACTAATCGAAATGAATAACTAACAGTTAAACCCGTAGAAAAATAATATAAAAAAAATGAAAACAtattaaCatTTCTAATTCTAACAATTTCTAAAATTATATCCTTAGAATagaatccagctAAAaaaggtattccacataaagctaaattagatacgttaaaAcaagctgaagttaaAGGTATATGAATTCTTAACCCCCCTATTAAACGAATATCTTGAGAATTATTTATATTATGAATAATAGCCCCAGCacATATAAACAATAatgctttaaaTAaagcatgagttaataaatgaaatatagctaattttaaaaatcctatagacaaaATTCTTATTATTAAACCTAATTGACTTAAAGTAGATAAAGCAATAATTTTTTTTAAATCAAATTCAAAATTAGCTCCTAATCCAGCTATAAATATTGTTAATCCAGATAATAATAATATTAATTGTCCTAACCAagaAGTTCTTAAGATAATATTAAATCGAATTAATAAATATACACCAGCTGTAACTAATGTAGAAGAATGAACTAAAGCAGAAACAGGTGTAGGAGCAGCTATAGCTGCAGGTAACCAAGAAGAAAAAGGAATCTGAGCTCTTTTAGTTATAGCAGCTAATATTACTAATCTTCCAATTATTAACATTTCAAATTCATTTTGTATAATTTCTAAATAAAAAATATAATTTCATCTTCCATAATTTAATATTCAAGCAATAGAAAGAAGTAAAGCTACATCCCCAATTCGATTAGATAACGCAGTTAATATACCAGCATTATAAGATTTAATATTTTGAAAATAAATTACTAAACAATAAGAAACAAGTCCTaaaccatctcaccctaataaaattctaattaaatttggtctaataattaacaatattattgataaaacaaatattaatactaatataataAATCGAttaatatgattatcatttattaTGTATTCttttctataaaaaatcactaaagaagaAATTATaagaacaaaagatataaataataaactTATTCAATCAAAAAGAAAAGTTATAACAATTCTTatagaatttaaagaaactaattctcactcaataaaataaatcatatcatttaacaaaaaatataaacttaataaaaaacatgataaacttatagaaatTAAATTAACAAA
>DGRP336_*
taaaggataaaaaattataccataagttCTAATATAAGGTATAAATCATATAGACCCTAAAAAAGTTCTTAAATTATATATAAATAAAGATTTATTTaaaaaaaataaatttcttaaagaaattaaatatccaaataaaccccctacaatacatacaaataatgttaacaattttatataaataggtaaacaaattatataaggaaaaggaaaaatcaatcaatttaatattctacctccaataattcttataattaataatcctattataccacggagtataattcaactttcatcatttaatatattcaatctaccgcaatttaaatcaccggttattgaataataaactaatcgaaatgaataactaacagttaaacccgtagaaaaataatataaaaaaaatgaaaacatattaacatttctaattctaacaatttctaaaattatatccttagaatagaatccagctaaaaaaggtattccacataaagctaaattagatacgttaaaacaagctgaagttaaaggtatatgaattcttaacccccctattaaacgaatatcttgagaattatttatattatgaataatagccccagcacatataaacaataatgctttaaataaagcatgagttaataaatgaaatatagctaattttaaaaatcctatagacaaaattcttattattaaacctaattgacttaaagtagataaagcaataattttttttaaatcaaattcaaaattagctcctaatccagctataaatattgttaatccagataataataatattaattgtcctaaccaagaagttcttaagataatattaaatcgaattaataaatatacaccagctgtaactaatgtagaagaatgaactaaagcagaaacaggtgtaggagcagctatagctgcaggtaaccaagaagaaaaaggaatctgagctcttttagttatagcagctaatattactaatcttccaattattaacatttcaaattcattttgtataatttctaaataaaaaatataatttcatcttccataatttaatattcaagcaatagaaagaagtaaagctacatccccaattcgattagataacgcagttaatataccagcattataagatttaatattttgaaaataaattactaaacaataagaaacaagtcctaaaccatctcaccctaataaaattctaattaaatttggtctaataattaacaatattattgataaaacaaatattaatactaatataataaatcgattaatatgattatcatttattatgtattcttttctataaaaaatcactaaagaagaaattataagaacaaaagatataaataataaacttattcaatcaaaaagaaaagttataacaattcttatagaatttaaagaaactaattctcactcaataaaataaatcatatcatttaacaaaaaatataaacttaataaaaaacatgataaacttatagaaattaaattaacaaa
>DGRP287_*
TAAAgGATAAAAAATTATACCATAAGTTCTAATATaAGGtataaatcatatagaccctaaaaaagttcttaaattatatataaataaagatttatttaaaaaaaataaatttcttaaagaaattaaatatccaaATaaaccccctacaatacatacaaataatGTTAACAATTTTATATAAATAGGTAAACAAATTATATAAGGAAAAGGAAAAATCAATCAATTTAATATTCTACCTCCAATAATTCTTATAattaatAatcctattATACCACGGAGTATAATTCAACTTTCATCATTTAATATATTCAATCTACCGCAATTTAAATCACCGGTTATTGAATAATAAACTAATCGAAATGAATAACTAACAGTTAAACCCGTAGAAAAAtaatataAAAAAAATGAAAACATATTAACATTTCTAATTCTAACAATTTCTAAAATTATATCCTTAGAATAGAATCCAGCTAAAAAAGGTATTCCACATAAAGCTAAATTAGATACGTTAAAACAAGCTGAAgttaAAGGTATATGAATTCTTAACCCCCCTATTAAACGAATATCTTGAGAATTATTTATATTATGAATAATAGCCCCAGCACATATAAACAATAATGCTTTAAATAAAGCATGAGTTAATAAATGAAATATAGCTAATTTTAAAAATCCTATAGACAAAATTCTTATTATTAAACCTAATTGACTTAAAGTAGATAAAGCAATAATTTTTTTTAAATCAAATTCAAAATTAGCTCCTAATCCAGCTATAAATATTGTTAATCCAGATAATAATAATATTAATTGTCCTAACCAAGAAGTTCTTAAGATAATATTAAATCGAATTAATAAATATACACCAGCTGTAACTAATGTAGAAGAATGAACTAAAGCAGAAACAGGTGTAGGAGCAGCTATAGCTGCAGGTAACCAAGAAGAAAAAGGAATCTGAGCTCTTTTAGTTATAGCAGCTAATATTACTAATCTTCCAATTATTAACATTTCAAATTCATTTTGTATAATTTCTAAATAAAAAATATAATTTCATCTTCCATAATTTAATATTCAAGCAATAGAAAGAAGTAAAGCTACATCCCCAATTCGATTAGATAACGCAGTTAATATACCAGCATTATAAGATTTAATATTTTGAAAATAAATTACTAAACAATAAGAAACAAGTCCTAAACCATCTCACCCTAATAAAATTCTAATTAAATTTGGTCTAATAATTAACAATATTATTGATAAAACAAATATTAATACTAATATAATAAATCGATTAATATGATTATCatttattatGTATTCTTTTCTATAAAaaatcacTAAAGAAGAAATTATAAGAACAAAAGATATAAATAATAAACTTATTCAATCAAAAAGAAAAGTTATAACAATTCTTATAGAATTTAAAGAAACTAATTCTCACTCAATAAAATAAATCATATCATTTAACAAAAAATATAAACTTAATAAAAAACATGATAAACTTATAGAAATTAAATTAACAAA
>DGRP554_*
TAAAGGATAAAAAATTATACCATAAGTTCTAATATAAGGTATAAATCATATAGACCCTAAAAAAGTTCTTAAATTATATATAAATAAAGATTTATTTAAAAAAAATAAATTTCTTAAAGAAATTAAATATCCAAATAAACCCCCTACAATACATacaaaTaatgttaacaattttatataaatagGtaaaCAAATTATATAAGGAaAAGGAAAAATCAATCAATTTAATATTCTACCTCCAATAATTCTTATAATTAATAaTcctattataccacggagtataattcaactttcatcatttaatatattcaatctaccgcaatttaaatcaccggttattgaataataaactaatcgaaatgaataactaacagttaaacccgtagaaaaataatataaaaaaaatgaaaacatattaacatttctaattctaacaatttctaaaattatatccttagaatagaatccagctaaaaaaggtattccacataaagctaaattagatacgttaaaacaagctgaagttaaaggtatatgaattcttaacccccctattaaacgaatatcttgagaattatttatattatgaataatagccccagcacatataaacaataatgctttaaataaagcatgagttaataaatgaaatatagctaattttaaaaatcctatagacaaaattcttattattaaacctaattgacttaaagtagataaagcaataattttttttaaatcaaattcaaaattagctcctaatccagctataaatattgttaatccagataataataatattaattgtcctaaccaagaagttcttaagataatattaaatcgaattaataaatatacaccagctgtaactaatgtagaagaatgaactaaagcagaaacaggtgtaggagcagctatagctgcaggtaaccaagaagaaaaaggaatctgagctcttttagttatagcagctaatattactaatcttccaattattaacatttcaaattcattttgtataatttctaaataaaaaatataatttcatcttccataatttaatattcaagcaatagaaagaagtaaagctacatccccaattcgattagataacgcagttaatataccagcattataagatttaatattttgaaaataaattactaaacaataagaaacaagtcctaaaccatctcaccctaataaaattctaattaaatttggtctaataattaacaatattattgataaaacaaatattaatactaatataataaatCGATtaATATGATTAtcatttattatgtatTCTTTTCTataaaaaatcactaaagaagaaattataagaacaaaagatataaataataaacttattcaatcaaaaagaaaagttataacaattcttatagaatttaaagaaactaattctcacTcAATAAAATAAATCATATCATTTAACAAAAAATATAAACTTAATAAAAaacatgataaacttatagaaattaaattaacaaa
>DGRP409_*
TAAAGGATAAAAAATTATACCATAAGTTCTAATATAAGGTATAAATCATATAGACCCTAAAAAAGTTCTTAAATTATATATAAATAAAGATTTATTTAAAAAAAATAAATTTCTTAAAGAAATTAAATATCCAAATAAACCCCctacaatacatacaaataatgttaacaattttatataaataggtaaacaaattatataaggaaaaggaaaaatcaatcaatttaatattctacctccaataattcttataattaataatcctattataccacggagtataattcaactttcatcatttaatatattcaatctaccgcaatttaaatcaccggttattgaataataaactaatcgaaatgaataactaacagttaaacccgtagaaaaataatataaaaaaaatgaaaacatattaacatttctaattctaacaatttctaaaattatatccttagaatagaatccagctaaaaaaggtattccacataaagctaaattagatacgttaaaacaagctgaagttaaaggtatatgaattcttaacccccctattaaacgaatatcttgagaattatttatattatgaataatagccccagcacatataaacaataatgctttaaataaagcatgagttaataaatgaaatatagctaattttaaaaatcctatagacaaaattcttattattaaacctaattgacttaaagtagataaagcaataattttttttaaatcaaattcaaaattagctcctaatccagctataaatattgttaatccagataataataatattaattgtcctaaccaagaagttcttaagataatattaaatcgaattaataaatatacaccagctgtaactaatgtagaagaatgaactaaagcagaaacaggtgtaggagcagctatagctgcaggtaaccaagaagaaaaaggaatctgagctcttttagttatagcagctaatattactaatcttccaattattaacatttcaaattcattttgtataatttctaaataaaaaatataatttcatcttccataatttaatattcaagcaatagaaagaagtaaagctacatccccaattcgattagataacgcagttaatataccagcattataagatttaatattttgaaaataaattactaaacaataagaaacaagtcctaaaccatctcaccctaataaaattctaattaaatttggtctaataattaacaatattattgataaaacaaatattaatactaatataataaatcgattaatatgattatcatttattatgtattcttttctataaaaaatcactaaagaagaaattataagaacaaaagatataaataataaacttattcaatcaaaaagaaaagttataacaattcttatagaatttaaagaaactaattctcactcaataaaataaatcatatcatttaacaaaaaatataaacttaataaaaaacatgataaacttatagaaattaaattaacaaa
>DGRP852_*
taaaggataaaaaattataccataagttctaatataaggtataaatcatatagaccctaaaaaagttcttaaattatatataaataaagatttatttaaaaaaaataaatttcttaaagaaattaaatatccaaataaaccccctacaatacatacaaataatgttaacaattttatataaataggtaaacaaattatataaggaaaaggaaaaatcaatcaatttaatattctacctccaataattcttataattaataatcctattataccacggagtataattcaactttcatcatttaatatattcaatctaccgcaatttaaatcaccggttattgaataataaactaatcgaaatgaataactaacagttaaacccgtagaaaaataatataaaaaaaatgaaaacatattaacatttctaattctaacaatttctaaaattatatccttagaatagaatccagctaaaaaaggtattccacataaagctaaattagatacgttaaaacaagctgaagttaaaggtatatgaattcttaacccccctattaaacgaatatcttgagaattatttatattatgaataatagccccagcacatataaacaataatgctttaaataaagcatgagttaataaatgaaatatagctaattttaaaaatcctatagacaaaattcttattattaaacctaattgacttaaagtagataaagcaataattttttttaaatcaaattcaaaattagctcctaatccagctataaatattgttaatccagataataataatattaattgtcctaaccaagaagttcttaagataatattaaatcgaattaataaatatacaccagctgtaactaatgtagaagaatgaactaaagcagaaacaggtgtaggagcagctatagctgcaggtaaccaagaagaaaaaggaatctgagctcttttagttatagcagctaatattactaatcttccaattattaacatttcaaattcattttgtataatttctaaataaaaaatataatttcatcttccataatttaatattcaagcaatagaaagaagtaaagctacatccccaattcgattagataacgcagttaatataccagcattataagatttaatattttgaaaataaattactaaacaataagaaacaagtcctaaaccatctcaccctaataaaattctaattaaatttggtctaataattaacaatattattgataaaacaaatattaatactaatataataaatcgattaatatgattatcatttattatgtattcttttctataaaaaatcactaaagaagaaattataagaacaaaagatataaataataaacttattcaatcaaaaagaaaagttataacaattcttatagaatttaaagaaactaattctcactcaataaaataaatcatatcatttaacaaaaaatataaacttaataaaaaacatgataaacttatagaaattaaattaacaaa
>DGRP820_*
TAAAGGATAAAAAATTATACCATAAGTTCTAATATAAGGTATAAATCATATAGACCCTAAAAAAGTTCTTAAATTATATATAAATAAAGATTTATTTAAAAAAAATAAATTTCTTAAAGAAATTAAATATCCAAATAAACCCCCTACAATACATACAAATAATGTTAACAATTTTATataaataggtaaacaaattatataaggaaaaggaaaaatcaatcAATTTAATATTCTACCTCCAATAATTCTTATAATTAAtaaTcctatTAtaccacggagtataattcaactttcatcatttaatatattcaatctaccgcaatttaaatcaccggttattgaataataaactaatcgaaatgaataactaacagttaaacccgtagaaaaataatataaaaaaaatgaaaacatattaacatttctaattctaacaatttctaaaattatatccttagaatagaatccagctaaaaaaggtattccacataaagctaaattagatacgttaaaacaagctgaagttaaaggtatatgaattcttaacccccctattaaacgaatatcttgagaattatttatattatgaataatagccccagcacatataaacaataatgctttaaataaagcatgagttaataaatgaaatatagctaattttaaaaatcctatagacaaaattcttattattaaacctaattgacttaaagtagataaagcaataattttttttaaatcaaattcaaaattagctcctaatccagctataaatattgttaatccagataataataatattaattgtcctaaccaagaagttcttaagataatattaaatcgaattaataaatatacaccagctgtaactaatgtagaagaatgaactaaagcagaaacaggtgtaggagcagctatagctgcaggtaaccaagaagaaaaaggaatctgagctcttttagttatagcagctaatattactaatcttccaattattaacatttcaaattcattttgtataatttctaaataaaaaatataatttcatcttccataatttaatattcaagcaatagaaagaagtaaagctacatccccaattcgattagataacgcagttaatataccagcattataagatttaatattttgaaaataaattactaaacaataagaaacaagtcctaaaccatctcaccctaataaaattctaattaaatttggtctaataattaacaatattattgataaaacaaatattaatactaatatAATAAATCGAttaatatgattatcatttattatGtattcttttctataaaaAATCACTAAagaAGAAATTATAAGAacAAAAGATATAAATAATAAACTTATTCAATcaaaaagaaaagtTataacaattcttATAGAATTTAAAGAAACTAATTCTcActCAATAAAATAAATCATATCATTTAACAAAAAATATAAACTTAATAAAAAACATGATAAActtatagaaattaaattaacaaa
>DGRP427
taaaggataaaaaattataccataagttctaatataaggtataaatcatatagaccctaaaaaagttcttaaattatatataaataaagatttatttaaaaaaaataaatttcttaaagaaattaaatatccaaataaaccccctacaatacatacaaataatgttaacaattttatataaataggtaaacaaattatataaggaaaaggaaaaatcaatcaatttaatattctacctccaataattcttataattaataatcctattataccacggagtataattcaactttcatcatttaatatattcaatctaccgcaatttaaatcaccggttattgaataataaactaatcgaaatgaataactaacagttaaacccgtagaaaaataatataaaaaaaatgaaaacatattaacatttctaattctaacaatttctaaaattatatccttagaatagaatccagctaaaaaaggtattccacataaagctaaattagatacgttaaaacaagctgaagttaaaggtatatgaattcttaacccccctattaaacgaatatcttgagaattatttatattatgaataatagccccagcacatataaacaataatgctttaaataaagcatgagttaataaatgaaatatagctaattttaaaaatcctatagacaaaattcttattattaaacctaattgacttaaagtagataaagcaataattttttttaaatcaaattcaaaattagctcctaatccagctataaatattgttaatccagataataataatattaattgtcctaaccaagaagttcttaagataatattaaatcgaattaataaatatacaccagctgtaactaatgtagaagaatgaactaaagcagaaacaggtgtaggagcagctatagctgcaggtaaccaagaagaaaaaggaatctgagctcttttagttatagcagctaatattactaatcttccaattattaacatttcaaattcattttgtataatttctaaataaaaaatataatttcatcttccataatttaatattcaagcaatagaaagaagtaaagctacatccccaattcgattagataacgcagttaatataccagcattataagatttaatattttgaaaataaattactaaacaataagaaacaagtcctaaaccatctcaccctaataaaattctaattaaatttggtctaataattaacaatattattgataaaacaaatattaatactaatataataaatcgattaatatgattatcatttattatgtattcttttctataaaaaatcactaaagaagaaattataagaacaaaagatataaataataaacttattcaatcaaaaagaaaagttataacaattcttatagaatttaaagaaactaattctcactcaataaaataaatcatatcatttaacaaaaaatataaacttaataaaaaacatgataaacttatagaaattaaattaacaaa
>DGRP595_*
TAAAGGATAAAAAATTATACCATAAGTTCTAATATAAGGTATAAATCATATAGACCCTAAAAAAGTTCTTAAATTATATATAAATAAAGATTTATTTAAAAAAAATAAATTTCTTAAAGAAATTAAATATCCAAATAAACCCCCTACAATACATACAAATAATGTTAACAATTTTATATAAATAGGTAAACAAATTATATAAGGAAAAGGAAAAATCAATCAATTTAATATTCTACCTCCAATAATTCTTATAATTAATAATCCTATTATACCACGGAGTATAATTCAACTTTCATCATttaatatattcaatctaccgcaatttaaatcaccggttattgaataataaactaatcgaaatgaataactaacagttaaacccgtagaaaaataatataaaaaaaatgaaAAcATATTAACAtttCTAAttctaacaatttctaaaattatatccttagaatagaatccagctaaaaaaggtattccacataaagctaaattagatacgttaaaacaagctgaagttaaaggtatatgaattcttaacccccctattaaacgaatatcttgagaattatttatattatgaataatagccccagcacatataaacaataatgctttaaataaagcatgagttaataaatgaaatatagcTAATTTTAaaaaTcctatagacaaaattcttattattaaacctaattgacttaaagtagataaagcaataattttttttaaatcaaattcaaaattagctcctaatccagctataaatattgttaatccagataataataatattaattgtcctaaccaagaagttcttaagataatattaaatcgaattaataaatatacaccagctgtaactaatgtagaagaatgaactaaagcagaaacaggtgtaggagcagctatagctgcaggtaaccaagaagaaaaaggaatctgagctcttttagttatagcagctaatattactaatcttccaattattaacatttcaaattcattttgtataatttctaaataaaaaatataatttcatcttccataatttaatattcaagcaatagaaagaagtaaagctacatccccaattcgattagataacgcagttaatataccagcattataagatttaatattttgaaaataaattactaaacAATAAGAAACAAGTCCTAAACCATCTCACCCTAATAAAATTCTAATTAAATTTGGTCTAATAATTAAcaatattattgataaaacaaatattaatactaatataATAAATCGATTAATATGATTATCatttattatgtattctTTTCTATAAAAAATcactaaagaagaaattataagaacaaaagatataaataataaacttattcaatcaaaaagaaaagttataacaattcttatAGAATttaaagaaactAaTTCTCACTCAATAAAATAAATCATATCATTTAACAAAAAATATAAACTTAATAAAAAACATGATAAACTTATAGAAATTAAATTAACAAA
>DGRP227_*
taaaggataaaaaattataccataagttctaatataaggtataaatcatatagaccctaaaaaagttcttaaattatatataaataaagatttatttaaaaaaaataaatttcttaaagaaattaaatatccaaataaaccccctacaatacatacaaataatgttaacaattttatataaataggtaaacaaattatataaggaaaaggaaaaatcaatcaatttaatattctacctccaataattcttataattaataatcctattataccacggagtataattcaactttcatcatttaatatattcaatctaccgcaatttaaatcaccggttattgaataataaactaatcgaaatgaataactaacagttaaacccgtagaaaaataatataaaaaaaatgaaaacatattaacatttctaattctaacaatttctaaaattatatccttagaatagaatccagctaaaaaaggtattccacataaagctaaattagatacgttaaaacaagctgaagttaaaggtatatgaattcttaacccccctattaaacgaatatcttgagaattatttatattatgaataatagccccagcacatataaacaataatgctttaaataaagcatgagttaataaatgaaatatagctaattttaaaaatcctatagacaaaattcttattattaaacctaattgacttaaagtagataaagcaataattttttttaaatcaaattcaaaattagctcctaatccagctataaatattgttaatccagataataataatattaattgtcctaaccaagaagttcttaaaataatattaaatcgaattaataaatatacaccagctgtaactaatgtagaagaatgaactaaagcagaaacaggtgtaggagcagctatagctgcaggtaaccaagaagaaaaaggaatctgagctcttttagttatagcagctaatattactaatcttccaattattaacatttcaaattcattttgtataatttctaaataaaaaatataatttcatcttccataatttaatattcaagcaatagaaagaagtaaagctacatccccaattcgattagataacgcagttaatataccagcattataagatttaatattttgaaaataaattactaaacaataagaaacaagtcctaaaccatctcaccctaataaaattctaattaaatttggtctaataattaacaatattattgataaaacaaatattaatactaatataataaatcgattaatatgattatcatttattatgtattcttttctataaaaaatcactaaagaagaaattataagaacaaaagatataaataataaacttattcaatcaaaaagaaaagttataacaattcttatagaatttaaagaaactaattctcactcaataaaataaatcatatcatttaacaaaaaatataaacttaataaaaaacatgataaacttatagaaattaaattaacaaa
>DGRP373
taaaggataaaaaattataccataagttctaatataaggtataaatcatatagaccctaaaaaagttcttaaattatatataaataaagatttatttaaaaaaaataaatttcttaaagaaattaaatatccaaataaaccccctacaatacatacaaataatgttaacaattttatataaataggtaaacaaattatataaggaaaaggaaaaatcaatcaatttaatattctacctccaataattcttataattaataatcctattataccacggagtataattcaactttcatcatttaatatattcaatctaccgcaatttaaatcaccggttattgaataataaactaatcgaaatgaataactaacagttaaacccgtagaaaaataatataaaaaaaatgaaaacatattaacatttctaattctaacaatttctaaaattatatccttagaatagaatccagctaaaaaaggtattccacataaagctaaattagatacgttaaaacaagctgaagttaaaggtatatgaattcttaacccccctattaaacgaatatcttgagaattatttatattatgaataatagccccagcacatataaacaataatgctttaaataaagcatgagttaataaatgaaatatagctaattttaaaaatcctatagacaaaattcttattattaaacctaattgacttaaagtagataaagcaataattttttttaaatcaaattcaaaattagctcctaatccagctataaatattgttaatccagataataataatattaattgtcctaaccaagaagttcttaaaataatattaaatcgaattaataaatatacaccagctgtaactaatgtagaagaatgaactaaagcagaaacaggtgtaggagcagctatagctgcaggtaaccaagaagaaaaaggaatctgagctcttttagttatagcagctaatattactaatcttccaattattaacatttcaaattcattttgtataatttctaaataaaaaatataatttcatcttccataatttaatattcaagcaatagaaagaagtaaagctacatccccaattcgattagataacgcagttaatataccagcattataagatttaatattttgaaaataaattactaaacaataagaaacaagtcctaaaccatctcaccctaataaaattctaattaaatttggtctaataattaacaatattattgataaaacaaatattaatactaatataataaatcgattaatatgattatcatttattatgtattcttttctataaaaaatcactaaagaagaaattataagaacaaaagatataaataataaacttattcaatcaaaaagaaaagttataacaattcttatagaatttaaagaaactaattctcactcaataaaataaatcatatcatttaacaaaaaatataaacttaataaaaaacatgataaacttatagaaattaaattaacaaa
>DGRP857
taaaggataaaaaattataccataagttctaatataaggtataaatcatatagaccctaaaaaagttcttaaattatatataaataaagatttatttaaaaaaaataaatttcttaaagaaattaaatatccaaataaaccccctacaatacatacaaataatgttaacaattttatataaataggtaaacaaattatataaggaaaaggaaaaatcaatcaatttaatattctacctccaataattcttataattaataatcctattataccacggagtataattcaactttcatcatttaatatattcaatctaccgcaatttaaatcaccggttattgaataataaactaatcgaaatgaataactaacagttaaacccgtagaaaaataatataaaaaaaatgaaaacatattaacatttctaattctaacaatttctaaaattatatccttagaatagaatccagctaaaaaaggtattccacataaagctaaattagatacgttaaaacaagctgaagttaaaggtatatgaattcttaacccccctattaaacgaatatcttgagaattatttatattatgaataatagccccagcacatataaacaataatgctttaaataaagcatgagttaataaatgaaatatagctaattttaaaaatcctatagacaaaattcttattattaaacctaattgacttaaagtagataaagcaataattttttttaaatcaaattcaaaattagctcctaatccagctataaatattgttaatccagataataataatattaattgtcctaaccaagaagttcttaagataatattaaatcgaattaataaatatacaccagctgtaactaatgtagaagaatgaactaaagcagaaacaggtgtaggagcagctatagctgcaggtaaccaagaagaaaaaggaatctgagctcttttagttatagcagctaatattactaatcttccaattattaacatttcaaattcattttgtataatttctaaataaaaaatataatttcatcttccataatttaatattcaagcaatagaaagaagtaaagctacatccccaattcgattagataacgcagttaatataccagcattataagatttaatattttgaaaataaattactaaacaataagaaacaagtcctaaaccatctcaccctaataaaattctaattaaatttggtctaataattaacaatattattgataaaacaaatattaatactaatataataaatcgattaatatgattatcatttattatgtattcttttctataaaaaatcactaaagaagaaattataagaacaaaagatataaataataaacttattcaatcaaaaagaaaagttataacaattcttatagaatttaaagaaactaattctcactcaataaaataaatcatatcatttaacaaaaaatataaacttaataaaaaacatgataaacttatagaaattaaattaacaaa
>DGRP317_*
TAAAGGATAAAAAATTATACCATAAGTTCTAATATAAGGTATAAATCATATAGACCCTAAAAAAGTTCTTAAATTATATATAAATAAAGATTTATTTAAAAAAAATAAATTTCTTAAAGAAATTAAATATCCAAATAAACCCCCTACAATACATACAAATAATGTTAACAATTTTATATAAATAGGTAAACAAATTATATAAGGAAAAGGAAAAATCAATCAATTTAATATTCTACCTCCAATAATTCTTATAATTAATAATCCTATTATACCACGGAGTATAATTCAACTTTCATCATTTAATATATTCAATCTACCGCAATTTAAATCACCGGTTATTGAATAATAAACTAATCGAAATGAATAACTAACAGTTAAACCCGTAGAAAAATAATATAAAAAAAATGAAAACATATTAACATTTCTAATTCTAACAATTTCTAAAATTATATCCTTAGAATAGAATCCAGCTAAAAAAGGTATTCCACATAAAGCTAAATTAGATACGTTAAAACAAGCTGAAGTTAAAGGTATATGAATTCTTAACCCCCCTATTAAACGAATATCTTGAGAATTATTTATATTATGAATAATAGCCCCAGCACATATAAACAATAATGCTTTAAATAAAGCATGAGTTAATAAATGAAATATAGCTAATTTTAAAAATCCTATAGACAAAATTCTTATTATTAAACCTAATTGACTTAAAGTagataaagcAataattttttttaaatcaaattcaaaattagctcctaatccagctataaatattgttaatccagATAataATAATATTAATTGTCCTAACCAAGAAGTTCTTAAGATAATATTAAATCGAATTAATAAATATACACCAgcTGTAActaatgtagaagaatgaactaaagcagaaacaggtgtaggagcagctatagctgcaggtaaccaagaagaaaaaggaatctgagctcttttagttatagcagctaatattactaatcttccAATTATTAACATTTCAAATTCATTTTGTATAATTtCTAAATAaaaaatataatttcatcttccataatttaatattcaagcaatagaaagaagtaaagctacatccccaattcgattagataacgcagttaatataccagcattataagaTTTAATATTTTGAAAATAAATTACTAAACAATAAGAAACAAGTCCTAAACCATCTCACCCTAATAAAATTCTAATTAAATTTGGTCTAATAATTAACAATATTATTGATAAAACAAATATTAATACTAATATAATAAATCGATTAATATGATTATCATTTATTATGTATTCTTTTCTATAAAAAATCACTAAAGAAGAAATTATAAGAACAAAAGATATAAATAATAAACTTATTCAATCAAAAAGAAAAGTTATAACAATTCTTATAGAATTTAAAGAAACTAATTCTCACTCAATAAAATAAATCATATCATTTAACAAAAAATATAAACTTAATAAAAAACATGATAAACTTATAGAAATTAAATTAACAAA
>DGRP49_*
TAAAGGATAAAAAATTATACCATAAGTTCTAATATAAGGTATAAATCATATAGACCCTAAAAAAGTTCTTAAATTATATATAAATAAAGATTTATTTAAAAAAAATAAATTTCTTAAAGAAATTAAATATCCAAATAAACCCCCTACAATACATACAAATAATGTTAACAATTTTATATAAATAGGTAAACAAATTATATAAGGAAAAGGAAAAATCAATCAATTTAATATTCTACCTCCAATAATTCTTATAATTAATAATCCTATTATACCACGGAGTATAATTCAACTTTCATCATTTAATATATTCAATCTACCGCAATTTAAATCACCGGTTATTGAATAATAAACTAATCGAAATGAATAACTAACAGTTAAACCCGTAGAAAAATAATATAAAAAAAATGAAAACATATTAACATTTCTAATTCTAACAATTTCTAAAATTATATCCTTAGAATAGAATCCAGCTAAAAAAGGTATTCCACATAAAGCTAAATTAGATACGTTAAAACAAGCTGAAGTTAAAGGTATATGAATTCTTAACCCCCCTATTAAACGAATATCTTGAGAATTATTTATATTATGAATAATAGCCCCAGCACATATAAACAATAATGCTTTAAATAAAGCATGAGTTAATAAATGAAATATAGCTAATTTTAAAAATCCTATAGACAAAATTCTTATTATTAAACCTAATTGACTTAAAGTAGATAAAGCAATAATTTTTTTTAAATCAAATTCAAAATTAGCTCCTAATCCAGCTATAAATATTGTTAATCCAGATAATAATAATATTAATTGTCCTAACCAAGAAGTTCTTAAGATAATATTAAATCGAATTAATAAATATACACCAgctgtaactaatgtagaagaatgaactaaagcagaaacaggtgtaggagcagctatagctgcaggtaaccaagaagaaaaaggaatctgagctcttttagttatAGCAGCTAATATTACTAATCTTCCAATTATTAACATTTCAAATTCATTTTGTATAATTTCTAAATAAAAAATATAATTTCATCTTCCATAATTTAATATTCAAGCAATAGAAAGAAGTAAAGCTACATCCCCAATTCGATTAGATAACGCAGTTAATATACCAGCATTATAAGATTTAATATTTTGAAAATAAATTACTAAACAATAAGAAACAAGTCCTAAACCATCTCACCCTAATAAAATTCTAATTAAATTTGGTCTAATAATTAACAATATTATTGATAAAACAAATATTAATACTAATATAATAAATCGATTAATATGATTATCATTTATTATGTATTCTTTTCTATAAAAAATCACTAAAGAAGAAATTATAAGAACAAAAGATATAAATAATAAACTTATTCAATCAAAAAGAAAAGTTATAACAATTCTTATAGAATTTAAAGAAACTAATTCTCACTCAATAAAATAAATCATATCATTTAACAAAAAATATAAACTTAATAAAAAACATGATAAACTTATAGAAATTAAATTAACAAA
>DGRP765
TAAAGGATAAAAAATTATACCATAAGTTCTAATATAAGGTATAAATCATATAGACCCTAAAAAAGTTCTTAAATTataTATAAATAAAGATTTATTTAAAAAAAATAAATTTCTTAAAGAAATTAAATATCCAAATAAACCCCCTACAATACATACAAATAATGTTAACAATTTTATATAAATAGGTAAACAAATTATATAAGGAAAAGGAAAAATCAATCAATTTAATATTCTACCTCCAATAATTCTTATAATTAATAATCctattataccacggagtataattcaactttcatcatttaatatattcaatctaccgcaatttaaatcaccggttattgaataataaactaatcgaaatgaataactaacagttaaacccgtagaaaaataatataaaaaaaatgaaaacatattaacatttctaattctaacaatttctaaaattatatccttagaatagaatccagctaaaaaaggtattccacataaagctaaattagatacgttaaaacaagctgaagttaaaggtatatgaattcttaacccccctattaaacgaatatcttgagaattatttatattatgaataatagccccagcacatataaacaataatgctttaaataaagcatgagttaataaatgaaatatagctaattttaaaaatcctatagacaaaattcttattattaaacctaattgacttaaagtagataaagcaataattttttttaaatcaaattcaaaattagctcctaatccagctataaatattgttaatccagataataataatattaattgtcctaaccaagaagttcttaagataatattaaatcgaattaataaatatacaccagctgtaactaatgtagaagaatgaactaaagcagaaacaggtgtaggagcagctatagctgcaggtaaccaagaagaaaaaggaatctgagctcttttagttatagcagctaatattactaatcttccaattattaacatttcaaattcattttgtataatttctaaataaaaaatataatttcatcttccataatttaatattcaagcaatagaaagaagtaaagctacatccccaattcgattagataacgcagttaatataccagcattataagatttaatattttgaaaataaattactaaacaataagaaacaagtcctaaaccatctcaccctaATAAAATTCTAATTAAATTTGGTCTAATAATTAACAATATTATTGATAAAACAAATATTAATACTAATATAATAAATCGATTAATATGATTATCATTTATTATGTATTCTTTTCTATAAAAAATCACTAAAGAAGAAATTATAAGAACAAAAGATATAAATAATAAACTTATTCAATCAAAAAGAAAAGTTATAACAATTCTTATAGAATTTAAAGAAACTAATTCTCACTCAATAAAATAAATCATATCATTTAACAAAAAATATAAACTTAATAAAAAACATGATAAACTTATAGAAATTAAATTAACAAA
>DGRP555_*
taaaggataaaaaattataccataagttctaatataaggtataaatcatatagaccctaaaaaagttcttaaattatatataaataaagatttatttaaaaaaaataaatttcttaaagaaattaaatatccaaataaaccccctacaatacatacaaataatgttaacaattttatataaataggtaaacaaattatataaggaaaaggaaaaatcaatcaatttaatattctacctccaataattcttataattaataatcctattataccacggagtataattcaactttcatcatttaatatattcaatctaccgcaatttaaatcaccggttattgaataataaactaatcgaaatgaataactaacagttaaacccgtagaaaaataatataaaaaaaatgaaaacatattaacatttctaattctaacaatttctaaaattatatccttagaatagaatccagctaaaaaaggtattccacataaagctaaattagatacgttaaaacaagctgaagttaaaggtatatgaattcttaacccccctattaaacgaatatcttgagaattatttatattatgaataatagccccagcacatataaacaataatgctttaaataaagcatgagttaataaatgaaatatagctaattttaaaaatcctatagacaaaattcttattattaaacctaattgacttaaagtagataaagcaataattttttttaaatcaaattcaaaattagctcctaatccagctataaatattgttaatccagataataataatattaattgtcctaaccaagaagttcttaagataatattaaatcgaattaataaatatacaccagctgtaactaatgtagaagaatgaactaaagcagaaacaggtgtaggagcagctatagctgcaggtaaccaagaagaaaaaggaatctgagctcttttagttatagcagctaatattactaatcttccaattattaacatttcaaattcattttgtataatttctaaataaaaaatataatttcatcttccataatttaatattcaagcaatagaaagaagtaaagctacatccccaattcgattagataacgcagttaatataccagcattataagatttaatattttgaaaataaattactaaacaataagaaacaagtcctaaaccatctcaccctaataaaattctaattaaatttggtctaataattaacaatattattgataaaacaaatattaatactaatataataaatcgattaatatgattatcatttattatgtattcttttctataaaaaatcactaaagaagaaattataagaacaaaagatataaataataaacttattcaatcaaaaagaaaagttataacaattcttatagaatttaaagaaactaattctcactcaataaaataaatcatatcatttaacaaaaaatataaacttaataaaaaacatgataaacttatagaaattaaattaacaaa
>DGRP208
taaaggataaaaaattataccataagttctaatataaggtataaatcatatagaccctaaaaaagttcttaaattatatataaataaagatttatttaaaaaaaataaatttcttaaagaaattaaatatccaaataaaccccctacaatacatacaaataatgttaacaattttatataaataggtaaacaaattatataaggaaaaggaaaaatcaatcaatttaatattctacctccaataattcttataattaataatcctattataccacggagtataattcaactttcatcatttaatatattcaatctaccgcaatttaaatcaccggttattgaataataaactaatcgaaatgaataactaacagttaaacccgtagaaaaataatataaaaaaaatgaaaacatattaacatttctaattctaacaatttctaaaattatatccttagaatagaatccagctaaaaaaggtattccacataaagctaaattagatacgttaaaacaagctgaagttaaaggtatatgaattcttaacccccctattaaacgaatatcttgagaattatttatattatgaataatagccccagcacatataaacaataatgctttaaataaagcatgagttaataaatgaaatatagctaattttaaaaatcctatagacaaaattcttattattaaacctaattgacttaaagtagataaagcaataattttttttaaatcaaattcaaaattagctcctaatccagctataaatattgttaatccagataataataatattaattgtcctaaccaagaagttcttaagataatattaaatcgaattaataaatatacaccagctgtaactaatgtagaagaatgaactaaagcagaaacaggtgtaggagcagctatagctgcaggtaaccaagaagaaaaaggaatctgagctcttttagttatagcagctaatattactaatcttccaattattaacatttcaaattcattttgtataatttctaaataaaaaatataatttcatcttccataatttaatattcaagcaatagaaagaagtaaagctacatccccaattcgattagataacgcagttaatataccagcattataagatttaatattttgaaaataaattactaaacaataagaaacaagtcctaaaccatctcaccctaataaaattctaattaaatttggtctaataattaacaatattattgataaaacaaatattaatactaatataataaatcgattaatatgattatcatttattatgtattcttttctataaaaaatcactaaagaagaaattataagaacaaaagatataaataataaacttattcaatcaaaaagaaaagttataacaattcttatagaatttaaagaaactaattctcactcaataaaataaatcatatcatttaacaaaaaatataaacttaataaaaaacatgataaacttatagaaattaaattaacaaa
>DGRP26
TAAAGGATAAAAAATTATACCATAAGTTCTAATATAAGGTATAAATCATATAGACCCTAAAAAAGTTCTTAAATTATATATAAATAAAGATTTATTTAAAAAAAATAAATTTCTTAAAGAAATTAAATATCCAAATAAACCCCCTACAATACATACAAATAATGTTAACAATTTTATATAAATAGGTAAACAAATTATATAAGGAAAAGGAAAAATCAATCAATTTAATATTCTACCTCCAATAATTCTTATAATTAATAATCCTATTATACCACGGAGTATAATTCAACTTTCATCATTTAATATATTCAATCTACCGCAATTTAAATCACCGGTTATTGAATAATAAACTAATCGAAATGAATAACTAACAGTTAAACCCGTAGAAAAATAATATAAAAAAAATGAAAACATATTAACATTTCTAATTCTAACAATTTCTAAAATTATATCCTTAGAATAGAATCCAGCTAAAaAaggtattccacataaagctaaattagatacgttaaaacaagctgaagttaaagGTATAtGAATTCTTAACCCCCCTATTAAACGAATATCTTGAGAATTATTTATATTATGAATAATAGCCCCAGCACATATAAACAATAATGCTTTAAATAAAGCATGAGTTAATAAATGAAATATAGCTAATTTTAAAAATCCTATAGACAAAATtcttattattaaacctaattgacttaaagtagataaagcaataattttttttaaatcaaattcaaaattagctcctaatccagctataaatattgttaatccagataataataatattaattgtcctaaccaagaagttcttAagataatattaaatcgaattaataaatatacaccagctgtaactaatgtagaagaatgaactaaagcagaaacaggtgtaggagcagctatagctgcaggtaaccaagaagaaaaaggaatctgagctcttttagttatagcagctaatattactaatcttcCAATTATTAACATTTCAAATTCATTTTGTATaatttctaaataaaaaatataatttcatcttccataatttaatattcaagcaatagaaagaagtaaagctacatccccaattcgattagataacgcagttaatataccagcattataagatttaatattttGAAAATAAATTACTAAACAATAAGAAACAAGTCCTAAACCATCTCACCCTAATAAAATTCTAATTAAATTTGGTCTAATAATTAACAATATTATTGATAAAACAAATATTAATACTAATATAATAAATCGATTAATATGATTATCATTTATTATGTATTCTTTTCTATAAAAAATCACTAAAGAAGAAATTATAAGAACAAAAGATATAAATAATAAACTTATTCAATCAAAAAGAAAAGTTATAACAATTCTTATAGAATTTAAAGAAACTAATTCTCACTCAATAAAATAAATCATATCATTTAACAAAAAATATAAACTTAATAAAAAACATGATAAACTTATAGAAATTAAATTAACAAA
>DGRP563
TAAAGGATAAAAAATTATACCATAAGTTCTAATATAAGGTATAAATCATATAGACCCTAAAAAAGTTCTTAAATTATATATAAATAAAGATTTATTTAAAAAAAATAAATTTCTTAAAGAAATTAAATATCCAAATAAACCCCCTACAATACATACAAATAATGTTAACAATTTTATATAAATAGGTAAACAAATTATATAAGGAAAAGGAAAAATCAATCAATTTAATATTCTACCTCCAATAATTCTTATAATTAATAATCCTATTATACCACGAAGTATAATTCAACTTTCATCATTTAATATATTCAATCTACCGCAATTTAAATCACCGGttattgaataataaactaatcgaaatgaaTAAcTAACAGTTAAACCCGTagAaAAATAATATAAAAAAAATGAAAACATATTAACATTTCTAATTCTAACAATTTCTAAAATTATatccttagaatagaatccagctaaaaaaggtattccacataaagctaaattagatacgttaaaacaagctgaagttaaaggtatatgaattcttaacCCCCctattaaacgaatatcttgagaattatttatattatgaataatagccccagcacatataaacaataatgctttaaATAAAGCATGAGTTAATAAATGAAATATAGCTAATTTTAAAAATCCTATAGACAAAATTcttattattaaacctaattgacttaaagtagataaagcaataattttttttaaatcaaattcaaaattagctcctaatccagctataaatattgttaatccagataataataatattaattgtcctaaccaagaagttcttaagataatattaaatcgaattaataaatatacaccagctgtaactaatgtagaagaatgaactaaagcagaaacaggtgtaggagcagctatagctgcaggtaaccaagaagaaaaaggaatctgagctcttttagttatagcagctaatattactaatcttccaattattaacatttcaaattcattttgtataatttctaaataaaaaatataatttcatcttccataatttaatattcaagcaatagaaagaagtaaagctacatccccaattcgattagataacgcagttaatataccagcattataagatttaatattttgaaaataaattactaaacaatAAGAAACAAGTCCTAAACCATCTCACCCTAATAAAATTCtaattaaatttggtctaataattaacaatattattgataaaacaaatattaatactaatataataaatcgattaatATGATTATCATTTATTATGTATTCTTTTCTATAAAAAATCACTAAAGAAGAAATTATAAGAACAaaagatataaataataaacttattcaatcaaaaagaaaagttataacaattcttaTAGAATTTAAAGAAACTAATTCTCACTCAATAAAATAAATCATATCATTTAACAAAAAATATAAACTTAATAAAAAACATGATAAACTTATAGAAATTAAATTAACAAA
>DGRP787_*
taaaggataaaaaattataCCATAAGTTCTAATATAAGGTATAAATCATATAGACCCTAAAAAAGTTCTTAAATTATATATAAATAAAGATTTATTTAAAAAAAATAAATTTCTTaaagaaattaaatatccaaataaaccccctacaatacatacaaataatgttaacaattttatataaataggtaaacaAATTATATaAGGAAAaggaaaaatcaatcaatttaatattctacctccaataattcttataattaataatcctattataccacggagtataattcaactttcatcatttaatatattcaatctaccgcaatttaaatcaccggttattgaataataaactaatcgaaatgaataactaacagttaaacccgtagaaaaataatataaaaaaaatgaaaacatattaacatttctaattctaacaatttctaaaattatatccttagaatagaatccagctaaaaaaggtattccacataaagctaaattagatacgttaaaacaagctgaagttaaaggtatatgaattcttaacccccctattaaacgaatatcttgagaattatttatattatgaataatagccccagcacatataaacaataatgctttaaataaagcatgagttaataaatgaaatatagctaattttaaaaatcctatagacaaaattcttattattaaacctaattgacttaaagtagataaagcaataattttttttaaatcaaattcaaaattagctcctaatccagctataaatattgttaatccagataataataatattaattgtcctaaccaagaagttcttaagataatattaaatcgaattaataaatatacaccagctgtaactaatgtagaagaatgaactaaagcagaaacaggtgtaggagcagctatagctgcaggtaaccaagaagaaaaaggaatctgagctcttttagttatagcagctaatattactaatcttccaattattaacatttcaaattcattttgtataatttctaaataaaaaatataatttcatcttccataatttaatattcaagcaatagaaagaagtaaagctacatccccaattcgattagataacgcagttaatataccagcattataagatttaatattttgaaaataaattactaaacaataagaaacaagtcctaaaccatctcaccctaataaaattctaattaaatttggtctaataattaacaatattattgataaaacaaatattaatactaatataataaatcgattaatatgattatcatttattatgtattcttttctataaaaaatcactaaagaagaaattataagaacaaaagatataaataataaacttattcaatcaaaaagaaaagttataacaattcttatagaatttaaagaaactaattctcactcaataaaataaatcatatcatttaacaaaaaatataaacttaataaaaaacatgataaacttatagaaattaaattaacaaa
>DGRP307
taaaggataaaaaattataccataagttctaatataaggtataaatcatatagaccctaaaaaagttcttaaattatatataaataaagatttatttaaaaaaaataaatttcttaaagaaattaaatatccaaataaaccccctacaatacatacaaataatgttaacaattttatataaataggtaaacaaattatataaggaaaaggaaaaatcaatcaatttaatattctacctccaataattcttataattaataatcctattataccacggagtataattcaactttcatcatttaatatattcaatctaccgcaatttaaatcaccggttattgaataataaactaatcgaaatgaataactaacagttaaacccgtagaaaaataatataaaaaaaatgaaaacatattaacatttctaattctaacaatttctaaaattatatccttagaatagaatccagctaaaaaaggtattccacataaagctaaattagatacgttaaaacaagctgaagttaaaggtatatgaattcttaacccccctattaaacgaatatcttgagaattatttatattatgaataatagccccagcacatataaacaataatgctttaaataaagcatgagttaataaatgaaatatagctaattttaaaaatcctatagacaaaattcttattattaaacctaattgacttaaagtagataaagcaataattttttttaaatcaaattcaaaattagctcctaatccagctataaatattgttaatccagataataataatattaattgtcctaaccaagaagttcttaagataatattaaatcgaattaataaatatacaccagctgtaactaatgtagaagaatgaactaaagcagaaacaggtgtaggagcagctatagctgcaggtaaccaagaagaaaaaggaatctgagctcttttagttatagcagctaatattactaatcttccaattattaacatttcaaattcattttgtataatttctaaataaaaaatataatttcatcttccataatttaatattcaagcaatagaaagaagtaaagctacatccccaattcgattagataacgcagttaatataccagcattataagatttaatattttgaaaataaattactaaacaataagaaacaagtcctaaaccatctcaccctaataaaattctaattaaatttggtctaataattaacaatattattgataaaacaaatattaatactaatataataaatcgattaatatgattatcatttattatgtattcttttctataaaaaatcactaaagaagaaattataagaacaaaagatataaataataaacttattcaatcaaaaagaaaagttataacaattcttatagaatttaaagaaactaattctcactcaataaaataaatcatatcatttaacaaaaaatataaacttaataaaaaacatgataaacttatagaaattaaattaacaaa
>DGRP332
TAAAGGATAAAAAATTATACCATAAGTTCTAATATAAGGTATAAATCATATAGACCCTAAAAAAGTTCTTAAATTATATATAAATAAAGATTTATTTAAAAAAAATAAATTTCTTAAAGAAATTAAATATCCAAATAAACCCCCTACAATACATACAAATAATGTTAACAATTTTATATAAATAGGTAAACAAATTATATAAGGAAAAGGAAAAATCAATCAATTTAATATTCTACCTCCAATAATTCTTATAATTAATAATCCTATTATACCACGGAGTATAATTCAACTTTCATCATTTAATATattcaatctaccgcaatttaaatcaccggttattgaataataaactaatcgaaatgaataactaacagttaaacccgtagAaaaataaTATAAAAAAAATGAAAAcatattaacatttctaattctaacaatttctaaaattatatccttagaatagaatccagctaaaaaaggtattccacataaagctaaattagatacgttaaaacaagctgaagttaaaggtatatgaattcttaacccccctattaaacgaatatcttgagaattatttatattatgaataatagccccagcacatataaacaataatgctttaaataaagcatgagttaataaatgaaatatagctaattttaaaaatcctatagacaaaattcttattattaaacctaattgacttaaagtagataaagcaataattttttttaaatcaaattcaaaattagctcctaatccagctataaatattgttaatccagataataataatattaattgtcctaaccaagaagttcttaagataatattaaatcgaattaataaatatacaccagctgtaactaatgtagaagaatgaactaaagcagaaacaggtgtaggagcagctatagctgcaggtaaccaagaagaaaaaggaatctgagctcttttagttatagcagctaatattactaatcttccaattattaacatttcaaattcattttgtataatttctaaataaaaaatataatttcatcttccataatttaatattcaagcaatagaaagaagtaaagctacatccccaattcgattagataacgcagttaatataccagcattataagatttaatattttgaaaataaattACTAAACAATAAGAAACAAGTCCTAAACCATCTCACCCTAATAAAATTCTAATTAAATTTGGTCTAATAATTAACAATATTATTGATAAAACAAATATTAATACTAATATAATAAATCGATTAATATGATTATCATTTATTATGTATTCTTTTCTATAAAAAATCACTAAAGAAGAAATTATAAGAACAAAAGATATAAATAATAAACTTATTCAATCAAAAAGAAAAGTTATaaCAATTCTTATAGAATTTAAAGAAACTAATTCTCACTCAATAAAATAAATCATATCATTTAACAAAAAATATAAACTTAATAAAAAACATGATAAACTTATAGAAATTAAATTAACAAA
>DGRP309
TAAAGGATAAAAAATTATACCATAAGTTCTAATATAAGGTATAAATCATATAGACCCTAAAAAAGTTCTTAAATTATATATAAATAAAGATTTATTTAAAAAAAATAAATTTCTTAAAGAAATTAAATATCCAAATAAACCCCCTACAATACATACAAATAATGTTAACAATTTTATATAAATAGGTAAACAAATTATATAAGGAAAAGGAAAAATCAATCAATTTAATATTCTACCTCCAATAATTCTTATAATTAATAATCCTATTATACCACGGAGTATAATTCAACTTTCATCATTTAATATATTCAATCTACCGCAATTTAAATCACCGGTTATTGAATAATAAACTAATCGAAATGAATAACTAACAGTTAAACCCGTAGAAAAATAATATAAAAAAAATGAAAACATATTAACATTTCTAATTCTAACAATTTCTAAAATTATATCCTTAGAATAGAATCCAGCTAAAAAAGGTATTCCACATAAAGCTAAATTAGATACGTTAAAACAAGCTGAAGTTAAAGGTATATGAATTCTTAACCCCCCTATTAAACGAATATCTTGAGAATTATTTATATTATGAATAATAGCCCCAGCACATATAAACAATAATGCTTTAAATAAAGCATGAGTTAATAAATGAAATATAGCTAATTTTAAAAATCCTATAGACAAAATTCTTATTATTAAACCTaattgacttaaagtagataaagcaataattttttttaaatcaaattcaaaattagctcctaatccagctataaatattgttaatccagataataataatattaattgtcctaacCAAGAAGTTCTTAAGATAATATTAAATCGAATTAAtaaatatacaccagctgtaactaatgtagaagaatgaactaaagcagaaacaggtgtaggagcagctatagctgcaggtaaccaagaagaaaaaggaatctgagctcttttagttatagcagctaatattactaatCTTCCAATTATTAACATTTCAAATTCATTTTGtataatttctaaataaaaaatataatttcatcttccataatttaatattcaagcaatagaaagaagtaaagctacatccccaattcgattagataacgcagttaatataccagcattataagatttaatattTTGAAAATAAATTACTAAACAATAAGAAACAAGTCCTAAACCATCTCACCCTAATAAAATTCTAATTAAATTTGGTCTAATAATTAACAATATTATTGATAAAACAAATATTAATACTAATATAATAAATCGATTAATATGATTATCATTTATTATGTATTCTTTTCTATAAAAAATCACTAAAGAAGAAATTATAAGAACAAAAGATATAAATAATAAACTTATTCAATCAAAAAGAAAAGTTATAACAATTCTTATAGAATTTAAAGAAACTAATTCTCACTCAATAAAATAAATCATATCATTTAACAAAAAATATAAACTTAATAAAAAACATGATAAACTTATAGAAATTAAATTAACAAA
>DGRP69_*
TAAAGGATAAAAAATTATACCATAAGTTCTAATATAAGGTATAAATCATATAGACCCTAAAAAAGTTCTTAAATTATATATAAATAAAGATTTATTTAAAAAAAATAAATTTCTTAAAGAAATTAGATATCCAAATAAACCCCCTACAATACATACAAATAATGTTAACAATTTTATATAAATAGGTAAACAAATTATATAAGGAAAAGGAAAAATCAATCAATTTAATATTCTACCTCCAATAATTCTTATAATTAATAATCCTATTATACCACGGAGTATAATTCAACTTTCATCATTTAATATATTCAATCTACCGCAATTTAAATCACCGGTTATTGAATAATAAACTAATCGAAATGAATAACTAACAGTTAAACCTGTAGAAAAATAGTATAAAAAAAATGAAAACATATTAACATTTCTAATTCTAACAATTTCTAAAATTATATCCTTAGAATAGAATCCAGCTAAAAAAGGTATTCCACATAAAGCTAAATTAGATACGTTAAAACAAGCTGAAGTTAAAGGTATATGAATTCTTAACCCCCCTATTAAACGAATATCTTGAGAATTATTTATATTATGAATAATAGCCCCAGCACATATAAACAATAATGCTTTAAATAAAGCATGAGTTAATAAATGAAATATAGCTAATTTTAAAAATCCTATAGACAAAATTCTTATTATTAAACCTAATTGACTTAAAGTAGATAAAGCAATAATTTTTTTTAAATCAAATTCAAAATTAGCTCCTAATCCAGCTATAAATATTGTTAATCCAGATAATAATAATATTAATTGTCCTAACCAAGAAGTTCTTAAGATAATATTAAATCGAATTAATAAATATACACCAGCTGTAACTAATGTAGAAGAATGAACTAAAGCAGAAACAGGTgtaggagcagctatagctgcaggtaaccaagaagaaaaaggaatctgagctcttttaGTTATAGCAGCTAATATTACTAATCTTCCAATTATTAACATTTCAAATTCATTTTGTATAATTTCTAAATAAAAAATATAATTTCATCTTCCATAATTTAATATTCAAGCAATAGAAAGAAGTAAAGCTACATCCCCAATTCGATTAGATAACGCAGTTAATATACCAGCATTATAAGATTTAATATTTTGAAAATAAATTACTAAACAATAAGAAACAAGTCCTAAACCATCTCACCCTAATAAAATTCTAATTAAATTTGGTCTAATAATTAACAATATTATTGATAAAACAAATATTAATACTAATATAATGAATCGATTAATATGATTATCATTTATTATGTATTCTTTTCTATAAAAAATCACTAAAGAAGAAATTATAAGAACAAAAGATATAAATAATAAACTTATTCAATCAAAAAGAAAAGTTATAACAATTCTTATAGAATTTAAAGAAACTAATTCTCACTCAATAAAATAAATCATATCATTTAACAAAAAATATAAACTTAATAAAAAACATGATAAACTTATAGAAATTAAATTAACAAA
>DGRP855_*
taaaggataaaaaattataccataagttctaatataaggtataaatcatatagaccctaaaaaagttcttaaattatatataaataaagatttatttaaaaaaaataaatttcttaaagaaattaaatatccaaataaaccccctacaatacatacaaataatgttaacaattttatataaataggtaaacaaattatataaggaaaaggaaaaatcaatcaatttaatattctacctccaataattcttataattaataatcctattataccacggagtataattcaactttcatcatttaatatattcaatctaccgcaatttaaatcaccggttattgaataataaactaatcgaaatgaataactaacagttaaacccgtagaaaaataatataaaaaaaatgaaaacatattaacatttctaattctaacaatttctaaaattatatccttagaatagaatccagctaaaaaaggtattccacataaagctaaattagatacgttaaaacaagctgaagttaaaggtatatgaattcttaacccccctattaaacgaatatcttgagaattatttatattatgaataatagccccagcacatataaacaataatgctttaaataaagcatgagttaataaatgaaatatagctaattttaaaaatcctatagacaaaattcttattattaaacctaattgacttaaagtagataaagcaataattttttttaaatcaaattcaaaattagctcctaatccagctataaatattgttaatccagataataataatattaattgtcctaaccaagaagttcttaagataatattaaatcgaattaataaatatacaccagctgtaactaatgtagaagaatgaactaaagcagaaacaggtgtaggagcagctatagctgcaggtaaccaagaagaaaaaggaatctgagctcttttagttatagcagctaatattactaatcttccaattattaacatttcaaattcattttgtataatttctaaataaaaaatataatttcatcttccataatttaatattcaagcaatagaaagaagtaaagctacatccccaattcgattagataacgcagttaatataccagcattataagatttaatattttgaaaataaattactaaacaataagaaacaagtcctaaaccatctcaccctaataaaattctaattaaatttggtctaataattaacaatattattgataaaacaaatattaatactaatataataaatcgattaatatgattatcatttattatgtattcttttctataaaaaatcactaaagaagaaattataagaacaaaagatataaataataaacttattcaatcaaaaagaaaagttataacaattcttatagaatttaaagaaactaattctcactcaataaaataaatcatatcatttaacaaaaaatataaacttaataaaaaacatgataaacttatagaaattaaattaacaaa
>DGRP437
taaaggataaaaaattataccataagttctaatataaggtataaatcatatagaccctaaaaaagttcttaaattatatataaataaagatttatttaaaaaaaataaatttcttaaagaaattaaatatccaaataaaccccctacaatacatacaaataatgttaacaattttatataaataggtaaacaaattatataaggaaaaggaaaaatcaatcaatttaatattctacctccaataattcttataattaataatcctattataccacggagtataattcaactttcatcatttaatatattcaatctaccgcaatttaaatcaccggttattgaataataaactaatcgaaatgaataactaacagttaaacccgtagaaaaataatataaaaaaaatgaaaacatattaacatttctaattctaacaatttctaaaattatatccttagaatagaatccagctaaaaaaggtattccacataaagctaaattagatacgttaaaacaagctgaagttaaaggtatatgaattcttaacccccctattaaacgaatatcttgagaattatttatattatgaataatagccccagcacatataaacaataatgctttaaataaagcatgagttaataaatgaaatatagctaattttaaaaatcctatagacaaaattcttattattaaacctaattgacttaaagtagataaagcaataattttttttaaatcaaattcaaaattagctcctaatccagctataaatattgttaatccagataataataatattaattgtcctaaccaagaagttcttaagataatattaaatcgaattaataaatatacaccagctgtaactaatgtagaagaatgaactaaagcagaaacaggtgtaggagcagctatagctgcaggtaaccaagaagaaaaaggaatctgagctcttttagttatagcagctaatattactaatcttccaattattaacatttcaaattcattttgtataatttctaaataaaaaatataatttcatcttccataatttaatattcaagcaatagaaagaagtaaagctacatccccaattcgattagataacgcagttaatataccagcattataagatttaatattttgaaaataaattactaaacaataagaaacaagtcctaaaccatctcaccctaataaaattctaattaaatttggtctaataattaacaatattattgataaaacaaatattaatactaatataataaatcgattaatatgattatcatttattatgtattcttttctataaaaaatcactaaagaagaaattataagaacaaaagatataaataataaacttattcaatcaaaaagaaaagttataacaattcttatagaatttaaagaaactaattctcactcaataaaataaatcatatcatttaacaaaaaatataaacttaataaaaaacatgataaacttatagaaattaaattaacaaa
>DGRP799
TAAAGGATAAAAAATTATACCATAAGTTCTAATATAAGGTATAAATCATATAGACCCTAAAAAAGTTCTTAAATTATATATAAATAAAGATTTATTTAAAAAAAATAAATttcttaaagaaattaaatatccaaataaaccccctacaatacatacaaataatgttaacaattttatataaataggtaaacaaattatataaggaaaaggaaaaatcaatcaatttaatattctacctccaataattcttataattaataatcctattataccacggagtataattcaactttcatcatttaatatattcaatctaccgcaatttaaatcaccggttattgaataataaactaatcgaaatgaataactaacagttaaacccgtagaaaaataatataaaaaaaatgaaaacatattaacatttctaattctaacaatttctaaaattatatccttagaatagaatccagctaaaaaaggtattccacataaagctaaattagatacgttaaaacaagctgaagttaaaggtatatgaattcttaacccccctattaaacgaatatcttgagaattatttatattatgaataatagccccagcacatataaacaataatgctttaaataaagcatgagttaataaatgaaatatagctaattttaaaaatcctatagacaaaattcttattattaaacctaattgacttaaagtagataaagcaataattttttttaaatcaaattcaaaattagctcctaatccagctataaatattgttaatccagataataataatattaattgtcctaaccaagaagttcttaagataatattaaatcgaattaataaatatacaccagctgtaactaatgtagaagaatgaactaaagcagaaacaggtgtaggagcagctatagctgcaggtaaccaagaagaaaaaggaatctgagctcttttagttatagcagctaatattactaatcttccaattattaacatttcaaattcattttgtataatttctaaataaaaaatataatttcatcttccataatttaatattcaagcaatagaaagaagtaaagctacatccccaattcgattagataacgcagttaatataccagcattataagatttaatattttgaaaataaattactaaacaataagaaacaagtcctaaaccatctcaccctaataaaattctaattaaatttggtctaataattaacaatattattgataaaacaaatattaatactaatataataaatcgattaatatgattatcatttattatgtattcttttctataaaaaatcactaaagaagaaattataagaacaaaagatataaataataaacttattcaatcaaaaagaaaagttataacaattcttatagaatttaaagaaactaattctcactcaataaaataaatcatatcatttaacaaaaaatataaacttaataaaaaacatgataaacttatagaaattaaattaacaaa
>DGRP405_*
taaaggataaaaaattataccataagttctaatataaggtataaatcatatagaccctaaaaaagttcttaaattatatataaataaagatttatttaaaaaaaataaatttcttaaagaaattaaatatccaaataaaccccctacaatacatacaaataatgttaacaattttatataaataggtaaacaaattatataaggaaaaggaaaaatcaatcaatttaatattctacctccaataattcttataattaataatcctattataccacggagtataattcaactttcatcatttaatatattcaatctaccgcaatttaaatcaccggttattgaataataaactaatcgaaatgaataactaacagttaaacccgtagaaaaataatataaaaaaaatgaaaacatattaacatttctaattctaacaatttctaaaattatatccttagaatagaatccagctaaaaaaggtattccacataaagctaaattagatacgttaaaacaagctgaagttaaaggtatatgaattcttaacccccctattaaacgaatatcttgagaattatttatattatgaataatagccccagcacatataaacaataatgctttaaataaagcatgagttaataaatgaaatatagctaattttaaaaatcctatagacaaaattcttattattaaacctaattgacttaaagtagataaagcaataattttttttaaatcaaattcaaaattagctcctaatccagctataaatattgttaatccagataataataatattaattgtcctaaccaagaagttcttaaaataatattaaatcgaattaataaatatacaccagctgtaactaatgtagaagaatgaactaaagcagaaacaggtgtaggagcagctatagctgcaggtaaccaagaagaaaaaggaatctgagctcttttagttatagcagctaatattactaatcttccaattattaacatttcaaattcattttgtataatttctaaataaaaaatataatttcatcttccataatttaatattcaagcaatagaaagaagtaaagctacatccccaattcgattagataacgcagttaatataccagcattataagatttaatattttgaaaataaattactaaacaataagaaacaagtcctaaaccatctcaccctaataaaattctaattaaatttggtctaataattaacaatattattgataaaacaaatattaatactaatataataaatcgattaatatgattatcatttattatgtattcttttctataaaaaatcactaaagaagaaattataagaacaaaagatataaataataaacttattcaatcaaaaagaaaagttataacaattcttatagaatttaaagaaactaattctcactcaataaaataaatcatatcatttaacaaaaaatataaacttaataaaaaacatgataaacttatagaaattaaattaacaaa
>DGRP359
taaaggataaaaaattataccataagttctaatataaggtataaatcatatagaccctaaaaaagttcttaaattatatataaataaagatttatttaaaaaaaataaatttcttaaagaaattaaatatccaaataaaccccctacaatacatacaaataatgttaacaattttatataaataggtaaacaaattatataaggaaaaggaaaaatcaatcaatttaatattctacctccaataattcttataattaataatcctattataccacggagtataattcaactttcatcatttaatatattcaatctaccgcaatttaaatcaccggttattgaataataaactaatcgaaatgaataactaacagttaaacccgtagaaaaataatataaaaaaaatgaaaacatattaacatttctaattctaacaatttctaaaattatatccttagaatagaatccagctaaaaaaggtattccacataaagctaaattagatacgttaaaacaagctgaagttaaaggtatatgaattcttaacccccctattaaacgaatatcttgagaattatttatattatgaataatagccccagcacatataaacaataatgctttaaataaagcatgagttaataaatgaaatatagctaattttaaaaatcctatagacaaaattcttattattaaacctaattgacttaaagtagataaagcaataattttttttaaatcaaattcaaaattagctcctaatccagctataaatattgttaatccagataataataatattaattgtcctaaccaagaagttcttaagataatattaaatcgaattaataaatatacaccagctgtaactaatgtagaagaatgaactaaagcagaaacaggtgtaggagcagctatagctgcaggtaaccaagaagaaaaaggaatctgagctcttttagttatagcagctaatattactaatcttccaattattaacatttcaaattcattttgtataatttctaaataaaaaatataatttcatcttccataatttaatattcaagcaatagaaagaagtaaagctacatccccaattcgattagataacgcagttaatataccagcattataagatttaatattttgaaaataaattactaaacaataagaaacaagtcctaaaccatctcaccctaataaaattctaattaaatttggtctaataattaacaatattattgataaaacaaatattaatactaatataataaatcgattaatatgattatcatttattatatattcttttctataaaaaatcactaaagaagaaattataagaacaaaagatataaataataaacttattcaatcaaaaagaaaagttataacaattcttatagaatttaaagaaactaattctcactcaataaaataaatcatatcatttaacaaaaaatataaacttaataaaaaacatgataaacttatagaaattaaattaacaaa
>DGRP59
TAAAGGATAAAAAATTATACCATAAGTTCTAATATAAGGTATAAATCATATAGACCCTAAAAAAGTTCTTAAATTAtatataaataaagatttatttaaaaaaaaTAAAtttcttaaagaaattaaatatccaAataaACCCCCTACAATACATACAAATAATGTTAACAATTTTATATAAATAGGTAAACAAATTATATAAGGAAAAGGAAAAATCAATCAATTTAATATTCTACCTCCAATAATTCTTATAATTAATAATCCTATTATACCACGGAGTATAATTCAACTTTCATCATTTAATATATTCAATCTACCGCAATTTAAATCACCGGTTATTGAATAATAAACTAATCGAAATGAATAACTAACAGTTAAACCCGTAGAAAAATAATATAAAAAAAATGAAAACATATTAACATTTCTAATTCTAACAATTTCTAAAATTATATCCTTAGAATAGAATCCAGCTAAAAAAGGTATTCCACATAAAGCTAAATTAGATACGTTAAAACAAGCTGAAGTTAAAGGTATATGAATTCTTAACCCCCCTATTAAACGAATATCTTGAGAATTATTTATATTATGAATAATAGCCCCAGCACATATAAACAATAATGCTTTAAATAAAGCATGAGTTAATAAATGAAATATAGCTAATTTTAAAAATCCTATAGACAAAATTCTTATTATTAAACCTAATTGACTTAAAGTAGATAAAGCAATAATTTTTTTTAAATCAAATTCAAAATTAGCTCCTAATCCAGCTATAAATATTGTTAATCCAGATAATAATAATATTAATTGTCCTAACCAAGAAGTTCTTAAGATAATATTAAATCGAATTAATAAATATACACCAGCTGTAACTAATGTAGAAgaatgaactaaagcagaaacaggtgtaggagcagctatagctgcaggtaaccaagaagaaaaaggaatctgagctcttttagTTATAGCAGCTAATATTACTAATCTTCCAATTATTAACATTTCAAATTCATTTTGTATAATTTCTAAATAAAAAATATAATTTCATCTTCCATAATTTAATATTCAAGCAATAGAAAGAAGTAAAGCTACATCCCCAATTCGATTAGATAACGCAGTTAATATACCAGCATTATAAGATTTAATATTTTGAAAATAAATTACTAAACAATAAGAAACAAGTCCTAAACCATCTCACCCTAATAAAATTCTAATTAAATTTGGTCTAATAATTAACAATATTATTGATAAAACAAATATTAATACTAATATAATAAATCGATTAATATGATTATCATTTATTATGTATTCTTTTCTATAAAAAATCACTAAAGAAGAAATTATAAGAACAAAAGATATAAATAATAAACTTATTCAATCAAAAAGAAAAGTTATAACAATTCTTATAGAATTTAAAGAAACTAATTCTCACTCAATAAAATAAATCATATCATTTAACAAAAAATATAAACTTAATAAAAAACATGATAAACTTATAGAAATTAAATTAACAAA
>DGRP228
TAAAGGATAAAAAATTATACCATAAGTTCTAATATAAGGTATAAATCATATAGACCCTAAAAAAGTTCTTAAATTATATATAAATAAAGATTTATTTAAAAAAAATAAATTTCTTAAAGAAATTAAATATCCAAATAAACCCCCTACAATACATACAAATAATGTTAACAATTTTATATAAATAGGTAAACAAATTATATAAGGAAAAGGAAAAATCAATCAATTTAATATTCTACCTCCAATAATTCTTATAATTAATAATCCTATTATACCACGGAGTATAATTCAActttcatcatttaatatattcaatctaccgcaatttaaatcaccggttattgaataataaactaatcgaaatgaataactaacagttaaacccgtAGAAAAAtaAtataAAAaaaatgaaaacatattaacatttctaattctaacaatttctaaaattatatccttagaatagaatccagctaaaaaaggtattccacataaagctaaattagatacgttaaaacaagctgaagttaaaggtatatgaattcttaacccccctattaaacgaatatcttgagaattatttatattatgaataatagccccagcacatataaacaataatgctttaaataaagcatgggttaataaATGAAATAtagctaatttTAAaaaTCCTATagaCAaaattcttattattaaacctaattgacttaaagtagataaagcaataattttttttaaatcaaattcaaaattagctcctaatccagctataaatattgttaatccagataataataatattaattgtcctaaccaagaagttcttaagataatattaaatcgaattaataaatatacaccagctgtaactaatgtagaagaatgaactaaagcagaaacaggtgtaggagcagctatagctgcaggtaaccaagaagaaaaaggaatctgagctcttttagttatagcagctaatattactaatcttccaattattaacatttcaaattcattttgtataatttctaaataaaaaatataatttcatcttccataatttaatattcaagcaatagaaagaagtaaagctacatccccaattcgattagataacgcagttaatataccagcattataagatttaatattttGAAAATAAATTACTAAACAATAAGAAACAAGTCCTAAACCATCTCACCCTAATAAAATTCTAATTAAATTTGGTCTAATAATTAACAATATTATTGATAAAACAAATATTAATACTAATATAATAAATCGATTAATATGATTATCATTTATTATGTATTCTTTTCTATAAAAAATCACTAAAGAAGAAATTATAAGAACAAAAGATATAAATAATAAACTTATTCAATCAAAAAGAAAAGTTATAACAATTCTTATAGAATTTAAAGAAACTAATTCTCACTCAATAAAATAAATCATATCATTTAACAAAAAATATAAACTTAATAAAAAACATGATAAACTTATaGAAATTAAATTAACAaA
>DGRP310_*
TAAAGGATAAAAAATTATACCATAAGTTCTAATATAAGGTATAAATCATATAGACCCTAAAAAAGTTCTTAAATTATATATAAATAAAGATTTATTTAAAAAAAATAAATTTCTTAAAGAAATTAAATATCCAAATAAACCCCCTACAATACATACAAATAATGTTAACAATTTTATATAAATAGGTAAACAAATTATATAAGGAAAAGGAAAAATCAATCAATTTAATATTCTACCTCCAATAATTCTTATAATTAATAATCCTATTATACCACGGAGTATAATTCAACTTTCATCATTTAATATATTCAATCTACCGCAATTTAAATCACCGGTTATTGAATAATAAACTAATCGAAATGAATAACTAACAGTTAAACCCGTAGAAAAATAATATAAAAAAAATGAAAACATATTAACATTTCTAATTCTAACAATTTCTAAAATTATATCCTTAGAATAGAATCCAGCTAAAAAAGGTATTCCACATAAAGCTAAATTAGATACGTTAAAACAAGCTGAAGTTAAAGGTATATGAATTCTTAACCCCCCTATTAAACGAATATCTTGAGAATTATTTATATTATGAATAATAGCCCCAGCACATATAAACAATAATGCTTTAAATAAAGCATGAGTTAATAAATGAAATATAGCTAATTTTAAAAATCCTATAGACAAAATTcttattattaaacctaattgacttaaagtagataaagcaataattttttttaaatcaaattcaaaattagctcctaatccagctataaatattgttaatccagataataataatattaattgtcctaaccaagaagttcttaagataatattaaatcgaattaataaatatacaccagctgtaactaatgtagaagaatgaactaaagcagaaacaggtgtaggagcagctatagctgcaggtaaccaagaagaaaaaggaatctgagctcttttagttatagcagctaatattactaatcttccaATTATTAACATTTCAAATTCATTttgtataatttctaaataaaaaatataatttcatcttccataatttaatattcaagcaatagaaagaagtaaagctacatccccaattcgattagataacgcagttaatataccagcattataagatttaataTTTTGAAAATAAATTACTAAACAATAAGAAACAAGTCCTAAACCATCTCACCCTAATAAAATTCTAATTAAATTTGGTCTAATAATTAACAATATTATTGATAAAACAAATATTAATACTAATATAATAAATCGATTAATATGATTATCATTTATTATGTATTCTTTTCTATAAAAAATCACTAAAGAAGAAATTATAAGAACAAAAGATATAAATAATAAACTTATTCAATCAAAAAGAAAAGTTATAACAATTCTTATAGAATTTAAAGAAACTAATTCTCACTCAATAAAATAAATCATATCATTTAACAAAAAATATAAACTTAATAAAAAACATGATAAACTTATAGAAATTAAATTAACAAA
>DGRP491
taaaggataaaaaattataccataagttctaatataaggtataaatcatatagaccctaaaaaaGttcttaaattatatAtaaatAAAgatttAtTTAAaaAAAaTaaatttcttaaagaaattaaatatccaaataaaccccctacaatacatacaaataatgttaacaattttatataaataggtaaacaaattatataaggaaaaggaaaaatcaatcaatttaatattctacctccaataattcttataattaataatcctattataccacggagtataattcaactttcatcatttaatatattcaatctaccgcaatttaaatcaccggttattgaataataaactaatcgaaatgaataactaacagttaaacccgtagaaaaataatataaaaaaaatgaaaacatattaacatttctaattctaacaatttctaaaattatatccttagaatagaatccagctaaaaaaggtattccacataaagctaaattagatacattaaaacaagctgaagttaaaggtatatgaattcttaacccccctattaaacgaatatcttgagaattatttatattatgaataatagccccagcacatataaacaataatgctttaaataaagcatgagttaataaatgaaatatagctaattttaaaaatcctatagacaaaattcttattattaaacctaattgacttaaagtagataaagcaataattttttttaaatcaaattcaaaattagctcctaatccagctataaatattgttaatccagataataataatattaattgtcctaaccaagaagttcttaagataatattaaatcgaattaataaatatacaccagctgtaactaatgtagaagaatgaactaaagcagaaacaggtgtaggagcagctatagctgcaggtaaccaagaagaaaaaggaatctgagctcttttagttatagcagctaatattactaatcttccaattattaacatttcaaattcattttgtataatttctaaataaaaaatataatttcatcttccataatttaatattcaagcaatagaaagaagtaaagctacatccccaattcgattagataacgcagttaatataccagcattataagatttaatattttgaaaataaattactaaacaataagaaacaagtcctaaaccatctcaccctaataaaattctaattaaatttggtctaataattaacaatattattgataaaacaaatattaatactaatataataaatcgattaatatgattatcatttattatgtattcttttctataaaaaatcactaaagaagaaattataagaacaaaagatataaataataaacttattcaatcaaaaagaaaagttataacaattcttatagaatttaaagaaactaattctcactcaataaaataaatcatatcatttaacaaaaaatataaacttaataaaaaacatgataaacttatagaaattaaattaacaaa
>DGRP853_*
taaaggataaaaaattataccataagttctaatataaggtataaatcatatagaccctaaaaaagttcttaaattatatataaataaagatttatttaaaaaaaataaatttcttaaagaaattaaatatccaaataaaccccctacaatacatacaaataatgttaacaattttatataaataggtaaacaaattatataaggaaaaggaaaaatcaatcaatttaatattctacctccaataattcttataattaataatcctattataccacgaagtataattcaactttcatcatttaatatattcaatctaccgcaatttaaatcaccggttattgaataataaactaatcgaaatgaataactaacagttaaacccgtagaaaaataatataaaaaaaatgaaaacatattaacatttctaattctaacaatttctaaaattatatccttagaatagaatccagctaaaaaaggtattccacataaagctaaattagatacgttaaaacaagctgaagttaaaggtatatgaattcttaacccccctattaaacgaatatcttgagaattatttatattatgaataatagccccagcacatataaacaataatgctttaaataaagcatgagttaataaatgaaatatagctaattttaaaaatcctatagacaaaattcttattattaaacctaattgacttaaagtagataaagcaataattttttttaaatcaaattcaaaattagctcctaatccagctataaatattgttaatccagataataataatattaattgtcctaaccaagaagttcttaagataatattaaatcgaattaataaatatacaccagctgtaactaatgtagaagaatgaactaaagcagaaacaggtgtaggagcagctatagctgcaggtaaccaagaagaaaaaggaatctgagctcttttagttatagcagctaatattactaatcttccaattattaacatttcaaattcattttgtataatttctaaataaaaaatataatttcatcttccataatttaatattcaagcaatagaaagaagtaaagctacatccccaattcgattagataacgcagttaatataccagcattataagatttaatattttgaaaataaattactaaacaataagaaacaagtcctaaaccatctcaccctaataaaattctaattaaatttggtctaataattaacaatattattgataaaacaaatattaatactaatataataaatcgattaatatgattatcatttattatgtattcttttctataaaaaatcactaaagaagaaattataagaacaaaagatataaataataaacttattcaatcaaaaagaaaagttataacaattcttatagaatttaaagaaactaattctcactcaataaaataaatcatatcatttaacaaaaaatataaacttaataaaaaacatgataaacttatagaaattaaattaacaaa
>DGRP350
TAAAGGATAAAAAATTATACCATAAGTTCTAATATAAGGTATAAATCATATAGACCCTAAAAAAGTTCTTAAATTATATATAAATAAAGATTTATTTAAAAAAAATAAATTTCTTAAAGAAATTAaatatccaaataaaccccctacaatacaTacaaataatgttaacaattttatataaataggtaaacaaattatataaggaaaaggaaaaatcaatcaatttaatattctacctccaAtaattcttataattaataatcctattataccacggagtataattcaactttcatcatttaatatattcaatctaccgcaatttaaatcaccggttattgaataataaactaatcgaaatgaataactaacagttaaacccgtagaaaaataatataaaaaaaatgaaaacatattaacatttctaattctaacaatttctaaaattatatccttagaatagaatccagctaaaaaaggtattccacataaagctaaattagatacgttaaaacaagctgaagttaaaggtatatgaattcttaacccccctattaaacgaatatcttgagaattatttatattatgaataatagccccagcacatataaacaataatgctttaaataaagcatgagttaataaatgaaatatagctaattttaaaaatcctatagacaaaattcttattattaaacctaattgacttaaagtagataaagcaataattttttttaaatcaaattcaaaattagctcctaatccagctataaatattgttaatccagataataataatattaattgtcctaaccaagaagttcttaagataatattaaatcgaattaataaatatacaccagctgtaactaatgtagaagaatgaactaaagcagaaacaggtgtaggagcagctatagctgcaggtaaccaagaagaaaaaggaatctgagctcttttagttatagcagctaatattactaatcttccaattattaacatttcaaattcattttgtataatttctaaataaaaaatataatttcatcttccataatttaatattcaagcaatagaaagaagtaaagctacatccccaattcgattagataacgcagttaatataccagcattataagatttaatattttgaaaataaattactaaacaataagaaacaagtcctaaaccatctcaccctaataaaattctaattaaatttggtctaataattaacaatattattgataaaacaaatattaatactaatataataaatcgattaatatgattatcatttattatgtattcttttctataaaaaatcactaaagaagaaattataagaacaaaagatataaataataaacttattcaatcaaaaagaaaagttataacaattcttatagaatttaaagaaactaattctcactcaataaaataaatcatatcatttaacaaaaaatataaacttaataaaaaacatgataaacttatagaaattaaattaacaaa
>DGRP639_*
TAAAGGATAAAAAATTATACCATAAGTTCTAATATAAGGTATAAATCATATAGACCCTAAAAAAGTTCTTAAATTATATATAAATAAAGATTTATTTAAAAAAAATAAATTTCTTAAAGAAATTAAATATCCAaataaaccccctacaatacatacaaataatgttaacaattttatataaataggtaaacaaattatataaggaaaaggaaaaatcaatcaatttaatattctacctccaataattcttataattaataatcctattataccacggagtataattcaactttcatcatttaatatattcaatctaccgcaatttaaatcaccggttattgaataataaactaatcgaaatgaataactaacagttaaacccgtagaaaaataatataaaaaaaatgaaaacatattaacatttctaattctaacaatttctaaaattatatccttagaatagaatccagctaaaaaaggtattccacataaagctaaattagatacgttaaaacaagctgaagttaaaggtatatgaattcttaacccccctattaaacgaatatcttgagaattatttatattatgaataatagccccagcacatataaacaataatgctttaaataaagcatgagttaataaatgaaatatagctaattttaaaaatcctatagacaaaattcttattattaaacctaattgacttaaagtagataaagcaataattttttttaaatcaaattcaaaattagctcctaatccagctataaatattgttaatccagataataataatattaattgtcctaaccaagaagttcttaagataatattaaatcgaattaataaatatacaccagctgtaactaatgtagaagaatgaactaaagcagaaacaggtgtaggagcagctatagctgcaggtaaccaagaagaaaaaggaatctgagctcttttagttatagcagctaatattactaatcttccaattattaacatttcaaattcattttgtataatttctaaataaaaaatataatttcatcttccataatttaatattcaagcaatagaaagaagtaaagctacatccccaattcgattagataacgcagttaatataccagcattataagatttaatattttgaaaataaattactaaacaataagaaacaagtcctaaaccatctcaccctaataaaattctaattaaatttggtctaataattaacaatattattgataaaacaaatattaatactaatataataaatcgattaatatgattatcatttattatgtattcttttctataaaaaatcactaaagaagaaattataagaacaaaagatataaataataaacttattcaatcaaaaagaaaagttataacaattcttatagaatttaaagaaactaattctcactcaataaaataaatcatatcatttaacaaaaaatataaacttaataaaaaacatgataaacttatagaaattaaattaacaaa
>DGRP732
TAAAGGATAAAAAATTATACCATAAGTTCTAATATAAGGTATAAATCATATAGACCCTAAAAAAGTTCTTAAATTATATATAAATAAAGATTTATTTAAAAAAAATAAATTTCTTAAAGAAATTAAatatccaaataaaccccctacaatacatacaaataatgttaacaattttatataaataggtaaacaaattatataaggaaaaggaaaaatcaatcaatttaatattctacctccaataattcttataattaataatcctattataccacggagtataattcaactttcatcatttaatatattcaatctaccgcaatttaaatcaccggttattgaataataaactaatcgaaatgaataactaacagttaaacccgtagaaaaataatataaaaaaaatgaaaacatattaacatttctaattctaacaatttctaaaattatatccttagaatagaatccagctaaaaaaggtattccacataaagctaaattagatacgttaaaacaagctgaagttaaaggtatatgaattcttaacccccctattaaacgaatatcttgagaattatttatattatgaataatagccccagcacatataaacaataatgctttaaataaagcatgagttaataaatgaaatatagctaattttaaaaatcctatagacaaaattcttattattaaacctaattgacttaaagtagataaagcaataattttttttaaatcaaattcaaaattagctcctaatccagctataaatattgttaatccagataataataatattaattgtcctaaccaagaagttcttaagataatattaaatcgaattaataaatatacaccagctgtaactaaggtagaagaatgaactaaagcagaaacaggtgtaggagcagctatagctgcaggtaaccaagaagaaaaaggaatctgagctcttttagttatagcagctaatattactaatcttccaattattaacatttcaaattcattttgtataatttctaaataaaaaatataatttcatcttccataatttaatattcaagcaatagaaagaagtaaagctacatccccaattcgattagataacgcagttaatataccagcattataagatttaatattttgaaaataaattactaaacaataagaaacaagtcctaaaccatctcaccctaataaaattctaattaaatttggtctaataattaacaatattattgataaaacaaatattaatactaatataataaatcgattaatatgattatcatttattatatattcttttctataaaaaatcactaaagaagaaattataagaacaaaagatataaataataaacttattcaatcaaaaagaaaagttataacaattcttatagaatttaaagaaactaattctcactcaataaaataaatcatatcatttaacaaaaaatataaacttaataaaaaacatgataaacttatagaaattaaattaacaaa
>DGRP40_*
taaaggataaaaaattataccataagttctaatataaggtataaatcatatagaccctaaaaaagttcttaaattatatataaataaagatttatttaaaaaaaataaatttcttaaagaaattaaatatccaaataaaccccctacaatacatacaaataatgttaacaattttatataaataggtaaacaaattatataaggaaaaggaaaaatcaatcaatttaatattctacctccaataattcttataattaataatcctattataccacgaagtataattcaactttcatcatttaatatattcaatctaccgcaatttaaatcaccggttattgaataataaactaatcgaaatgaataactaacagttaaacctgtagaaaaataatataaaaaaaatgaaaacatattaacatttctaattctaacaatttctaaaattatatccttagaatagaatccagctaaaaaaggtattccacataaagctaaattagatacgttaaaacaagctgaagttaaaggtatatgaattcttaacccccctattaaacgaatatcttgagaattatttatattatgaataatagccccagcacatataaacaataatgctttaaataaagcatgagttaataaatgaaatatggctaattttaaaaatcctatagacaaaattcttattattaaacctaattgacttaaagtagataaagcaataattttttttaaatcaaattcaaaattagctcctaatccagctataaatattgttaatccagataataataatattaattgtcctaaccaagaagttcttaagataatattaaatcgaattaataaatatacaccagctgtaactaatgtagaagaatgaactaaagcagaaacaggtgtaggagcagctatagctgcaggtaaccaagaagaaaaaggaatctgagctcttttagttatagcagctaatattactaatcttccaattattaacatttcaaattcattttgtataatttctaaataaaaaatataatttcatcttccataatttaatattcaagcaatagaaagaagtaaagctacatccccaattcgattagataacgcagttaatataccagcattataagatttaatattttgaaaataaattactaaacaataagaaacaagtcctaaaccatctcaccctaataaaattctaattaaatttggtctaataattaacaatattattgataaaacaaatattaatactaatataataaatcgattaatatgattatcatttattatgtattcttttctataaaaaatcactaaagaagaaattataagaacaaaagatataaataataaacttattcaatcaaaaagaaaagttataacaattcttatagaatttaaagaaactaattctcactcaataaaataaatcatatcatttaacaaaaaatataaacttaataaaaaacatgataaacttatagaaattaaattaacaaa
>DGRP392
taaaggataaaaaattataccataagttctaatataaggtataaatcatatagaccctaaaaaagttcttaaattatatataaataaagatttatttaaaaaaaataaatttcttaaagaaattaaatatccaaataaaccccctacaatacatacaaataatgttaacaattttatataaataggtaaacaaattatataaggaaaaggaaaaatcaatcaatttaatattctacctccaataattcttataattaataatcctattataccacggagtataattcaactttcatcatttaatatattcaatctaccgcaatttaaatcaccggttattgaataataaactaatcgaaatgaataactaacagttaaacccgtagaaaaataatataaaaaaaatgaaaacatattaacatttctaattctaacaatttctaaaattatatccttagaatagaatccagctaaaaaaggtattccacataaagctaaattagatacgttaaaacaagctgaagttaaaggtatatgaattcttaacccccctattaaacgaatatcttgagaattatttatattatgaataatagccccagcacatataaacaataatgctttaaataaagcatgagttaataaatgaaatatagctaattttaaaaatcctatagacaaaattcttattattaaacctaattgacttaaagtagataaagcaataattttttttaaatcaaattcaaaattagctcctaatccagctataaatattgttaatccagataataataatattaattgtcctaaccaagaagttcttaagataatattaaatcgaattaataaatatacaccagctgtaactaatgtagaagaatgaactaaagcagaaacaggtgtaggagcagctatagctgcaggtaaccaagaagaaaaaggaatctgagctcttttagttatagcagctaatattactaatcttccaattattaacatttcaaattcattttgtataatttctaaataaaaaatataatttcatcttccataatttaatattcaagcaatagaaagaagtaaagctacatccccaattcgattagataacgcagttaatataccagcattataagatttaatattttgaaaataaattactaaacaataagaaacaagtcctaaaccatctcaccctaataaaattctaattaaatttggtctaataattaacaatattattgataaaacaaatattaatactaatataataaatcgattaatatgattatcatttattatgtattcttttctataaaaaatcactaaagaagaaattataagaacaaaagatataaataataaacttattcaatcaaaaagaaaagttataacaattcttatagaatttaaagaaactaattctcactcaataaaataaatcatatcatttaacaaaaaatataaacttaataaaaaacatgataaacttatagaaattaaattaacaaa
>DGRP884_*
taaaggataaaaaattataccataagTTCTAATATAAGGTATAAATCATATAGACCCTAAAAAAGTTCTTAAATTATATATAAATAAAGATTTATTTAAAAAAAATAAAtttCTTAAAGAAATTAAATATCCAAATAAACCCccTACAatacatacaaataatgttaacaattttatataaataggtaaacaaattatataaggaaaaggaaaaatcaatcaatttaatattctacctccaataattcttataattaataatcctattataccacgaagtataattcaactttcatcatttaatatattcaatctaccgcaatttaaatcaccggttattgaataataaactaatcgaaatgaataactaacagttaaacccgtagaaaaataatataaaaaaaatgaaaacatattaacatttctaattctaacaatttctaaaattatatccttagaatagaatccagctaaaaaaggtattccacataaagctaaattagatacgttaaaacaagctgaagttaaaggtatatgaattcttaacccccctattaaacgaatatcttgagaattatttatattatgaataatagccccagcacatataaacaataatgctttaaataaagcatgagttaataaatgaaatatagctaattttaaaaatcctatagacaaaattcttattattaaacctaattgacttaaagtagataaagcaataattttttttaaatcaaattcaaaattagctcctaatccagctataaatattgttaatccagataataataatattaattgtcctaaccaagaagttcttaagataatattaaatcgaattaataaatatacaccagctgtaactaatgtagaagaatgaactaaagcagaaacaggtgtaggagcagctatagctgcaggtaaccaagaagaaaaaggaatctgagctcttttagttatagcagctaatattactaatcttccaattattaacatttcaaattcattttgtataatttctaaataaaaaatataatttcatcttccataatttaatattcaagcaatagaaagaagtaaagctacatccccaattcgattagataacgcagttaatataccagcattataagatttaatattttgaaaataaattactaaacaataagaaacaagtcctaaaccatctcaccctaataaaattctaattaaatttggtctaataattaacaatattattgataaaacaaatattaatactaatataataaatcgattaatatgattatcatttattatgtattcttttctataaaaaatcactaaagaagaaattataagaacaaaagatataaataataaacttattcaatcaaaaagaaaagttataacaattcttatagaatttaaagaaactaattctcactcaataaaataaatcatatcatttaacaaaaaatataaacttaataaaaaacatgataaacttatagaaattaaattaacaaa
>DGRP393_*
taaaggataaaaaattataccataagttctaatataaggtataaatcatatagaccctaaaaaagttcttaaattatatataaataaagatttatttaaaaaaaataaatttcttaaagaaattaaatatccaaataaaccccctacaatacatacaaataatgttaacaattttatataaataggtaaacaaattatataaggaaaaggaaaaatcaatcaatttaatattctacctccaataattcttataattaataatcctattataccacggagtataattcaactttcatcatttaatatattcaatctaccgcaatttaaatcaccggttattgaataataaactaatcgaaatgaataactaacagttaaacccgtagaaaaataatataaaaaaaatgaaaacatattaacatttctaattctaacaatttctaaaattatatccttagaatagaatccagctaaaaaaggtattccacataaagctaaattagatacgttaaaacaagctgaagttaaaggtatatgaattcttaacccccctattaaacgaatatcttgagaattatttatattatgaataatagccccagcacatataaacaataatgctttaaataaagcatgagttaataaatgaaatatagctaattttaaaaatcctatagacaaaattcttattattaaacctaattgacttaaagtagataaagcaataattttttttaaatcaaattcaaaattagctcctaatccagctataaatattgttaatccagataataataatattaattgtcctaaccaagaagttcttaagataatattaaatcgaattaataaatatacaccagctgtaactaatgtagaagaatgaactaaagcagaaacaggtgtaggagcagctatagctgcaggtaaccaagaagaaaaaggaatctgagctcttttagttatagcagctaatattactaatcttccaattattaacatttcaaattcattttgtataatttctaaataaaaaatataatttcatcttccataatttaatattcaagcaatagaaagaagtaaagctacatccccaattcgattagataacgcagttaatataccagcattataagatttaatattttgaaaataaattactaaacaataagaaacaagtcctaaaccatctcaccctaataaaattctaattaaatttggtctaataattaacaatattattgataaaacaaatattaatactaatataataaatcgattaatatgattatcatttattatgtattcttttctataaaaaatcactaaagaagaaattataagaacaaaagatataaataataaacttattcaatcaaaaagaaaagttataacaattcttatagaatttaaagaaactaattctcactcaataaaataaatcatatcatttaacaaaaaatataaacttaataaaaaacatgataaacttatagaaattaaattaacaaa
>DGRP531_*
taaaggataaaaaattataccataagttctaatataaggtataaatcatatagaccctaaaaaagttcttaaattatatataaataaagatttatttaaaaaaaataaatttcttaaagaaattaaatatccaaataaaccccctacaatacatacaaataatgttaacaattttatataaataggtaaacaaattatataaggaaaaggaaaaatcaatcaatttaatattctacctccaataattcttataattaataatcctattataccacggagtataattcaactttcatcatttaatatattcaatctaccgcaatttaaatcaccggttattgaataataaactaatcgaaatgaataactaacagttaaacccgtagaaaaataatataaaaaaaatgaaaacatattaacatttctaattctaacaatttctaaaattatatccttagaatagaatccagctaaaaaaggtattccacataaagctaaattagatacgttaaaacaagctgaagttaaaggtatatgaattcttaacccccctattaaacgaatatcttgagaattatttatattatgaataatagccccagcacatataaacaataatgctttaaataaagcatgagttaataaatgaaatatagctaattttaaaaatcctatagacaaaattcttattattaaacctaattgacttaaagtagataaagcaataattttttttaaatcaaattcaaaattagctcctaatccagctataaatattgttaatccagataataataatattaattgtcctaaccaagaagttcttaagataatattaaatcgaattaataaatatacaccagctgtaactaatgtagaagaatgaactaaagcagaaacaggtgtaggagcagctatagctgcaggtaaccaagaagaaaaaggaatctgagctcttttagttatagcagctaatattactaatcttccaattattaacatttcaaattcattttgtataatttctaaataaaaaatataatttcatcttccataatttaatattcaagcaatagaaagaagtaaagctacatccccaattcgattagataacgcagttaatataccagcattataagatttaatattttgaaaataaattactaaacaataagaaacaagtcctaaaccatctcaccctaataaaattctaattaaatttggtctaataattaacaatattattgataaaacaaatattaatactaatataataaatcgattaatatgattatcatttattatgtattcttttctataaaaaatcactaaagaagaaattataagaacaaaagatataaataataaacttattcaatcaaaaagaaaagttataacaattcttatagaatttaaagaaactaattctcactcaataaaataaatcatatcatttaacaaaaaatataaacttaataaaaaacatgataaacttatagaaattaaattaacaaa
>DGRP321_*
taaaggataaaaaattataccataagttctaatataaggtataaatcatatagaccctaaaaaagttcttaaattatatataaataaagatttatttaaaaaaaataaatttcttaaagaaattaaatatccaaataaaccccctacaatacatacaaataatgttaacaattttatataaataggtaaacaaattatataaggaaaaggaaaaatcaatcaatttaatattctacctccaataattcttataattaataatcctattataccacggagtataattcaactttcatcatttaatatattcaatctaccgcaatttaaatcaccggttattgaataataaactaatcgaaatgaataactaacagttaaacccgtagaaaaataatataaaaaaaatgaaaacatattaacatttctaattctaacaatttctaaaattatatccttagaatagaatccagctaaaaaaggtattccacataaagctaaattagatacgttaaaacaagctgaagttaaaggtatatgaattcttaacccccctattaaacgaatatcttgagaattatttatattatgaataatagccccagcacatataaacaataatgctttaaataaagcatgagttaataaatgaaatatagctaattttaaaaatcctatagacaaaattcttattattaaacctaattgacttaaagtagataaagcaataattttttttaaatcaaattcaaaattagctcctaatccagctataaatattgttaatccagataataataatattaattgtcctaaccaagaagttcttaagataatattaaatcgaattaataaatatacaccagctgtaactaatgtagaagaatgaactaaagcagaaacaggtgtaggagcagctatagctgcaggtaaccaagaagaaaaaggaatctgagctcttttagttatagcagctaatattactaatcttccaattattaacatttcaaattcattttgtataatttctaaataaaaaatataatttcatcttccataatttaatattcaagcaatagaaagaagtaaagctacatccccaattcgattagataacgcagttaatataccagcattataagatttaatattttgaaaataaattactaaacaataagaaacaagtcctaaaccatctcaccctaataaaattctaattaaatttggtctaataattaacaatattattgataaaacaaatattaatactaatataataaatcgattaatatgattatcatttattatgtattcttttctataaaaaatcactaaagaagaaattataagaacaaaagatataaataataaacttattcaatcaaaaagaaaagttataacaattcttatagaatttaaagaaactaattctcactcaataaaataaatcatatcatttaacaaaaaatataaacttaataaaaaacatgataaacttatagaaattaaattaacaaa
>DGRP790_*
taaaggataaaaaattataccataagttctaatataaggtataaatcatatagaccctaaaaaagttcttaaattatatataaataaagatttatttaaaaaaaataaatttcttaaagaaattaaatatccaaataaaccccctacaatacatacaaataatgttaacaattttatataaataggtaaacaaattatataaggaaaaggaaaaatcaatcaatttaatattctacctccaataattcttataattaataatcctattataccacggagtataattcaactttcatcatttaatatattcaatctaccgcaatttaaatcaccggttattgaataataaactaatcgaaatgaataactaacagttaaacccgtagaaaaataatataaaaaaaatgaaaacatattaacatttctaattctaacaatttctaaaattatatccttagaatagaatccagctaaaaaaggtattccacataaagctaaattagatacgttaaaacaagctgaagttaaaggtatatgaattcttaacccccctattaaacgaatatcttgagaattatttatattatgaataatagccccagcacatataaacaataatgctttaaataaagcatgagttaataaatgaaatatagctaattttaaaaatcctatagacaaaattcttattattaaacctaattgacttaaagtagataaagcaataattttttttaaatcaaattcaaaattagctcctaatccagctataaatattgttaatccagataataataatattaattgtcctaaccaagaagttcttaagataatattaaatcgaattaataaatatacaccagctgtaactaatgtagaagaatgaactaaagcagaaacaggtgtaggagcagctatagctgcaggtaaccaagaagaaaaaggaatctgagctcttttagttatagcagctaatattactaatcttccaattattaacatttcaaattcattttgtataatttctaaataaaaaatataatttcatcttccataatttaatattcaagcaatagaaagaagtaaagctacatccccaattcgattagataacgcagttaatataccagcattataagatttaatattttgaaaataaattactaaacaataagaaacaagtcctaaaccatctcaccctaataaaattctaattaaatttggtctaataattaacaatattattgataaaacaaatattaatactaatataataaatcgattaatatgattatcatttattatgtattcttttctataaaaaatcactaaagaagaaattataagaacaaaagatataaataataaacttattcaatcaaaaagaaaagttataacaattcttatagaatttaaagaaactaattctcactcaataaaataaatcatatcatttaacaaaaaatataaacttaataaaaaacatgataaacttatagaaattaaattaacaaa
>DGRP381
taaaggataaaaaattataccATAAGTTCTAATATAAGGTATAAATCATATAGACCCTAAAAAAGTTCTTAAATTATATATAAATAAAGATTTATTTAAAAAAAATAAATTTCTTAAAGAaattaaatatccaaataaaccccctacaatacatacaaataatgttaacaattttatataaataggtaaacaaattatataaggaaaaggaaaaatcaatcaatttaatattctacctccaataattcttataattaataatcctattataccacggagtataattcaactttcatcatttaatatattcaatctaccgcaatttaaatcaccggttattgaataataaactaatcgaaatgaataactaacagttaaacccgtagaaaaataatataaaaaaaatgaaaacatattaacatttctaattctaacaatttctaaaattatatccttagaatagaatccagctaaaaaaggtattccacataaagctaaattagatacgttaaaacaagctgaagttaaaggtatatgaattcttaacccccctattaaacgaatatcttgagaattatttatattatgaataatagccccagcacatataaacaataatgctttaaataaagcatgagttaataaatgaaatatagctaattttaaaaatcctatagacaaaattcttattattaaacctaattgacttaaagtagataaagcaataattttttttaaatcaaattcaaaattagctcctaatccagctataaatattgttaatccagataataataatattaattgtcctaaccaagaagttcttaagataatattaaatcgaattaataaatatacaccagctgtaactaatgtagaagaatgaactaaagcagaaacaggtgtaggagcagctatagctgcaggtaaccaagaagaaaaaggaatctgagctcttttagttatagcagctaatattactaatcttccaattattaacatttcaaattcattttgtataatttctaaataaaaaatataatttcatcttccataatttaatattcaagcaatagaaagaagtaaagctacatccccaattcgattagataacgcagttaatataccagcattataagatttaatattttgaaaataaattactaaacaataagaaacaagtcctaaaccatctcaccctaataaaattctaattaaatttggtctaataattaacaatattattgataaaacaaatattaatactaatataataaatcgattaatatgattatcatttattatgtattcttttctataaaaaatcactaaagaagaaattataagaacaaaagatataaataataaacttattcaatcaaaaagaaaagttataacaattcttatagaatttaaagaaactaattctcactcaataaaataaatcatatcatttaacaaaaaatataaacttaataaaaaacatgataaacttatagaaattaaattaacaaa
>DGRP356_*
TAAAGGATAAAAAATTATACCATAAGTTCTAATATAAGGTATAAATCATATAGACCCTAAAAAAGTTCTTAAATTATATATAAATAAAGATTTATTTAAAAAAAATAAATTTCTTAAAGAAATTAAATATCCAAATAAACCCCCTACAATACATACAAATAATGTTAACAATTTTATATAAATAGGTAAACAAATTATATAAGGAAAAGGAAAAATCAATCAATTTAATATTCTACCTCCAATAATTCTTATAATTAATAATCCTATTATACCACGGAGTATAATTCAACTTTCAtCAtttaAtatattcaatctaccgcaatttaaatcaccggttATTGAATAATAAACTAATCGAAATGAATAACTAACAGTTAAACCCGTAGAAAAATAATATAAAAaaaatgaaaacatattaacatttctaattctaacaatttctaaaattatatccttagaatagaatccagctaaaaaaggtattccacataaagctaaattagatacgttaaaacaagctgaagttaaaggtatatgaattcttaacccccctattaaacgaatatcTTgAgaATTATTTATATTATGAataatagccccagcacatataaacaataatgctttaaataaagcatgagttaataaatgaaatatagctaattttaaaaatCctaTAGAcaaaattcTTATTATTaaacctaattgacttaaagtagataaagcaataattttttttaaatcaaattcaaaattagctcctaatccagctataaatattgttaatccagataataataatattaattgtcctaaccaagaagttcttaagataatattaaatcgaattaataaatatacaccagctgtaactaatgtagaagaatgaactaaagcagaaacaggtgtaggagcagctatagctgcaggtaaccaagaagaaaaaggaatctgagctcttttagttatagcagctaatattactaatcttccaattattaacatttcaaattcattttgtataatttctaaataaaaaatataatttcatcttccataatttaatattcaagcaatagaaagaagtaaagctacatccccaattcgattagataacgcagttaatataccagcattataagatttaatattttgaaaataaATTACtAAaCaATAAGAAACAAGTCCTAAACCATCTCACCCTAATAAAATTCTAATTAAATTTGGTCTAATAATTAACAATATTATTGATAAAACAAATATTAATACTAATATAATAAATCGATTAATATGATTATCATTTATTATGTATTCTTTTCTATAAAAAATCACTAAAGAAGAAATTATAAGAACAAAAGATATAAATAATAAACTTATTCAATCAAAAAGAAAAGTTATAACAATTCTTATAGAATTTaAAGAAActAATTCTCACTCAATAAAATAAATCATATCATTTAACAAAAAATATAAACTTAATAAAAAACATGaTaaacttatagaaattaaattaacaaa
>DGRP21_*
taaaggataaaaaattataccataagttctaatataaggtataaatcatatagaccctaaaaaagttcttaaattatatataaataaagatttatttaaaaaaaataaatttcttaaagaaattaaatatccaaataaaccccctacaatacatacaaataatgttaacaattttatataaataggtaaacaaattatataaggaaaaggaaaaatcaatcaatttaatattctacctccaataattcttataattaataatcctattataccacggagtataattcaactttcatcatttaatatattcaatctaccgcaatttaaatcaccggttattgaataataaactaatcgaaatgaataactaacagttaaacccgtagaaaaataatataaaaaaaatgaaaacatattaacatttctaattctaacaatttctaaaattatatccttagaatagaatccagctaaaaaaggtattccacataaagctaaattagatacgttaaaacaagctgaagttaaaggtatatgaattcttaacccccctattaaacgaatatcttgagaattatttatattatgaataatagccccagcacatataaacaataatgctttaaataaagcatgagttaataaatgaaatatagctaattttaaaaatcctatagacaaaattcttattattaaacctaattgacttaaagtagataaagcaataattttttttaaatcaaattcaaaattagctcctaatccagctataaatattgttaatccagataataataatattaattgtcctaaccaagaagttcttaagataatattaaatcgaattaataaatatacaccagctgtaactaatgtagaagaatgaactaaagcagaaacaggtgtaggagcagctatagctgcaggtaaccaagaagaaaaaggaatctgagctcttttagttatagcagctaatattactaatcttccaattattaacatttcaaattcattttgtataatttctaaataaaaaatataatttcatcttccataatttaatattcaagcaatagaaagaagtaaagctacatccccaattcgattagataacgcagttaatataccagcattataagatttaatattttgaaaataaattactaaacaataagaaacaagtcctaaaccatctcaccctaataaaattctaattaaatttggtctaataattaacaatattattgataaaacaaatattaatactaatataataaatcgattaatatgattatcatttattatgtattcttttctataaaaaatcactaaagaagaaattataagaacaaaagatataaataataaacttattcaatcaaaaagaaaagttataacaattcttatagaatttaaagaaactaattctcactcaataaaataaatcatatcatttaacaaaaaatataaacttaataaaaaacatgataaacttatagaaattaaattaacaaa
>DGRP129
taaaggataaaaaattataccataagttctaatataaggtataaatcatatagaccctaaaaaagttcttaaattatatataaataaagatttatttaaaaaaaataaatttcttaaagaaattaaatatccaaataaaccccctacaatacatacaaataatgttaacaattttatataaataggtaaacaaattatataaggaaaaggaaaaatcaatcaatttaatattctacctccaataattcttataattaataatcctattataccacggagtataattcaactttcatcatttaatatattcaatctaccgcaatttaaatcaccggttattgaataataaactaatcgaaatgaataactaacagttaaacccgtagaaaaataatataaaaaaaatgaaaacatattaacatttctaattctaacaatttctaaaattatatccttagaatagaatccagctaaaaaaggtattccacataaagctaaattagatacgttaaaacaagctgaagttaaaggtatatgaattcttaacccccctattaaacgaatatcttgagaattatttatattatgaataatagccccagcacatataaacaataatgctttaaataaagcatgagttaataaatgaaatatagctaattttaaaaatcctatagacaaaattcttattattaaacctaattgacttaaagtagataaagcaataattttttttaaatcaaattcaaaattagctcctaatccagctataaatattgttaatccagataataataatattaattgtcctaaccaagaagttcttaagataatattaaatcgaattaataaatatacaccagctgtaactaatgtagaagaatgaactaaagcagaaacaggtgtaggagcagctatagctgcaggtaaccaagaagaaaaaggaatctgagctcttttagttatagcagctaatattactaatcttccaattattaacatttcaaattcattttgtataatttctaaataaaaaatataatttcatcttccataatttaatattcaagcaatagaaagaagtaaagctacatccccaattcgattagataacgcagttaatataccagcattataagatttaatattttgaaaataaattactaaacaataagaaacaagtcctaaaccatctcaccctaataaaattctaattaaatttggtctaataattaacaatattattgataaaacaaatattaatactaatataataaatcgattaatatgattatcatttattatgtattcttttctataaaaaatcactaaagaagaaattataagaacaaaagatataaataataaacttattcaatcaaaaagaaaagttataacaattcttatagaatttaaagaaactaattctcactcaataaaataaatcatatcatttaacaaaaaatataaacttaataaaaaacatgataaacttatagaaattaaattaacaaa
>DGRP879_*
TAAAGGATAAAAAATTATACCATAAGTTCTAATATAAGGTATAAATCATATAGACCCTAAAAAAGTTCTTAAATTATATATAAATAAAGATTTATTTAAAAAAAATAAATTTCTTAAAGAAATTAAATATCCAAATAAACCCCCTACAATACATACAAATAATGTTAACAATTTTATATAAATAGGTAAACAAATTATATAAGGAAAAGGAAAAATCAATCAATTTAATATTCTACCTCCAATAATTCTTATAATTAATAATCCTATTATACCACGGAGTATAATTCAACTTTCATCATTTAATATattcaatctaccgcaatttaaatcaccggttattgaataataaactAATCGAAATGAATAACTAACAGTTAAACCCGTAGAAaAATaaTataaaaaaaatgaaaacatattaacatttctaattctaacaatttctaaaattatatccttagaatagaatccagctaaaaaaggtattccacataaagctaaattagatacgttaaaacaagctgaagttaaaggtatatgaattcttaacccccctattaaACGAATATCTTGAGAATTATTTATATTATGAATAATAGCCCCAGCacAtataaacaataatgcTttaaataaagcatgagttaataaatgaaatatagctaattttaaaaatcctatagacaaaattcttattattaaacctaattgacttaaagtagataaagcaataattttttttaaatcaaattcaaaattagctcctaatccagctataaatattgttaatccagataataataatattaattgtcctaaccaagaagttcttaagataatattaaatcgaattaataaatatacaccagctgtaactaatgtagaagaatgaactaaagcagaaacaggtgtaggagcagctatagctgcaggtaaccaagaagaaaaaggaatctgagctcttttagttatagcagctaatattactaatcttccaattattaacatttcaaattcattttgtataatttctaaataaaaaatataatttcatcttccataatttaatattcaagcaatagaaagaagtaaagctacatccccaattcgattagataacgcagttaatataccagcattataagatttaatattttgaaaataaattactaaacaataagaaacaagtcctaaaccatctCACCCTAATAAAATTCTAATTAAATTTGGTCTAATAATtaacaatattATTGATAAAACAAATATTAATACTAATATAATAAATCGATTAATATGATTATCATTTATTATGTATTCTTTTCTATAAAAAATCACTAAAGAAGAAATTATAAGAACAAAAGATATAAATAATAAACTTATTCAATCAAAAagaaaagttataacaattcttatagaatttaaagaaacTaaTTCTCACTCAATAAAATAAATCATATCATTTAACAAAAAATATAAACTTAATAAAAAACATGATAAACTTATAGAAattaaattaacaaa
>DGRP486_*
taaaggataaaaaattataccataagttctaatataaggtataaatcatatagaccctaaaaaagttcttaaattatatataaataaagatttatttaaaaaaaataaatttcttaaagaaattaaatatccaaataaaccccctacaatacatacaaataatgttaacaattttatataaataggtaaacaaattatataaggaaaaggaaaaatcaatcaatttaatattctacctccaataattcttataattaataatcctattataccacggagtataattcaactttcatcatttaatatattcaatctaccgcaatttaaatcaccggttattgaataataaactaatcgaaatgaataactaacagttaaacccgtagaaaaatagtataaaaaaaatgaaaacatattaacatttctaattctaacaatttctaaaattatatccttagaatagaatccagctaaaaaaggtattccacataaagctaaattagatacgttaaaacaagctgaagttaaaggtatatgaattcttaacccccctattaaacgaatatcttgagaattatttatattatgaataatagccccagcacatataaacaataatgctttaaataaagcatgagttaataaatgaaatatagctaattttaaaaatcctatagacaaaattcttattattaaacctaattgacttaaagtagataaagcaataattttttttaaatcaaattcaaaattagctcctaatccagctataaatattgttaatccagataataataatattaattgtcctaaccaagaagttcttaagataatattaaatcgaattaataaatatacaccagctgtaactaatgtagaagaatgaactaaagcagaaacaggtgtaggagcagctatagctgcaggtaaccaagaagaaaaaggaatctgagctcttttagttatagcagctaatattactaatcttccaattattaacatttcaaattcattttgtataatttctaaataaaaaatataatttcatcttccataatttaatattcaagcaatagaaagaagtaaagctacatccccaattcgattagataacgcagttaatataccagcattataagatttaatattttgaaaataaattactaaacaataagaaacaagtcctaaaccatctcaccctaataaaattctaattaaatttggtctaataattaacaatattattgataaaacaaatattaatactaatataatgaatcgattaatatgattatcatttattatgtattcttttctataaaaaatcactaaagaagaaattataagaacaaaagatataaataataaacttattcaatcaaaaagaaaagttataacaattcttatagaatttaaagaaactaattctcactcaataaaataaatcatatcatttaacaaaaaatataaacttaataaaaaacatgataaacttatagaaattaaattaacaaa
>DGRP730_*
TAAAGGATAAAAAATTATACCATAAGTTCTAATATAAGGTATAAATCATATAGACCCTAAAAAAGTTCTTAAATTATATATAAATAAAGATTTATTtaaaaaaaataaatttcttaaagaaattaaatatccaaataaaccccctacaatacatacaaataatgttaacaattttatataaataggtaaacaaattatataaggaaaaggaaaaatcaatcaatttaatattctacctccaataattcttataattaataatcctattataccacggagtataattcaactttcatcatttaatatattcaatctaccgcaatttaaatcaccggttattgaataataaactaatcgaaatgaataactaacagttaaacccgtagaaaaataatataaaaaaaatgaaaacatattaacatttctaattctaacaatttctaaaattatatccttagaatagaatccagctaaaaaaggtattccacataaagctaaattagatacgttaaaacaagctgaagttaaaggtatatgaattcttaacccccctattaaacgaatatcttgagaattatttatattatgaataatagccccagcacatataaacaataatgctttaaataaagcatgagttaataaatgaaatatagctaattttaaaaatcctatagacaaaattcttattattaaacctaattgacttaaagtagataaagcaataattttttttaaatcaaattcaaaattagctcctaatccagctataaatattgttaatccagataataataatattaattgtcctaaccaagaagttcttaagataatattaaatcgaattaataaatatacaccagctgtaactaatgtagaagaatgaactaaagcagaaacaggtgtaggagcagctatagctgcaggtaaccaagaagaaaaaggaatctgagctcttttagttatagcagctaatattactaatcttccaattattaacatttcaaattcattttgtataatttctaaataaaaaatataatttcatcttccataatttaatattcaagcaatagaaagaagtaaagctacatccccaattcgattagataacgcagttaatataccagcattataagatttaatattttgaaaataaattactaaacaataagaaacaagtcctaaaccatctcaccctaataaaattctaattaaatttggtctaataattaacaatattattgataaaacaaatattaatactaatataataaatcgattaatatgattatcatttattatgtattcttttctataaaaaatcactaaagaagaaattataagaacaaaagatataaataataaacttattcaatcaaaaagaaaagttataacaattcttatagaatttaaagaaactaattctcactcaataaaataaatcatatcatttaacaaaaaatataaacttaataaaaaacatgataaacttatagaaattaaattaacaaa
>DGRP786_*
TAAAGGATAAAAAATTATACCATAAGTTCTAATATAAGGTATAAATCATATAGACCCTAAAAAAGTTCTTAAATTATATATAAATAAAGATTTATTTAAAAAAAATAAATTTCTTAAAGAAATTAAATATCCAAATAAACCCCCTACAATACATACAAATAATGTTAACAATTTTATATAAATAGGTAAACAAATTATATAAGGAAAAGGAAAAATCAATCAATTTAATATTCTACCTCCAATAATTCTTATAattaataatcctattataccacggagtataattcaactttcatcatttaatatattcaatctaccgcaatttaaatcaccggttattgaataataaactaatcgaaatgaataactaacagttaaacccgtagaaaaataatataaaaaaaatgaaaacatattaacatttctaattctaacaatttctaaaattatatccttagaatagaatccagctaaaaaaggtattccacataaagctaaattagatacgttaaaacaagctgaagttaaaggtatatgaattcttaacccccctattaaacgaatatcttgagaattatttatattatgaataatagccccagcacatataaacaataatgctttaaataaagcatgagttaataaatgaaatatagctaattttaaaaatcctatagacaaaattcttattattaaacctaattgacttaaagtagataaagcaataattttttttaaatcaaattcaaaattagctcctaatccagctataaatattgttaatccagataataataatattaattgtcctaaccaagaagttcttaagataatattaaatcgaattaataaatatacaccagctgtaactaatgtagaagaatgaactaaagcagaaacaggtgtaggagcagctatagctgcaggtaaccaagaagaaaaaggaatctgagctcttttagttatagcagctaatattactaatcttccaattattaacatttcaaattcattttgtataatttctaaataaaaaatataatttcatcttccataatttaatattcaagcaatagaaagaagtaaagctacatccccaattcgattagataacgcagttaatataccagcattataagatttaatattttgaaaataaattactaaacaataagaaacaagtcctaaaccatctcaccctaataaaattctaattaaatttggtctaataattaacaatattattgataaaacaaatattaatactaatataataaatcgattaatatgattatcatttattatgtattcttttctataaaaaatcactaaagaagaaattataagaacaaaagatataaataataaacttattcaatcaaaaagAAAAGTTATAACAATTCTTATAGAATTTAAAGAAACTAATTCTCACTCAATAAAATAAATCATATCATTTAACAAAAAATATAAACTTAATAAAAAACATGATAAACTTATAGAAATTAAATTAACAAA
>DGRP832_*
taaaggataaaaaattataccataagttctaatataaggtataaatcatatagaccctaaaaaagttcttaaattatatataaataaagatttatttaaaaaaaataaatttcttaaagaaattaaatatccaaataaaccccctacaatacatacaaataatgttaacaattttatataaataggtaaacaaattatataaggaaaaggaaaaatcaatcaatttaatattctacctccaataattcttataattaataatcctattataccacggagtataattcaactttcatcatttaatatattcaatctaccgcaatttaaatcaccggttattgaataataaactaatcgaaatgaataactaacagttaaacccgtagaaaaataatataaaaaaaatgaaaacatattaacatttctaattctaacaatttctaaaattatatccttagaatagaatccagctaaaaaaggtattccacataaagctaaattagatacgttaaaacaagctgaagttaaaggtatatgaattcttaacccccctattaaacgaatatcttgagaattatttatattatgaataatagccccagcacatataaacaataatgctttaaataaagcatgagttaataaatgaaatatagctaattttaaaaatcctatagacaaaattcttattattaaacctaattgacttaaagtagataaagcaataattttttttaaatcaaattcaaaattagctcctaatccagctataaatattgttaatccagataataataatattaattgtcctaaccaagaagttcttaagataatattaaatcgaattaataaatatacaccagctgtaactaatgtagaagaatgaactaaagcagaaacaggtgtaggagcagctatagctgcaggtaaccaagaagaaaaaggaatctgagctcttttagttatagcagctaatattactaatcttccaattattaacatttcaaattcattttgtataatttctaaataaaaaatataatttcatcttccataatttaatattcaagcaatagaaagaagtaaagctacatccccaattcgattagataacgcagttaatataccagcattataagatttaatattttgaaaataaattactaaacaataagaaacaagtcctaaaccatctcaccctaataaaattctaattaaatttggtctaataattaacaatattattgataaaacaaatattaatactaatataataaatcgattaatatgattatcatttattatgtattcttttctataaaaaatcactaaagaagaaattataagaacaaaagatataaataataaacttattcaatcaaaaagaaaagttataacaattcttatagaatttaaagaaactaattctcactcaataaaataaatcatatcatttaacaaaaaatataaacttaataaaaaacatgataaacttatagaaattaaattaacaaa
>DGRP352_*
TAAAGGATAAAaaattataccataagttctaatataaggtataaatcatatagaccctaaaaaagttcttaaattatatataaataaAGATTTATTTAAAAAAAATAAATTTCTTAAAGAAATTAAATATCCAAATAAACCCCCTACAATACATACAAATAATGTTAACAATTTTATATAAATAGGTAAACAAATTATATAAGGAAAAGGAAAAATCAATCAATTTAATATTCTACCTCCAATAATTCTTATAATTAATAATCCTATTATACCACGGAGTATAATTCAACTTTCATCATTTAATATATTCAATCTACCGCAATTTAAATCACCGGTTATTGAATAATAAACTAATCGAAATGAATAACTAACAGTTAAACCCGTAGAAAAATAATATAAAAAAAATGAAAACATATTAACATTTCTAATTCTAACAATTTCTAAAATTATATCCTTAGAATAGAATCCAGCTAAAAAAGGTATTCCACATAAAGCTAAATTAGATACGTTAAAACAAGCTGAAGTTAAAGGTATATGAATTCTTAACCCCCCTATTAAACGAATATCTTGAGAATTATTTATATTATGAATAATAGCCCCAGCACATATAAACAATAATGCTTTAAATAAAGCATGAGTTAATAAATGAAATATAGCTAATTTTAAAAATCCTATAGACAAAATTCTTATTATTAAACCTAATTGACTTAAAGTAGATAAAGCAATAATTTTTTTTAAATCAAATTCAAAATTAGCTCCTAATCCAGCTATAAATATTGTTAATCCAGATAATAATAATATTAATTGTCCTAACCAAGAAGTTCTTAAGATAATATTAAATCGAATTAATAAATATACACCAGCTGTAACTAATGTAGAAGAATGAACtaaagcagaaacaggtgtaggagcagctatagctgcaggtaaccaagaagaaaaaggaatctgagctcttTTAGTTATAGCAGCTAATATTACTAATCTTCCAATTATTAACATTTCAAATTCATTTTGTATAATTTCTAAATAAAAAATATAATTTCATCTTCCATAATTTAATATTCAAGCAATAGAAAGAAGTAAAGCTACATCCCCAATTCGATTAGATAACGCAGTTAATATACCAGCATTATAAGATTTAATATTTTGAAAATAAATTACTAAACAATAAGAAACAAGTCCTAAACCATCTCACCCTAATAAAATTCTAATTAAATTTGGTCTAATAATTAACAATATTATTGATAAAACAAATATTAATACTAATATAATAAATCGATTAATATGATTATCATTTATTATGTATTCTTTTCTATAAAAAATCACTAAAGAAGAAATTATAAGAACAAAAGATATAAATAATAAACTTATTCAATCAAAAAGAAAAGTTATAACAATTCTTATAGAATTTAAAGAAACTAATTCTCACTCAATAAAATAAATCATATCATTTAACAAAAAATATAAACTTAATAAAAAACATGATAAACTTATAGAAATTAAATTAACAAA
>DGRP85
TAAAGGATAAAAAATTATACCATAAGTTCTAATATAAGGTATAAATCATATAGACCCTAAAAaagttCTTAAATTaTAtaTAAATAAAGATTTATTTAAAAAAAATAAATTTCTTAAAGAAATTAAATATCCAAATAAACCCCCTACAATACATACAAATAATGTTAACAATTTTATATAAATAGGTAAACAAATTATATAAGGAAAAGGAAAAATCAATCAATTTAATATTCTACCTCCAATAATTCTTATAATTAATAATCCTATTATACCACGGAGTATAATTCAACTTTCATCATTTAATATATTCAATCTACCGCAATTTAAATCACCGGTTATTGAATAATAAACTAATCGAAATGAATAACTAACAGTTAAACCCGTAGAAAAATAGTATAAAAAAAATGAAAACATATTAACATTTCTAATTCTAACAATTTCTAAAATTATATCCTTAGAATAGAATCCAGCTAAAAAAGGTATTCCACATAAAGCTAAATTAGATACGTTAAAACAAGCTGAAGTTAAAGGTATATGAATTCTTAACCCCCCTATTAAACGAATATCTTGAGAATTATTTATATTATGAATAATAGCCCCAGCACATATAAACAATAATGCTTTAAATAAAGCATGAGTTAATAAATGAAATATAGCTAATTTTAAAAATCCTATAGACAAAATTCTTATTATTAAACCTAATTGACTTAAAGTAGATAAAGCAATAATTTTTTTTAAATCAAATTcaaaattagctcctaatccagctataaatattgttaaTCCAGATAATAATAATATTAATTGTCCTAACCAAGAAGTTCTTAAGATAATATTAAATCGAATTAATAAATATACACCAGCTGTAACTaatgtagaagaatgaactaaagcagaaacaggtgtaggagcagctatagctgcaggtaaccaagaagaaaaaggaatctgagctcttttagttatAGCAGCTAATATTACTAATCTTCCAATTATTAACATTTCAAATTCATTTTGTATAATTTCTAAATAAAAAATATAATTTCATCTTCCATAATTTAATATTCAAGCAATAGAAAGAAGTAAAGCTACATCCCCAATTCGATTAGATAACGCAGTTAATATACCAGCATTATAAGATTTAATATTTTGAAAATAAATTACTAAACAATAAGAAACAAGTCCTAAACCATCTCACCCTAATAAAATTCTAATTAAATTTGGTCTAATAATTAACAATATTATTGATAAAACAAATATTAATACTAATATAATGAATCGATTAATATGATTATCATTTATTATGTATTCTTTTCTATAAAAAATCACTAAAGAAGAAATTATAAGAACAAAAGATATAAATAATAAACTTATTCAATCAAAAAGAAAAGTTATAACAATTCTTATAGAATTTAAAGAAACTAATTCTCACTCAATAAAATAAATCATATCATTTAACAAAAAATATAAACTTAATAAAAAACATGATAAACTTATAGAAATTAAATTAACAAA
>DGRP237_*
TAAAGGATAAAAAATTATACCATAAGTTCTAATATAAGGTATAAATCATATAGACCCTAAAAAAGTTCTTAAATTATATATAAATAAAGATTTATTTaaaaaaaataaatttcttaaagaaattaaatatccaaataaaccccctacaatacatacaaataatgttaacaattttatataaataggtaaacaaattatataaggaaaaggaaaaatcaatcaatttaatattctacctccaataattcttataattaataatcctattataccacggagtataattcaactttcatcatttaatatattcaatctaccgcaatttaaatcaccggttattgaataataaactaatcgaaatgaataactaacagttaaacccgtagaaaaataatataaaaaaaatgaaaacatattaacatttctaattctaacaatttctaaaattatatccttagaatagaatccagctaaaaaaggtattccacataaagctaaattagatacgttaaaacaagctgaagttaaaggtatatgaattcttaacccccctattaaacgaatatcttgagaattatttatattatgaataatagccccagcacatataaacaataatgctttaaataaagcatgagttaataaatgaaatatagctaattttaaaaatcctatagacaaaattcttattattaaacctaattgacttaaagtagataaagcaataattttttttaaatcaaattcaaaattagctcctaatccagctataaatattgttaatccagataataataatattaattgtcctaaccaagaagttcttaagataatattaaatcgaattaataaatatacaccagctgtaactaatgtagaagaatgaactaaagcagaaacaggtgtaggagcagctatagctgcaggtaaccaagaagaaaaaggaatctgagctcttttagttatagcagctaatattactaatcttccaattattaacatttcaaattcattttgtataatttctaaataaaaaatataatttcatcttccataatttaatattcaagcaatagaaagaagtaaagctacatccccaattcgattagataacgcagttaatataccagcattataagatttaatattttgaaaataaattactaaacaataagaaacaagtcctaaaccatctcaccctaataaaattctaattaaatttggtctaataattaacaatattattgataaaacaaatattaatactaatataataaatcgattaatatgattatcatttattatgtattcttttctataaaaaatcactaaagaagaaattataagaacaaaagatataaataataaacttattcaatcaaaaagaaaagttataacaattcttatagaatttaaagaaactaattctcactcaataaaataaatcatatcatttaacaaaaaatataaacttaataaaaaacatgataaacttatagaaattaaattaacaaa
>DGRP492
TAAAGGATAAAAAATTATACCATAAGTTCTAATATAAGGTATAAATCATATAGACCCTAAAAAAGTTCTTAAATTATATATAAATAAAGATTTATTTAAAAAAAATAAATTTCTTAAAGAAATTAAATATCCAAATAAacccccTACaatacatacaaataatgttaacaattttatataaataggtaaacaaattatataaggaaaaggaaaaatcaatcaatttaatattctacctccaataattcttataattaataatcctattataccacggagtataattcaactttcatcatttaatatattcaatctaccgcaatttaaatcaccggttattgaataataaactaatcgaaatgaataactaacagttaaacccgtagaaaaataatataaaaaaaatgaaaacatattaacatttctaattctaacaatttctaaaattatatccttagaatagaatccagctaaaaaaggtattccacataaagctaaattagatacgttaaaacaagctgaagttaaaggtatatgaattcttaacccccctattaaacgaatatcttgagaattatttatattatgaataatagccccagcacatataaacaataatgctttaaataaagcatgagttaataaatgaaatatagctaattttaaaaatcctatagacaaaattcttattattaaacctaattgacttaaagtagataaagcaataattttttttaaatcaaattcaaaattagctcctaatccagctataaatattgttaatccagataataataatattaattgtcctaaccaagaagttcttaaaataatattaaatcgaattaataaatatacaccagctgtaactaatgtagaagaatgaactaaagcagaaacaggtgtaggagcagctatagctgcaggtaaccaagaagaaaaaggaatctgagctcttttagttatagcagctaatattactaatcttccaattattaacatttcaaattcattttgtataatttctaaataaaaaatataatttcatcttccataatttaatattcaagcaatagaaagaagtaaagctacatccccaattcgattagataacgcagttaatataccagcattataagatttaatattttgaaaataaattactaaacaataagaaacaagtcctaaaccatctcaccctaataaaattctaattaaatttggtctaataattaacaatattattgataaaacaaatattaatactaatataataaatcgattaatatgattatcatttattatgtattcttttctataaaaaatcactaaagaagaaattataagaacaaaagatataaataataaacttattcaatcaaaaagaaaagttataacaattcttatagaatttaaagaaactaattctcactcaataaaataaatcatatcatttaacaaaaaatataaacttaataaaaaacatgataaacttatagaaattaaattaacaaa
>DGRP822_*
taaaggataaaaaattataccataagttctaatataaggtataaatcatatagaccctaaaaaagttcttaaattatatataaataaagatttatttaaaaaaaataaatttcttaaagaaattaaatatccaaataaaccccctacaatacatacaaataatgttaacaattttatataaataggtaaacaaattatataaggaaaaggaaaaatcaatcaatttaatattctacctccaataattcttataattaataatcctattataccacggagtataattcaactttcatcatttaatatattcaatctaccgcaatttaaatcaccggttattgaataataaactaatcgaaatgaataactaacagttaaacccgtagaaaaataatataaaaaaaatgaaaacatattaacatttctaattctaacaatttctaaaattatatccttagaatagaatccagctaaaaaaggtattccacataaagctaaattagatacgttaaaacaagctgaagttaaaggtatatgaattcttaacccccctattaaacgaatatcttgagaattatttatattatgaataatagccccagcacatataaacaataatgctttaaataaagcatgagttaataaatgaaatatagctaattttaaaaatcctatagacaaaattcttattattaaacctaattgacttaaagtagataaagcaataattttttttaaatcaaattcaaaattagctcctaatccagctataaatattgttaatccagataataataatattaattgtcctaaccaagaagttcttaagataatattaaatcgaattaataaatatacaccagctgtaactaatgtagaagaatgaactaaagcagaaacaggtgtaggagcagctatagctgcaggtaaccaagaagaaaaaggaatctgagctcttttagttatagcagctaatattactaatcttccaattattaacatttcaaattcattttgtataatttctaaataaaaaatataatttcatcttccataatttaatattcaagcaatagaaagaagtaaagctacatccccaattcgattagataacgcagttaatataccagcattataagatttaatattttgaaaataaattactaaacaataagaaacaagtcctaaaccatctcaccctaataaaattctaattaaatttggtctaataattaacaatattattgataaaacaaatattaatactaatataataaatcgattaatatgattatcatttattatgtattcttttctataaaaaatcactaaagaagaaattataagaacaaaagatataaataataaacttattcaatcaaaaagaaaagttataacaattcttatagaatttaaagaaactaattctcactcaataaaataaatcatatcatttaacaaaaaatataaacttaataaaaaacatgataaacttatagaaattaaattaacaaa
>DGRP280_*
TAAAGGATAAAAAATTATACCATAAGTTCTAATATAAGGTATAAATCATATAGACCCTAAAAAAGTTCTTAAATTATATATAAATAAAGATTTATTTAAAAAAAATAAATTTCTTAAAGAAATTAAATATCCAAATAAACCCCCTACAATACATACAAATAATGTTAACAATTTTATATAAATAGGTAAACAAATTATATAAGGAAAAGGAAAAATCAATCAATTTAATATTCTACCTCCAATAATTCTTATAATTAATAATCCTATTAtaccacggagtataattcaactttcatcatttaatatattcaatctaccgcaatttaaatcaccggttattgaataataaactaatcgaaatgaataactaacagttaaacccgtagaaaaataatataaaaaaaatgaaaacatattaacatttctaattctaacaatttctaaaattatatccttagaatagaatccagctaaaaaaggtattccacataaagctaaattagatacgttaaaacaagctgaagttaaaggtatatgaattcttaacccccctattaaacgaatatcttgagaattatttatattatgaataatagccccagcacatataaacaataatgctttaaataaagcatgagttaataaatgaaatatagctaattttaaaaatcctatagacaaaattcttattattaaacctaattgacttaaagtagataaagcaataattttttttaaatcaaattcaaaattagctcctaatccagctataaatattgttaatccagataataataatattaattgtcctaaccaagaagttcttaaaataatattaaatcgaattaataaatatacaccagctgtaactaatgtagaagaatgaactaaagcagaaacaggtgtaggagcagctatagctgcaggtaaccaagaagaaaaaggaatctgagctcttttagttatagcagctaatattactaatcttccaattattaacatttcaaattcattttgtataatttctaaataaaaaatataatttcatcttccataatttaatattcaagcaatagaaagaagtaaagctacatccccaattcgattagataacgcagttaatataccagcattataagatttaatattttgaaaataaattactaaacaataagaaacaagtcctaaaccatctcaccCTAATAAAATTCTAATTAAATTTGGTCTAATAATTAACAATATTATTGATAAAACAAATATTAATACTAATATAATAAATCGATTAATATGATTATCATTTATTATGTATTCTTTTCTATAAAAAATCACTAAAGAAGAAATTATAAGAACAAAAGATATAAATAATAAACTTATTCAATCAAAAAGAAAAGTTATAACAATTCTTATAGAATTTAAAGAAACTAATTCTCACTCAATAAAATAAATCATaTCatttaacaaaaaatataaacttaATAAAAAACATGATAAACTTATAGAAATTAAATTAACAAA
>DGRP57
taaaggataaaaaattataccataagttctaatataaggtataaatcatatagaccctaaaaaagttcttaaattatatataaataaagatttatttaaaaaaaataaatttcttaaagaaattaaatatccaaataaaccccctacaatacatacaaataatgttaacaattttatataaataggtaaacaaattatataaggaaaaggaaaaatcaatcaatttaatattctacctccaataattcttataattaataatcctattataccacggagtataattcaactttcatcatttaatatattcaatctaccgcaatttaaatcaccggttattgaataataaactaatcgaaatgaataactaacagttaaacccgtagaaaaataatataaaaaaaatgaaaacatattaacatttctaattctaacaatttctaaaattatatccttagaatagaatccagctaaaaaaggtattccacataaagctaaattagatacgttaaaacaagctgaagttaaaggtatatgaattcttaacccccctattaaacgaatatcttgagaattatttatattatgaataatagccccagcacatataaacaataatgctttaaataaagcatgagttaataaatgaaatatagctaattttaaaaatcctatagacaaaattcttattattaaacctaattgacttaaagtagataaagcaataattttttttaaatcaaattcaaaattagctcctaatccagctataaatattgttaatccagataataataatattaattgtcctaaccaagaagttcttaagataatattaaatcgaattaataaatatacaccagctgtaactaatgtagaagaatgaactaaagcagaaacaggtgtaggagcagctatagctgcaggtaaccaagaagaaaaaggaatctgagctcttttagttatagcagctaatattactaatcttccaattattaacatttcaaattcattttgtataatttctaaataaaaaatataatttcatcttccataatttaatattcaagcaatagaaagaagtaaagctacatccccaattcgattagataacgcagttaatataccagcattataagatttaatattttgaaaataaattactaaacaataagaaacaagtcctaaaccatctcaccctaataaaattctaattaaatttggtctaataattaacaatattattgataaaacaaatattaatactaatataataaatcgattaatatgattatcatttattatgtattcttttctataaaaaatcactaaagaagaaattataagaacaaaagatataaataataaacttattcaatcaaaaagaaaagttataacaattcttatagaatttaaagaaactaattctcactcaataaaataaatcatatcatttaacaaaaaatataaacttaataaaaaacatgataaacttatagaaattaaattaacaaa
>DGRP535_*
TAAAGGATAAAAAATTATACCATAAGTTCTAATATAAGGTATAAATCATATAGACCCTAAAAAAGTTCTTAAATTATATATAAATAAAGATTTATTTAAAAAAAATAAATTTCTTAAAGAAATTAAATATCCAAATAAACCCCCTACAATACATACAAATAATGTTAACAATTTTATATAAATAGGTAAACAAATTATATAAGGAAAAGGAAAAATCAATCAATTTAATATTCTACCTCCAATAATTCTTATAATTAataatcctattataccacggagtataattcaactttcatcatttaatatattcaatctaccgcaatttaaatcaccggttattgaataataaactaatcgaaatgaataactaacagttaaacccgtagaaaaataatataaaaaaaatgaaaacatattaacatttctaattctaacaatttctaaaattatatccttagaatagaatccagctaaaaaaggtattccacataaagctaaattagatacattaaaacaagctgaagttaaaggtatatgaattcttaacccccctattaaacgaatatcttgagaattatttatattatgaataatagccccagcacatataaacaataatgctttaaataaagcatgagttaataaatgaaatatagctaattttaaaaatcctatagacaaaattcttattattaaacctaattgacttaaagtagataaagcaataattttttttaaatcaaattcaaaattagctcctaatccagctataaatattgttaatccagataataataatattaattgtcctaaccaagaagttcttaagataatattaaatcgaattaataaatatacaccagctgtaactaatgtagaagaatgaactaaagcagaaacaggtgtaggagcagctatagctgcaggtaaccaagaagaaaaaggaatctgagctcttttagttatagcagctaatattactaatcttccaattattaacatttcaaattcattttgtataatttctaaataaaaaatataatttcatcttccataatttaatattcaagcaatagaaagaagtaaagctacatccccaattcgattagataacgcagttaatataccagcattataagatttaatattttgaaaataaattactaaacaataagaaacaagtcctaaaccatctcaccctaataaaattctaattaaatttggtctaataattaacaatattattgataaaacaaatattaatactaatataataaatcgattaatatgattatcatttattatgtattcttTTCTATAAAAAATCACTAAAGaAGaaattataagaacaaaagatataaataataaacttattcaatcaaaaagaaaagttataacaattcttatagaatttaaagaaactaattctcactcaataaaatAAAtCATATCATTTAACAAAAAATATAAACTTAATAAAAAACATGATAAACTTATAGAAattaaattaacaaa
>DGRP374_*
taaaggataaaaaattataccataagttctaatataaggtataaatcatatagaccctaaaaaagttcttaaattatatataaataaagatttatttaaaaaaaataaatttcttaaagaaattaaatatccaaataaaccccctacaatacatacaaataatgttaacaattttatataaataggtaaacaaattatataaggaaaaggaaaaatcaatcaatttaatattctacctccaataattcttataattaataatcctattataccacgaagtataattcaactttcatcatttaatatattcaatctaccgcaatttaaatcaccggttattgaataataaactaatcgaaatgaataactaacagttaaacccgtagaaaaataatataaaaaaaatgaaaacatattaacatttctaattctaacaatttctaaaattatatccttagaatagaatccagctaaaaaaggtattccacataaagctaaattagatacgttaaaacaagctgaagttaaaggtatatgaattcttaacccccctattaaacgaatatcttgagaattatttatattatgaataatagccccagcacatataaacaataatgctttaaataaagcatgagttaataaatgaaatatagctaattttaaaaatcctatagacaaaattcttattattaaacctaattgacttaaagtagataaagcaataattttttttaaatcaaattcaaaattagctcctaatccagctataaatattgttaatccagataataataatattaattgtcctaaccaagaagttcttaagataatattaaatcgaattaataaatatacaccagctgtaactaatgtagaagaatgaactaaagcagaaacaggtgtaggagcagctatagctgcaggtaaccaagaagaaaaaggaatctgagctcttttagttatagcagctaatattactaatcttccaattattaacatttcaaattcattttgtataatttctaaataaaaaatataatttcatcttccataatttaatattcaagcaatagaaagaagtaaagctacatccccaattcgattagataacgcagttaatataccagcattataagatttaatattttgaaaataaattactaaacaataagaaacaagtcctaaaccatctcaccctaataaaattctaattaaatttggtctaataattaacaatattattgataaaacaaatattaatactaatataataaatcgattaatatgattatcatttattatgtattcttttctataaaaaatcactaaagaagaaattataagaacaaaagatataaataataaacttattcaatcaaaaagaaaagttataacaattcttatagaatttaaagaaactaattctcactcaataaaataaatcatatcatttaacaaaaaatataaacttaataaaaaacatgataaacttatagaaattaaattaacaaa
>DGRP882_*
taaaggataaaaaattataccataagttctaatataaggtataaatcatatagaccctaaaaaagttcttaaattatatataaataaagatttatttaaaaaaaataaatttcttaaagaaattaaatatccaaataaaccccctacaatacatacaaataatgttaacaattttatataaataggtaaacaaattatataaggaaaaggaaaaatcaatcaatttaatattctacctccaataattcttataattaataatcctattataccacggagtataattcaactttcatcatttaatatattcaatctaccgcaatttaaatcaccggttattgaataataaactaatcgaaatgaataactaacagttaaacccgtagaaaaataatataaaaaaaatgaaaacatattaacatttctaattctaacaatttctaaaattatatccttagaatagaatccagctaaaaaaggtattccacataaagctaaattagatacgttaaaacaagctgaagttaaaggtatatgaattcttaacccccctattaaacgaatatcttgagaattatttatattatgaataatagccccagcacatataaacaataatgctttaaataaagcatgagttaataaatgaaatatagctaattttaaaaatcctatagacaaaattcttattattaaacctaattgacttaaagtagataaagcaataattttttttaaatcaaattcaaaattagctcctaatccagctataaatattgttaatccagataataataatattaattgtcctaaccaagaagttcttaagataatattaaatcgaattaataaatatacaccagctgtaactaatgtagaagaatgaactaaagcagaaacaggtgtaggagcagctatagctgcaggtaaccaagaagaaaaaggaatctgagctcttttagttatagcagctaatattactaatcttccaattattaacatttcaaattcattttgtataatttctaaataaaaaatataatttcatcttccataatttaatattcaagcaatagaaagaagtaaagctacatccccaattcgattagataacgcagttaatataccagcattataagatttaatattttgaaaataaattactaaacaataagaaacaagtcctaaaccatctcaccctaataaaattctaattaaatttggtctaataattaacaatattattgataaaacaaatattaatactaatataataaatcgattaatatgattatcatttattatgtattcttttctataaaaaatcactaaagaagaaattataagaacaaaagatataaataataaacttattcaatcaaaaagaaaagttataacaattcttatagaatttaaagaaactaattctcactcaataaaataaatcatatcatttaacaaaaaatataaacttaataaaaaacatgataaacttatagaaattaaattaacaaa
>DGRP383_*
taaaggataaaaaattataccataagttctaatataaggtataaatcatatagaccctaaaaaagttcttaaattatatataaataaagatttatttaaaaaaaataaatttcttaaagaaattaaatatccaaataaaccccctacaatacatacaaataatgttaacaattttatataaataggtaaacaaattatataaggaaaaggaaaaatcaatcaatttaatattctacctccaataattcttataattaataatcctattataccacgaagtataattcaactttcatcatttaatatattcaatctaccgcaatttaaatcaccggttattgaataataaactaatcgaaatgaataactaacagttaaacccgtagaaaaataatataaaaaaaatgaaaacatattaacatttctaattctaacaatttctaaaattatatccttagaatagaatccagctaaaaaaggtattccacataaagctaaattagatacgttaaaacaagctgaagttaaaggtatatgaattcttaacccccctattaaacgaatatcttgagaattatttatattatgaataatagccccagcacatataaacaataatgctttaaataaagcatgagttaataaatgaaatatagctaattttaaaaatcctatagacaaaattcttattattaaacctaattgacttaaagtagataaagcaataattttttttaaatcaaattcaaaattagctcctaatccagctataaatattgttaatccagataataataatattaattgtcctaaccaagaagttcttaagataatattaaatcgaattaataaatatacaccagctgtaactaatgtagaagaatgaactaaagcagaaacaggtgtaggagcagctatagctgcaggtaaccaagaagaaaaaggaatctgagctcttttagttatagcagctaatattactaatcttccaattattaacatttcaaattcattttgtataatttctaaataaaaaatataatttcatcttccataatttaatattcaagcaatagaaagaagtaaagctacatccccaattcgattagataacgcagttaatataccagcattataagatttaatattttgaaaataaattactaaacaataagaaacaagtcctaaaccatctcaccctaataaaattctaattaaatttggtctaataattaacaatattattgataaaacaaatattaatactaatataataaatcgattaatatgattatcatttattatgtattcttttctataaaaaatcactaaagaagaaattataagaacaaaagatataaataataaacttattcaatcaaaaagaaaagttataacaattcttatagaatttaaagaaactaattctcactcaataaaataaatcatatcatttaacaaaaaatataaacttaataaaaaacatgataaacttatagaaattaaattaacaaa
>DGRP461_*
taaaggataaaaaattataccataagttctaatataaggtataaatcatatagaccctaaaaaagttcttaaattatatataaataaagatttatttaaaaaaaataaatttcttaaagaaattaaatatccaaataaaccccctacaatacatacaaataatgttaacaattttatataaataggtaaacaaattatataaggaaaaggaaaaatcaatcaatttaatattctacctccaataattcttataattaataatcctattataccacggagtataattcaactttcatcatttaatatattcaatctaccgcaatttaaatcaccggttattgaataataaactaatcgaaatgaataactaacagttaaacccgtagaaaaataatataaaaaaaatgaaaacatattaacatttctaattctaacaatttctaaaattatatccttagaatagaatccagctaaaaaaggtattccacataaagctaaattagatacgttaaaacaagctgaagttaaaggtatatgaattcttaacccccctattaaacgaatatcttgagaattatttatattatgaataatagccccagcacatataaacaataatgctttaaataaagcatgagttaataaatgaaatatagctaattttaaaaatcctatagacaaaattcttattattaaacctaattgacttaaagtagataaagcaataattttttttaaatcaaattcaaaattagctcctaatccagctataaatattgttaatccagataataataatattaattgtcctaaccaagaagttcttaaaataatattaaatcgaattaataaatatacaccagctgtaactaatgtagaagaatgaactaaagcagaaacaggtgtaggagcagctatagctgcaggtaaccaagaagaaaaaggaatctgagctcttttagttatagcagctaatattactaatcttccaattattaacatttcaaattcattttgtataatttctaaataaaaaatataatttcatcttccataatttaatattcaagcaatagaaagaagtaaagctacatccccaattcgattagataacgcagttaatataccagcattataagatttaatattttgaaaataaattactaaacaataagaaacaagtcctaaaccatctcaccctaataaaattctaattaaatttggtctaataattaacaatattattgataaaacaaatattaatactaatataataaatcgattaatatgattatcatttattatgtattcttttctataaaaaatcactaaagaagaaattataagaacaaaagatataaataataaacttattcaatcaaaaagaaaagttataacaattcttatagaatttaaagaaactaattctcactcaataaaataaatcatatcatttaacaaaaaatataaacttaataaaaaacatgataaacttatagaaattaaattaacaaa
>DGRP377
taaaggataaaaaattataccataagttctaatataaggtataaatcatatagaccctaaaaaagttcttaaattatatataaataaagatttatttaaaaaaaataaatttcttaaagaaattaaatatccaaataaaccccctacaatacatacaaataatgttaacaattttatataaataggtaaacaaattatataaggaaaaggaaaaatcaatcaatttaatattctacctccaataattcttataattaataatcctattataccacggagtataattcaactttcatcatttaatatattcaatctaccgcaatttaaatcaccggttattgaataataaactaatcgaaatgaataactaacagttaaacccgtagaaaaataatataaaaaaaatgaaaacatattaacatttctaattctaacaatttctaaaattatatccttagaatagaatccagctaaaaaaggtattccacataaagctaaattagatacgttaaaacaagctgaagttaaaggtatatgaattcttaacccccctattaaacgaatatcttgagaattatttatattatgaataatagccccagcacatataaacaataatgctttaaataaagcatgagttaataaatgaaatatagctaattttaaaaatcctatagacaaaattcttattattaaacctaattgacttaaagtagataaagcaataattttttttaaatcaaattcaaaattagctcctaatccagctataaatattgttaatccagataataataatattaattgtcctaaccaagaagttcttaaaataatattaaatcgaattaataaatatacaccagctgtaactaatgtagaagaatgaactaaagcagaaacaggtgtaggagcagctatagctgcaggtaaccaagaagaaaaaggaatctgagctcttttagttatagcagctaatattactaatcttccaattattaacatttcaaattcattttgtataatttctaaataaaaaatataatttcatcttccataatttaatattcaagcaatagaaagaagtaaagctacatccccaattcgattagataacgcagttaatataccagcattataagatttaatattttgaaaataaattactaaacaataagaaacaagtcctaaaccatctcaccctaataaaattctaattaaatttggtctaataattaacaatattattgataaaacaaatattaatactaatataataaatcgattaatatgattatcatttattatgtattcttttctataaaaaatcactaaagaagaaattataagaacaaaagatataaataataaacttattcaatcaaaaagaaaagttataacaattcttatagaatttaaagaaactaattctcactcaataaaataaatcatatcatttaacaaaaaatataaacttaataaaaaacatgataaacttatagaaattaaattaacaaa
>DGRP796_*
TAAAGGATAAAAAATTATACCATAAGTTCTAATATAAGGTATAAATCATATAGACCCTAAAAAAGTTCTTAAATTATATATAAATAAAGATTTATTTAAAAAAAATAAATTTCTTAAAGAAATTAAATATCCAAATAAACCCCCTACAATACATACAAATAATGTTAACAATTTTATATAAATAGGTAAACAAATTATATAAGGAAAAGGAAAAATCAATCAATTTAATATTCTACCTCCAATAATTCTTATAATTAATAATCCTATTATACCACGGAGTATAATTCAACTTTCATCATTTAATATATTCAAtctaccgcaatttaaatcaccggttattgaataataaactaatcgaaatgaataactaacagttaaacccgtagaaaaataatataaaAAaaatgaAAACATATTAACATTTCTAATTCTAACAATTTCTAAAATTATATCCTTAGAATAGAATCCAGCTAaaaaaggtattccacataaagctaaattagatacgttaaaacaagctgaagttaaaggtatatgaattcttaacccccctattaaacgaatatcttgagaattatttatattatgaataatagccccagcacatataaacaataatgctttaaaTAaAgcatgagttaataaatgaaatatagctaattttaaaaatcctatagacaaaattcttattattaaacctaattgacttaaagtagataaagcaataattttttttaaatcaaattcaaaattagctcctaatccagctataaatattgttaatccagataataataatattaattgtcctaaccaagaagttcttaagataatattaaatcgaattaataaatatacaccagctgtaactaatgtagaagaatgaactaaagcagaaacaggtgtaggagcagctatagctgcaggtaaccaagaagaaaaaggaatctgagctcttttagttatagcagctaatattactaatcttccaattattaacatttcaaattcattttgtataatttctaaataaaaaatataatttcatcttccataatttaatattcaagcaatagaaagaagtaaagctacatccccaattcgattagataacgcagttaatataccagcattataagatttaatattttgaaaataaattactaaacaataagaaacaagtcctaaaccatctcacCCTAATAAAATTCTAATTAAATTTGGTCTAATAATTAACAATATTATTGATAAAACAAATATTAATACTAATATAATAAATCGATTAATATGATTATCATTTATTATGTATTCTTTTCTATAAAAAATCACTAAAGAAGAAATTATAAGAACAAAAGATATAAATAATAAACTTATTCAATCAAAAAGAAAAGTTATAACAATTCTTATAGAATTTAAAGAAACTAATTCTCACTCAATAAAATAAATCATATCATTTAACAAAAAATATAAACTTAATAAAAAACATGATAAACTTATAGAAATTAAATTAACAAA
>DGRP859_*
TAAAGGATAAAAAATTATACCATAAGTTCTAATATAAGGTATAAATCATATAGACCCTAAAAAAGTTCTTAAATTATATATAAATAAAGATTTATTTAAAAAAAATAAATTTCTTAAAGAAATTAAATATCCAAATAAACCCCCTACAATACATACAAATAATGTTAACAATTTTATATAAATAGGTaAACAAATTATataaggaAaAGgaaaaatcaatcaatttaatattctacctccaataattcttataattaataatcctattataccacggagtataattcaactttcatcatttaatatattcaatctaccgcaatttaaatcaccggttattgaataataaactaatcgaaatgaataactaacagttaaacccgtagaaaaataatataaaaaaaatgaaaacatattaacatttctaattctaacaatttctaaaattatatccttagaatagaatccagctaaaaaaggtattccacataaagctaaattagatacgttaaaacaagctgaagttaaaggtatatgaattcttaacccccctattaaacgaatatcttgagaattatttatattatgaataatagccccagcacatataaacaataatgctttaaataaagcatgagttaataaatgaaatatagctaattttaaaaatcctatagacaaaattcttattattaaacctaattgacttaaagtagataaagcaataattttttttaaatcaaattcaaaattagctcctaatccagctataaatattgttaatccagataataataatattaattgtcctaaccaagaagttcttaagataatattaaatcgaattaataaatatacaccagctgtaactaatgtagaagaatgaactaaagcagaaacaggtgtaggagcagctatagctgcaggtaaccaagaagaaaaaggaatctgagctcttttagttatagcagctaatattactaatcttccaattattaacatttcaaattcattttgtataatttctaaataaaaaatataatttcatcttccataatttaatattcaagcaatagaaagaagtaaagctacatccccaattcgattagataacgcagttaatataccagcattataagatttaatattttgaaaataaattactaaacaataagaaacaagtcctaaaccatctcaccctaataaaattctaattaaatttggtctaataattaacaatattattgataaaacaaatattaatactaatataataaatcgattaatatgattatcatttattatgtattcttttctataAaaaatCActaaagaagaaattataagaaCaaaaGatATaaataataaacttattcaatcaaaaagaaaagttataacaattcttatagaatttaaagaaactaattctcactcaataaaataaatcatatcatttaacaaaaaatataaacttaataaaaaacatgataaacttatagaaattaaattaacaaa
>DGRP861_*
taaaggataaaaaattataccATAAGTTCTAATATAAGGTATAAATCATATAGACCCTAAAAAAGTTCTTAAATTATATATAAATAAAGATTTATTTAAAAAAAATAAATTTCTTAAAGAAATTAAATATCCAAATAAACCCCCTACAATacatacaaataatgttaacaattttatataaataggtaaacaaattatataaggaaaaggaaaAATCAATCAATTTAATATTCTACCTCCAATAATTCTTATAATTAATAATCctattataccacggagtataattcaactttcatcatttaatatattcaatctaccgcaatttaaatcaccggttattgaataataaactaatcgaaatgaataactaacagttaaacctgtagaaaaatagtataaaaaaaatgaaaacatattaacatttctaattctaacaatttctaaaattatatccttagaatagaatccagctaaaaaaggtattccacataaagctaaattagatacgttaaaacaagctgaagttaaaggtatatgaattcttaacccccctattaaacgaatatcttgagaattatttatattatgaataatagccccagcacatataaacaataatgctttaaataaagcatgagttaataaatgaaatatagctaattttaaaaatcctatagacaaaattcttattattaaacctaattgacttaaagtagataaagcaataattttttttaaatcaaattcaaaattagctcctaatccagctataaatattgttaatccagataataataatattaattgtcctaaccaagaagttcttaagataatattaaatcgaattaataaatatacaccagctgtaactaatgtagaagaatgaactaaagcagaaacaggtgtaggagcagctatagctgcaggtaaccaagaagaaaaaggaatctgagctcttttagttatagcagctaatattactaatcttccaattattaacatttcaaattcattttgtataatttctaaataaaaaatataatttcatcttccataatttaatattcaagcaatagaaagaagtaaagctacatccccaattcgattagataacgcagttaatataccagcattataagatttaatattttgaaaataaattactaaacaataagaaacaagtcctaaaccatctcaccctaataaaattctaattaaatttggtctaataattaacaatattattgataaaacaaatattaatactaatataatgaatcgattaatatgattatcatttattatgtattcttttctataaaaaatcactaaagaagaaattataagaacaaaagatataaataataaacttattcaatcaaaaagaaaagttataacaattcttatagaatttaaagaaactaattctcactcaataaaataAaTCATATCATTTAACAAAAAATATAAACTTAATAAAAAACAtgataaacttatagaaattaaattaacaaa
>DGRP217
TAAAGGATAAAAAATTATACCATAAGTTCTAATATAAGGTATAAATCATATAGACCCTAAAAAAGTTCTTAAATTATATATAaataaagatttatttaaaaaaaatAAATTTCTTAAAGAAATTAAATATCCAAATAAACCCCCTACAATACATACAAATAATGTTAACAATTTTATATAAATAGGTAAACAAATTATATAAGGAAAAGGAAAAATCAATCAATTTAATATTCTACCTCCAATAATTCTTATAATTAATAATCCTATTATACCACGGAGTATAATTCAACTTTCATCATTTAATATATTCAATCTACCGCAATTTAAATCACCGGTTATTGAATAATAAACTAATCGAAATGAATAACTAACAGTTAAACCCGTAGAAAAATAATATAAAAAAAATGAAAACATATTAACATTTCTAATTCTAACAATTTCTAAAATTATATCCTTAGAATAGAATCCAGCTAAAAAAGGTATTCCACATAAAGCTAAATTAGATACGTTAAAACAAGCTGAAGTTAAAGGTATATGAATTCTTAACCCCCCTATTAAACGAATATCTTGAGAATTATTTATATTATGAATAATAGCCCCAGCACATATAAACAATAATGCTTTAAATAAAGCATGAGTTAATAAATGAAATATAGCTAATTTTAAAAATCCTATAGACAAAATTCTTATTATTAAACCTAATTGACTTAAAGTAGATAAAGCAATAATTTTTTTTAAATcaaattcaaaattagctcctaatccagctataaatattgttaatccagataataataatattaattgtcctaaccaagaagttCTTAAGATAATATTAAATCGAATTAATAAATATacaccagctgtaactaatgtagaagaatgaactaaagcagaaacaggtgtaggagcagctatagctgcaggtaaccaagaagaaaaaggaatctgagctcttttagttatagcagctaatattacTAATCTTCCAATTATTAACATTTCAAATTCATTTTGTATaatttctaaataaaaaatataatttcatcttccataatttaatattcaagcaatagaaagaagtaaagctacatccccaattcgattagATAACGCAGTTAATATACCAGCATTATAAGATTTAATATTTTGAAAATAAATTACTAAACAATAAGAAACAAGTCCTAAACCATCTCACCCTAATAAAATTCTAATTAAATTTGGTCTAATAATTAACAATATTATTGATAAAACAAATATTAATACTAATATAATAAATCGATTAATATGATTATCATTTATTATGTATTCTTTTCTATAAAAAATCACTAAAGAAGAAATTATAAGAACAAAAGATATAAATAATAAACTTATTCAATCAAAAAGAAAAGTTATAACAATTCTTATAGAATTTAAAGAAACTAATTCTCACTCAATAAAATAAATCATATCATTTAACAAAAAATATAAACTTAATAAAAAACATGATAAACTTATAGAAATTAAATTAACAAA
>DGRP514
taaaggataaaaaattataccataagttctaatataaggtataaatcatatagaccctaaaaaagttcttaaattATATATAAATAAAGATTTATTTAAAAAAAATaaatttcttaaagaaattaaatatccaaataaaccccctacaatacatacaaataatgttaacaattttatataaataggtaaacaaattatataaggaaaaggaaaaatcaatcaatttaatattctacctccaataattcttataattaataatcctattataccacggagtataattcaactttcatcatttaatatattcaatctaccgcaatttaaatcaccggttattgaataataaactaatcgaaatgaataactaacagttaaacccgtagaaaaataatataaaaaaaatgaaaacatattaacatttctaattctaacaatttctaaaattatatccttagaatagaatccagctaaaaaaggtattccacataaagctaaattagatacgttaaaacaagctgaagttaaaggtatatgaattcttaacccccctattaaacgaatatcttgagaattatttatattatgaataatagccccagcacatataaacaataatgctttaaataaagcatgagttaataaatgaaatatagctaattttaaaaatcctatagacaaaattcttattattaaacctaattgacttaaagtagataaagcaataattttttttaaatcaaattcaaaattagctcctaatccagctataaatattgttaatccagataataataatattaattgtcctaaccaagaagttcttaagataatattaaatcgaattaataaatatacaccagctgtaactaatgtagaagaatgaactaaagcagaaacaggtgtaggagcagctatagctgcaggtaaccaagaagaaaaaggaatctgagctcttttagttatagcagctaatattactaatcttccaattattaacatttcaaattcattttgtataatttctaaataaaaaatataatttcatcttccataatttaatattcaagcaatagaaagaagtaaagctacatccccaattcgattagataacgcagttaatataccagcattataagatttaatattttgaaaataaattactaaacaataagaaacaagtcctaaaccatctcaccctaataaaattctaattaaatttggtctaataattaacaatattattgataaaacaaatattaatactaatataataaatcgattaatatgattatcatttattatgtattcttttctataaaaaatcactaaagaagaaattataagaacaaaagatataaataataaacttattcaatcaaaaagaaaagttataacaattcttatagaatttaaagaaactaattctcactcaataaaataaatcatatcatttaacaaaaaatataaacttaataaaaaacatgataaacttatagaaattaaattaacaaa
>DGRP28
TAAAGGATAAAAAATTATACCATAAGTTCTAATATAAGGTATAAATCATATAGACCCTAAAAAAGTTCTTAAATTATATATAAATAAAGATTTATTTAAAAAAAATAAATTTCTTAAAGAAATTAAATATCCAAATAAACCCCCTACAATACATACAAATAATGTTAACAATTTTATATAAATAGGTAAACAAATTATATAAGGAAAAGGAAAAATCAATCAATTTAATATTCTACCTCCAATAATTCTTATAATTAATAATCCTATTATACCACGGAGTATAATTCAACTTTCATCATTTAatatattcaatctaccgcaatttaaatcaccggttattgaataataaactaatcgaaatgaataactaacagttaaacccgtagaaaaataataTAaaaaaaatgaAAACATATtaacatttctaattctaacaatttctaaaattatatccttagaatagaatccagctaaaaaaggtattccacataaagctaaattagatacgttaaaacaagctgaagttaaaggtatatgaattcttaacccccctattaaacgaatatcttgagaattatttatattatgaataatagccccagcacatataaacaataatgctttaaataaagcatgagttaataaatgaaatatagctaattttaaaaatcctatagacaaaattcttattattaaacctaattgacttaaagtagataaagcaataattttttttaaatcaaattcaaaattagctcctaatccagctataaatattgttaatccagataataataatattaattgtcctaaccaagaagttcttaagataatattaaatcgaattaataaatatacaccagctgtaactaatgtagaagaatgaactaaagcagaaacaggtgtaggagcagctatagctgcaggtaaccaagaagaaaaaggaatctgagctcttttagttatagcagctaatattactaatcttccaattattaacatttcaaattcattttgtataatttctaaataaaaaatataatttcatcttccataatttaatattcaagcaatagaaagaagtaaagctacatccccaattcgattagataacgcagttaatataccagcattataagatttaatattttgaaaataaattactaaacaatAAGAAACAAGTCCTAAACCATCTCACCCTAATAAAATTCTAATTAAATTTGGTCTAATAATTAACAATATTATTGATAaaacaaatattaatactaatataataaatcgattAATATGATTATCATTTATTATGTATTCTTTTCTATAAAAAATCACTAAAGAAGAAATTATAAGAACAAAAGATATAAATAATAAACTTATTCAATCAAAAAGAAAAGTTATAACAATTCTTATAGAATTTAAAGAAACTAATTCTCACTCAATAAAATAAATCATATCATTTAACAAAAAATATAAACTTAATaaaaaacatgataaacttatagaaattaaattaacaaa
>DGRP360_*
taaaggataaaaaattataccataagttctaatataaggtataaatcatatagaccctaaaaaagttcttaaattatatataaataaagatttatttaaaaaaaataaatttcttaaagaaattaaatatccaaataaaccccctacaatacatacaaataatgttaacaattttatataaataggtaaacaaattatataaggaaaaggaaaaatcaatcaatttaatattctacctccaataattcttataattaataatcctattataccacggagtataattcaactttcatcatttaatatattcaatctaccgcaatttaaatcaccggttattgaataataaactaatcgaaatgaataactaacagttaaacccgtagaaaaataatataaaaaaaatgaaaacatattaacatttctaattctaacaatttctaaaattatatccttagaatagaatccagctaaaaaaggtattccacataaagctaaattagatacgttaaaacaagctgaagttaaaggtatatgaattcttaacccccctattaaacgaatatcttgagaattatttatattatgaataatagccccagcacatataaacaataatgctttaaataaagcatgagttaataaatgaaatatagctaattttaaaaatcctatagacaaaattcttattattaaacctaattgacttaaagtagataaagcaataattttttttaaatcaaattcaaaattagctcctaatccagctataaatattgttaatccagataataataatattaattgtcctaaccaagaagttcttaagataatattaaatcgaattaataaatatacaccagctgtaactaatgtagaagaatgaactaaagcagaaacaggtgtaggagcagctatagctgcaggtaaccaagaagaaaaaggaatctgagctcttttagttatagcagctaatattactaatcttccaattattaacatttcaaattcattttgtataatttctaaataaaaaatataatttcatcttccataatttaatattcaagcaatagaaagaagtaaagctacatccccaattcgattagataacgcagttaatataccagcattataagatttaatattttgaaaataaattactaaacaataagaaacaagtcctaaaccatctcaccctaataaaattctaattaaatttggtctaataattaacaatattattgataaaacaaatattaatactaatataataaatcgattaatatgattatcatttattatgtattcttttctataaaaaatcactaaagaagaaattataagaacaaaagatataaataataaacttattcaatcaaaaagaaaagttataacaattcttatagaatttaaagaaactaattctcactcaataaaataaatcatatcatttaacaaaaaatataaacttaataaaaaacatgataaacttatagaaattaaattaacaaa
>DGRP158
TAAAGGATAAAAAATTATACCATAAGTTCTAATATAAGGTATAAATCATATAGACCCTAAAAAAGTTCTTAAATTATATATAAATAAAGATTTATTTAAAAAAAATAAATTTCTTAAAGAAATTAAATATCCAAATAAACCCCCTACAATACATACAAATAATGTTAACAATTTTATATAAATAGGTAAACAAATTATATAAGGAAAAGGAAAAATCAATCAATTTAATATTCTACCTCCAATAATTCTTATAATTAATAATCCTATTATACCACGGAGTATAATTCAACTTTCATCATTTAATATATTCAATCTACCGCAATTTAAATCACCGGTTATTGAATAATAAACTAATCGAAATGAATAACTAACAGTTAAACCCGTAGAAAAATAATATAAAAAAAATGAAAACATATTAACATTTCTAATTCTAACAATTTCTAAAATTATATCCTTAGAATAGAATCCAGCTAAAAAAGGTATTCCACATAAAGCTAAATTAGATACGTTAAAACAAGCTGAAGTTAAAGGTATATGAATTCTTAACCCCCCTATTAAACGAATATCTTGAGAATTATTTATATTATGAATAATAGCCCCAGCACATATAAACAATAATGCTTTAAATAAAGCATGAGTTAATAAATGAAATATAGCTAATTTTAAAAATCCTATAGACAAAATTCTTATTATTAAACCTAATTGACTTAAAGTAGATAAAGCAATAATTTTTTTTAAATCAAATTCaaaattagctcctaatccagctataaatattgttaatccagataataataatattaattgtcctaaccaagaagttcttaagatAATatTAAATCGAATTAATAAATATacaccagctgtaactaaggtagaagaatgaactaaagcagaaacaggtgtaggagcagctatagctgcaggtaaccaagaagaaaaaggaatctgagctcttttagttatagcagctaatattactAATCTTCCAATTATTAACATTTCAAATTCAttttgtataatttctaaataaaaaatataatttcatcttccataatttaatattcaagcaatagaaagaagtaaagctacatccCCAATTCGATTAGATAACGCAGTTAATATACCAGCATTATAAGATTTAATATTTTGAAAATAAATTACTAAACAATAAGAAACAAGTCCTAAACCATCTCACCCTAATAAAATTCTAATTAAATTTGGTCTAATAATTAACAATATTATTGATAAAACAAATATTAATACTAATATAATAAATCGATTAATATGATTATCATTTATTATATATTCTTTTCTATAAAAAATCACTAAAGAAGAAATTATAAGAACAAAAGATATAAATAATAAACTTATTCAATCAAAAAGAAAAGTTATAACAATTCTTATAGAATTTAAAGAAACTAATTCTCACTCAATAAAATAAATCATATCATTTAACAAAAAATATAAACTTAATAAAAAACATGATAAACTTATAGAAATTAAATTAACAAA
>DGRP774
TAAAGGATAAAAAATTATACCATAAGTTCTAATATAAGGTATAAATCATATAGACCCTAAAAAAGTTCTTAAATTATATATAAATAAAGATTTATTTAAAAAAAATAAATTTCTTAAAGAaattaaATATCCaaaTAAACCCCCTacaatacatacaaataatgttaacaatttTaTATAAataggtaaacaaattatataaggaaaaggaaaaATCAAtcaatttaatattctacctccaataattcttataattaataatcctattataccacggagtataattcaactttcatcatttaatatattcaatctaccgcaatttaaatcaccggttattgaataataaactaatcgaaatgaataactaacagttaaacccgtagaaaaataatataaaaaaaatgaaaacatattaacatttctaattctaacaatttctaaaattatatccttagaatagaatccagctaaaaaaggtattccacataaagctaaattagatacgttaaaacaagctgaagttaaaggtatatgaattcttaacccccctattaaacgaatatcttgagaattatttatattatgaataatagccccagcacatataaacaataatgctttaaataaagcatgagttaataaatgaaatatagctaattttaaaaatcctatagacaaaattcttattattaaacctaattgacttaaagtagataaagcaataattttttttaaatcaaattcaaaattagctcctaatccagctataaatattgttaatccagataataataatattaattgtcctaaccaagaagttcttaagataatattaaatcgaattaataaatatacaccagctgtaactaatgtagaagaatgaactaaagcagaaacaggtgtaggagcagctatagctgcaggtaaccaagaagaaaaaggaatctgagctcttttagttatagcagctaatattactaatcttccaattattaacatttcaaattcattttgtataatttctaaataaaaaatataatttcatcttccataatttaatattcaagcaatagaaagaagtaaagctacatccccaattcgattagataacgcagttaatataccagcattataagatttaatattttgaaaataaattactaaacaataagaaacaagtcctaaaccatctcaccctaataaaattctaattaaatttggtctaataattaacaatattattgataaaacaaatattaatactaatataataaatcgattaatatgattatcatttattatgtattcttttctataaaaaatcactaaagaagaaattataagaacaaaagatataaataataaacttattcaatcaaaaagaaaagttataacaattcttatagaatttaaagaaactaattctcactcaataaaataaatcatatcatttaacaaaaaatataaacttaataaaaaacatgataaacttatagaaattaaattaacaaa
>DGRP818_*
taaaggaTAAAAAATTATACCATAAGTTCTAATATAAGGTATAAATCATATAGACCCTAAAAAAGTTCTTAAATTATATATAAATAAAGATTTATTTAAAAAAAATAAATTTCTTAAAGAAATTAAATATCCAAATAAACCCCCTACAATACATACAAATAATGTTAACAATTTTATataaataggtaaacaaattatataaggaaaaggaaaaatcaatcaatttaatattctacctccaataattcttataattaataatcctattataccacggagtataattcaactttcatcatttaatatattcaatctaccgcaatttaaatcaccggttattgaataataaactaatcgaaatgaataactaacagttaaacccgtagaaaaataatataaaaaaaatgaaaacatattaacatttctaattctaacaatttctaaaattatatccttagaatagaatccagctaaaaaaggtattccacataaagctaaattagatacgttaaaacaagctgaagttaaaggtatatgaattcttaacccccctattaaacgaatatcttgagaattatttatattatgaataatagccccagcacatataaacaataatgctttaaataaagcatgagttaataaatgaaatatagctaattttaaaaatcctatagacaaaattcttattattaaacctaattgacttaaagtagataaagcaataattttttttaaatcaaattcaaaattagctcctaatccagctataaatattgttaatccagataataataatattaattgtcctaaccaagaagttcttaagataatattaaatcgaattaataaatatacaccagctgtaactaatgtagaagaatgaactaaagcagaaacaggtgtaggagcagctatagctgcaggtaaccaagaagaaaaaggaatctgagctcttttagttatagcagctaatattactaatcttccaattattaacatttcaaattcattttgtataatttctaaataaaaaatataatttcatcttccataatttaatattcaagcaatagaaagaagtaaagctacatccccaattcgattagataacgcagttaatataccagcattataagatttaatattttgaaaataaattactaaacaataagaaacaagtcctaaaccatctcaccctaataaaattctaattaaatttggtctaataattaacaatattattgataaaacaaatattaatactaatataataaatcgattaatatgattatcatttattatgtattcttttctataaaaaatcactaaagaagaaattataagaacaaaagatataaataataaacttattcaatcaaaaagaaaagttataacaattcttatagaatttaaagaaactaattctcactcaataaaataaatcatatcatttaacaaaaaatataaacttaataaaaaacatgataaacttatagaaattaaattaacaaa
>DGRP502
taaaggataaaaaattataccataagttctaatataaggtataaatcatatagaccctaaaaaagttcttaaattatatataaataaagatttatttaaaaaaaataaatttcttaaagaaattaaatatccaaataaaccccctacaatacatacaaataatgttaacaattttatataaataggtaaacaaattatataaggaaaaggaaaaatcaatcaatttaatattctacctccaataattcttataattaataatcctattataccacggagtataattcaactttcatcatttaatatattcaatctaccgcaatttaaatcaccggttattgaataataaactaatcgaaatgaataactaacagttaaacccgtagaaaaataatataaaaaaaatgaaaacatattaacatttctaattctaacaatttctaaaattatatccttagaatagaatccagctaaaaaaggtattccacataaagctaaattagatacgttaaaacaagctgaagttaaaggtatatgaattcttaacccccctattaaacgaatatcttgagaattatttatattatgaataatagccccagcacatataaacaataatgctttaaataaagcatgagttaataaatgaaatatagctaattttaaaaatcctatagacaaaattcttattattaaacctaattgacttaaagtagataaagcaataattttttttaaatcaaattcaaaattagctcctaatccagctataaatattgttaatccagataataataatattaattgtcctaaccaagaagttcttaagataatattaaatcgaattaataaatatacaccagctgtaactaatgtagaagaatgaactaaagcagaaacaggtgtaggagcagctatagctgcaggtaaccaagaagaaaaaggaatctgagctcttttagttatagcagctaatattactaatcttccaattattaacatttcaaattcattttgtataatttctaaataaaaaatataatttcatcttccataatttaatattcaagcaatagaaagaagtaaagctacatccccaattcgattagataacgcagttaatataccagcattataagatttaatattttgaaaataaattactaaacaataagaaacaagtcctaaaccatctcaccctaataaaattctaattaaatttggtctaataattaacaatattattgataaaacaaatattaatactaatataataaatcgattaatatgattatcatttattatgtattcttttctataaaaaatcactaaagaagaaattataagaacaaaagatataaataataaacttattcaatcaaaaagaaaagttataacaattcttatagaatttaaagaaactaattctcactcaataaaataaatcatatcatttaacaaaaaatataaacttaataaaaaacatgataaacttatagaaattaaattaacaaa
>DGRP233
TAAAGGATAAAAAATTATACCATAAGTTCTAATATAAGGTATAAATCATATAGACCCTAAAAAAGTTCTTAAATTATATATAAATAAAGATTTATTTAAAAAAAATAAATTTCTTAAAGAAATTAAATATCCAAATAAACCCCCTACAATACATACAAATAATGTTAACAATTTTATATAAATAGGTAAACAAATTATATAAGGAAAAGGAAAAATCAATCAATTTAATATTCTACCTCCAATAATTCTTATAATTAATAATCCTATTATACCACGGAGTATAATTCAACTTtcAtcatttaatatattcaatctaccgcaatttaaatcaccggttattgaataataaactaatcgaaatgaataactaacagttaaacccgtagaaaaataatataaaaaaaatgaaaacatattaacatttctaattctaacaatttctaaaattatatccttagaatagaatccagctaaaaaaggtattccacataaagctaaattagatacgttaaaacaagctgaagttaaaggtatatgaattcttaacccccctattaaacgaatatcttgagaattatttatattatgaataatagccccagcacatataaacaataatgctttaaataaagcatgagttaataaatgaaatatagctaaTTtTAAAAATCCtAtagacaaaattcttattattaaacctaattgacttaaagtagataaagcaataattttttttaaatcaaattcaaaattagctcctaatccagctataaatattgttaatccagataataataatattaattgtcctaaccaagaagttcttaaaataatattaaatcgaattaataaatatacaccagctgtaactaatgtagaagaatgaactaaagcagaaacaggtgtaggagcagctatagctgcaggtaaccaagaagaaaaaggaatctgagctcttttagttatagcagctaatattactaatcttccaattattaacatttcaaattcattttgtataatttctaaataaaaaatataatttcatcttccataatttaatattcaagcaatagaaagaagtaaagctacatccccaattcgattagataacgcagttaatataccagcattataagatttaatattttgaaaataaattactaaacaataagaaacaagtcctaaaccatctcACCCTAATAAAATTCTAATTAAATTTGGTCTAATAATTAACAATATTATTGATAAAACAAATATTAATACTAATATAATAAATCGATTAATATGATTATCATTTATTATGTATTCTTTTCTATAAAAAATCACTAAAGAAGAAATTATAAGAACAAAAGATATAAATAATAAACTTATTCAATCAAAAAGAAAAGTTATAACAATTCTTATAGAATTTAAAGAAACTAATTCTCACTCAATAAAATAAATCATATCATTTAACAAAAAATATAAACTTAATAAAAAACATGATAAACTTATAGAAATTAAATTAACAAA
>DGRP45
TAAAGGATAAAAAATTATACCATAAGTTCTAATATAAGGTATAAAtcatatagaccctaaaaaagttcttaaattatatataaataaagatttatttaaaaaaaataaatttcttAAAGAAATTAAATATCCAAATAAACCCCCTACAATACATACAAATAATGTTAACAATTTTATATAAATAGGTAAACAAATTATATAAGGAAAAGGAAaAAtcaatcAATTTAATattctacctccaataattcttatAATTAATAATCCTATTATACCACGGAGTATAATTCAACTTTCATCATTTAATATATTCAATCTACCGCAATTTAAATCACCGGTTATTGAATAATAAACTAATCGAAATGAATAACTAACAGTTAAACCCGTAGAAAAATAATATAAAAAAAATGAAAACATATTAACATTTCTAATTCTAACAATTTCTAAAATTATATCCTTAGAATAGAATCCAGCTAAAAAAGGTATTCCACATAAAGCTAAATTAGATACGTTAAAACAAGCTGAAGTTAAAGGTATATGAATTCTTAACCCCCCTATTAAACGAATATCTTGAGAATTATTTATATTATGAATAATAGCCCCAGCACATATaaACAATAATGCTTTAAATAAAGCATGAGTTAATAAATGAAATATAGCTAATTTTAAAAATCCTATAGACAAAATTCTTATTATTAAACCTAATTGACTTAAAGTAGATAAAGCAATAATTTTTTTTAAATCAAATTCAAAATTAGCTCCTAATCCAGCTATAAATATTGTTAATCCAGATAATAATAATATTAATTGTCCTAACCAAGAAGTTCTTAAGATAATATTAAATCGAATTAATAAATATACACCAGCTGTAACTAATGTAGAAGAATgaactaaagcagaaacaggtgtaggagcagctatagctgcaggtaaccaagaagaaaaaggaatctgagctcttTTAGTTATAGCAGCTAATATTACTAATCTTCCAATTATTAACATTTCAAATTCATTTTGTATAATTTCTAAATAAAAAATATAATTTCATCTTCCATAATTTAATATTCAAGCAATAGAAAGAAGTAAAGCTACATCCCCAATTCGATTAGATAACGCAGTTAATATACCAGCATTATAAGATTTAATATTTTGAAAATAAATTACTAAACAATAAGAAACAAGTCCTAAACCATCTCACCCTAATAAAATTCTAATTAAATTTGGTCTAATAATTAACAATATTATTGATAAAACAAATATTAATACTAATATAATAAATCGATTAATATGATTATCATTTATTATGTATTCTTTTCTATAAAAAATCACTAAAGAAGAAATTATAAGAACAAAAGATATAAATAATAAACTTATTCAATCAAAAAGAAAAGTTATAACAATTCTTATAGAATTTAAAGAAACTAATTCTCactcaataaaataaatcaTATcatttaacaaaaaATATAAACTTAATAAAAAACATGATAAACTTATAGAAATTAAATTAACAAA
>DGRP738_*
taaaggataaaaaattataccataagttctaatataaggtataaatcatatagaccctaaaaaagttcttaaattatatataaataaagatttatttaaaaaaaataaatttcttaaagaaattaaatatccaaataaaccccctacaatacatacaaataatgttaacaattttatataaataggtaaacaaattatataaggaaaaggaaaaatcaatcaatttaatattctacctccaataattcttataattaataatcctattataccacggagtataattcaactttcatcatttaatatattcaatctaccgcaatttaaatcaccggttattgaataataaactaatcgaaatgaataactaacagttaaacctgtagaaaaatagtataaaaaaaatgaaaacatattaacatttctaattctaacaatttctaaaattatatccttagaatagaatccagctaaaaaaggtattccacataaagctaaattagatacgttaaaacaagctgaagttaaaggtatatgaattcttaacccccctattaaacgaatatcttgagaattatttatattatgaataatagccccagcacatataaacaataatgctttaaataaagcatgagttaataaatgaaatatagctaattttaaaaatcctatagacaaaattcttattattaaacctaattgacttaaagtagataaagcaataattttttttaaatcaaattcaaaattagctcctaatccagctataaatattgttaatccagataataataatattaattgtcctaaccaagaagttcttaagataatattaaatcgaattaataaatatacaccagctgtaactaatgtagaagaatgaactaaagcagaaacaggtgtaggagcagctatagctgcaggtaaccaagaagaaaaaggaatctgagctcttttagttatagcagctaatattactaatcttccaattattaacatttcaaattcattttgtataatttctaaataaaaaatataatttcatcttccataatttaatattcaagcaatagaaagaagtaaagctacatccccaattcgattagataacgcagttaatataccagcattataagatttaatattttgaaaataaattactaaacaataagaaacaagtcctaaaccatctcaccctaataaaattctaattaaatttggtctaataattaacaatattattgataaaacaaatattaatactaatataatgaatcgattaatatgattatcatttattatgtattcttttctataaaaaatcactaaagaagaaattataagaacaaaagatataaataataaacttattcaatcaaaaagaaaagttataacaattcttatagaatttaaagaaactaattctcactcaataaaataaatcatatcatttaacaaaaaatataaacttaataaaaaacatgataaacttatagaaattaaattaacaaa
>DGRP83
TAAAGGATAAAAAATTaTACCAtaAGTTCTAATATAAGGTATAAATCATATAGACCCTAAAAAAGTTCTTAAATTATATATAAATAAAGATTTATTTAAAAAAAATAAATTTCTTAAAGAAATTAAATATCCAAATAAACCCCCTACAATACATACAAATAATGTTAACAATTTTATATAAATAGGTAAACAAATTATATAAGGAAAAGGAAAAATCAATCAATTTAATATTCTACCTCCAATAATTCTTATAATTAATAATCCTATTATACCACGAAGTATAATTCAACTTTCATCATTTAATATATTCAATCTACCGCAATTTAAATCACCGGTTATTGAATAATAAACTAATCGAAATGAATAACTAACAGTTAAACCCGTAGAAAAATAATATAAAAAAAATGAAAACATATTAACATTTCTAATTCTAACAATTTCTAAAATTATATCCTTAGAATAGAATCCAGCTAAAAAAGGTATTCCACATAAAGCTAAATTAGATACGTTAAAACAAGCTGAAGTTAAAGGTATATGAATTCTTAACCCCCCTATTAAACGAATATCTTGAGAATTATTTATATTATGAATAATAGCCCCAGCACATATAAACAATAATGCTTTAAATAAAGCATGAGTTAATAAATGAAATATAGCTAATTTTAAAAATCCTATAGACAAAATTCTTATTATTAAACCTAATTGACTTAAAGTAGATAAAGCAATAATTTTTTTTAAATCAAATTCAAAATTAGCTCCTAATCCAGCTATAAATATTGTTAATCCAGATAATAATAATATTAATTGTCCTAACCAAGAAGTTCTTAAGATAATATTAAATCGAATTAATAAATATACACCAGCTGTAACTAATGTAGAAGAATGAACTAAAGCAGAAACAggtgtaggagcagctatagctgcaggtaaccaagaagaaaaaggaatctgagctcttttagttATAGCAGCTAATATTACTAATCTTCCAATTATTAACATTTCAAATTCATTTTGTATAATTTCTAAATAAAAAATATAATTTCATCTTCCATAATTTAATATTCAAGCAATAGAAAGAAGTAAAGCTACATCCCCAATTCGATTAGATAACGCAGTTAATATACCAGCATTATAAGATTTAATATTTTGAAAATAAATTACTAAACAATAAGAAACAAGTCCTAAACCATCTCACCCTAATAAAATTCTAATTAAATTTGGTCTAATAATTAACAATATTATTGATAAAACAAATATTAATACTAATATAATAAATCGATTAATATGATTATCATTTATTATGTATTCTTTTCTATAAAAAATCACTAAAGAAGAAATTATAAGAACAAAAGATATAAATAATAAACTTATTCAATCAAAAAGAAAAGTTATAACAATTCTTATAGAATTTAAAGAAACTAATTCTCACTCAATAAAATAAATCATATCATTTAACAAAAAATATAAACTTAATAAAAAACATGATAAACTTATAGAAATTAAATTAACAAA
>DGRP907
taaaggataaaaaattataccataagttctaatataaggtataaatcatatagaccctaaaaaagttcttaaattatatataaataaagatttatttaaaaaaaataaatttcttaaagaaattaaatatccaaataaaccccctacaatacatacaaataatgttaacaattttatataaataggtaaacaaattatataaggaaaaggaaaaatcaatcaatttaatattctacctccaataattcttataattaataatcctattataccacggagtataattcaactttcatcatttaatatattcaatctaccgcaatttaaatcaccggttattgaataataaactaatcgaaatgaataactaacagttaaacccgtagaaaaataatataaaaaaaatgaaaacatattaacatttctaattctaacaatttctaaaattatatccttagaatagaatccagctaaaaaaggtattccacataaagctaaattagatacgttaaaacaagctgaagttaaaggtatatgaattcttaacccccctattaaacgaatatcttgagaattatttatattatgaataatagccccagcacatataaacaataatgctttaaataaagcatgagttaataaatgaaatatagctaattttaaaaatcctatagacaaaattcttattattaaacctaattgacttaaagtagataaagcaataattttttttaaatcaaattcaaaattagctcctaatccagctataaatattgttaatccagataataataatattaattgtcctaaccaagaagttcttaagataatattaaatcgaattaataaatatacaccagctgtaactaatgtagaagaatgaactaaagcagaaacaggtgtaggagcagctatagctgcaggtaaccaagaagaaaaaggaatctgagctcttttagttatagcagctaatattactaatcttccaattattaacatttcaaattcattttgtataatttctaaataaaaaatataatttcatcttccataatttaatattcaagcaatagaaagaagtaaagctacatccccaattcgattagataacgcagttaatataccagcattataagatttaatattttgaaaataaattactaaacaataagaaacaagtcctaaaccatctcaccctaataaaattctaattaaatttggtctaataattaacaatattattgataaaacaaatattaatactaatataataaatcgattaatatgattatcatttattatgtattcttttctataaaaaatcactaaagaagaaattataagaacaaaagatataaataataaacttattcaatcaaaaagaaaagttataacaattcttatagaatttaaagaaactaattctcactcaataaaataaatcatatcatttaacaaaaaatataaacttaataaaaaacatgataaacttatagaaattaaattaacaaa
>DGRP138
taaaggataaaaaattataccataagttctaatataaggtataaatcatatagaccctaaaaaagttcttaaattatatataaataaagatttatttaaaaaaaataaatttcttaaagaaattaaatatccaaataaaccccctacaatacatacaaataatgttaacaattttatataaataggtaaacaaattatataaggaaaaggaaaaatcaatcaatttaatattctacctccaataattcttataattaataatcctattataccacggagtataattcaactttcatcatttaatatattcaatctaccgcaatttaaatcaccggttattgaataataaactaatcgaaatgaataactaacagttaaacccgtagaaaaataatataaaaaaaatgaaaacatattaacatttctaattctaacaatttctaaaattatatccttagaatagaatccagctaaaaaaggtattccacataaagctaaattagatacgttaaaacaagctgaagttaaaggtatatgaattcttaacccccctattaaacgaatatcttgagaattatttatattatgaataatagccccagcacatataaacaataatgctttaaataaagcatgagttaataaatgaaatatagctaattttaaaaatcctatagacaaaattcttattattaaacctaattgacttaaagtagataaagcaataattttttttaaatcaaattcaaaattagctcctaatccagctataaatattgttaatccagataataataatattaattgtcctaaccaagaagttcttaagataatattaaatcgaattaataaatatacaccagctgtaactaaggtagaagaatgaactaaagcagaaacaggtgtaggagcagctatagctgcaggtaaccaagaagaaaaaggaatctgagctcttttagttatagcagctaatattactaatcttccaattattaacatttcaaattcattttgtataatttctaaataaaaaatataatttcatcttccataatttaatattcaagcaatagaaagaagtaaagctacatccccaattcgattagataacgcagttaatataccagcattataagatttaatattttgaaaataaattactaaacaataagaaacaagtcctaaaccatctcaccctaataaaattctaattaaatttggtctaataattaacaatattattgataaaacaaatattaatactaatataataaatcgattaatatgattatcatttattatatattcttttctataaaaaatcactaaagaagaaattataagaacaaaagatataaataataaacttattcaatcaaaaagaaaagttataacaattcttatagaatttaaagaaactaattctcactcaataaaataaatcatatcatttaacaaaaaatataaacttaataaaaaacatgataaacttatagaaattaaattaacaaa
>DGRP93
TAAAGGATAAAAAATTATACCATAAGTTCTAATATAAGGTATAAATCATATAGACCCTAAAAAAGTTCTTAAATTATATATAAATAAAGATTTATTTAAAAAAAATAAATTTCTTAAAGAAATTAAATATCCAAATAAACCCCCTACAATACATACAAATAATGTTAACAATTTTATATAAATAGGTAAACAAATTATATAAGGAAAAGGAAAAATCAATCAATTTAATATTCTACCTCCAATAATTCTTATAattaataatcctattataccacggagtataattcaactttcatcatttaatatattcaatctaccgcaatttaaatcaccggttattgaataataaactaatcgaaatgaataactaacagttaaacccgtagaaaaataatataaaaaaaatgaaaacatattaacatttctaattctaacaatttctaaaattatatccttagaatagaatccagctaaaaaaggtattccacataaagctaaattagatacgttaaaacaagctgaagttaaaggtatatgaattcttaacccccctattaaacgaatatcttgagaattatttatattatgaataatagccccagcacatataaacaataatgctttaaataaagcatgagttaataaatgaaatatagctaattttaaaaatcctatagacaaaattcttattattaaacctaattgacttaaagtagataaagcaataattttttttaaatcaaattcaaaattagctcctaatccagctataaatattgttaatccagataataataatattaattgtcctaaccaagaagttcttaaaataatattaaatcgaattaataaatatacaccagctgtaactaatgtagaagaatgaactaaagcagaaacaggtgtaggagcagctatagctgcaggtaaccaagaagaaaaaggaatctgagctcttttagttatagcagctaatattactaatcttccaattattaacatttcaaattcattttgtataatttctaaataaaaaatataatttcatcttccataatttaatattcaagcaatagaaagaagtaaagctacatccccaattcgattagataacgcagttaatataccagcattataagatttaatattttgaaaataaattactaaacaataagaaacaagtcctaaaccatctcaccctaataaaATTCTAATTAAATTTGGTCtaataattaacaatattattgataaaacaaatattAAtactaatataATaaatcgattaatatgattatcatttattatgtattcttttcTATAAAAAATCactaaagaagaaattataagaacaaaagaTataaataataaacttattcaatcaaaaagaaaagttataacaattcttatagaatttaaagaaactaattctcactcaataaaataaatcataTCATttaacaaaaaatataaacttaataaaaaacatgataaacTTATAGAAATtaaattaacaaa
>DGRP303
taaaggataaaaaattataccataagttctaatataaggtataaatcatatagaccctaaaaaagttcttaaattatatataaataaagatttatttaaaaaaaataaatttcttaaagaaattaaatatccaaataaaccccctacaatacatacaaataatgttaacaattttatataaataggtaaacaaattatataaggaaaaggaaaaatcaatcaatttaatattctacctccaataattcttataattaataatcctattataccacggagtataattcaactttcatcatttaatatattcaatctaccgcaatttaaatcaccggttattgaataataaactaatcgaaatgaataactaacagttaaacccgtagaaaaataatataaaaaaaatgaaaacatattaacatttctaattctaacaatttctaaaattatatccttagaatagaatccagctaaaaaaggtattccacataaagctaaattagatacgttaaaacaagctgaagttaaaggtatatgaattcttaacccccctattaaacgaatatcttgagaattatttatattatgaataatagccccagcacatataaacaataatgctttaaataaagcatgagttaataaatgaaatatagctaattttaaaaatcctatagacaaaattcttattattaaacctaattgacttaaagtagataaagcaataattttttttaaatcaaattcaaaattagctcctaatccagctataaatattgttaatccagataataataatattaattgtcctaaccaagaagttcttaaaataatattaaatcgaattaataaatatacaccagctgtaactaatgtagaagaatgaactaaagcagaaacaggtgtaggagcagctatagctgcaggtaaccaagaagaaaaaggaatctgagctcttttagttatagcagctaatattactaatcttccaattattaacatttcaaattcattttgtataatttctaaataaaaaatataatttcatcttccataatttaatattcaagcaatagaaagaagtaaagctacatccccaattcgattagataacgcagttaatataccagcattataagatttaatattttgaaaataaattactaaacaataagaaacaagtcctaaaccatctcaccctaataaaattctaattaaatttggtctaataattaacaatattattgataaaacaaatattaatactaatataataaatcgattaatatgattatcatttattatgtattcttttctataaaaaatcactaaagaagaaattataagaacaaaagatataaataataaacttattcaatcaaaaagaaaagttataacaattcttatagaatttaaagaaactaattctcactcaataaaataaatcatatcatttaacaaaaaatataaacttaataaaaaacatgataaacttatagaaattaaattaacaaa
>DGRP181_*
TAAAGGATAAAAAATTATACCATAAGTTCTAATATAAGGTATAAATCATATAGACCCTAAAAAAGTTCTTAAATTATATATAAATAAAGATTTATTTAAAAAAAATAAATTTCTTAAAGAAATTAAATATCCAAATAAACCCCCTACAATACATACAAATAATGTTAACAATTTTATATAAATAGGTAAACAAATTATATAAGGAAAAGGAAAAATCAATCAATTTAATATTCTACCTCCAATAATTCTTATAATTAATAATCCTATTATACCACGGAGTATAATTCAACTTTCATCATTTAATATATTCAATCTACCGCAATTTAAATCACCGGTTATTGAATAATAAACTAATCGAAATGAATAACTAACAGTTAAACCCGTAGAAAAATAGTATAAAAAAAATGAAAACATATTAACATTTCTAATTCTAACAATTTCTAAAATTATATCCTTAGAATAGAATCCAGCTAAAAAAGGTATTCCACATAAAGCTAAATTAGATACGTTAAAACAAGCTGAAGTTAAAGGTATATGAATTCTTAACCCCCCTATTAAACGAATATCTTGAGAATTATTTATATTATGAATAATAGCCCCAGCACATATAAACAATAATGCTTTAAATAAAGCATGAGTTAATAAATGAAATATAGCTAATTTTAAAAATCCTATAGACAAAATTCTTATTATTAAACCTAattgacttaaagtagataaagcaataattttttttaaatcaaattcaaaattagctcctaatccagctataaatattgttaatccagataataataatattaattgtcctaaccaagaagttcttaagataatattaaatcgaattaataaatatacaccagctgtaactaatgtagaagaatgaactaaagcagaaacaggtgtaggagcagctatagctgcaggtaaccaagaagaaaaaggaatctgagctcttttagttatagcagctaatattactaatcttccaattattaacatttcaaattcattttgtataatttctaaataaaaaatataatttcatcttccataatttaatattcaagcaatagaaagaagtaaagctacatccccaattcgattagataacgcagttaatataccagcattataagatttAATATTTTGAAAATAAATTACTAAACAATAAGAAACAAGTCCTAAACCATCTCACCCTAATAAAATTCTAATTAAATTTGGTCTAATAATTAACAATATTATTGATAAAACAAATATTAATACTAATATAATGAATCGATTAATATGATTATCATTTATTATGTATTCTTTTCTATAAAAAATCACTAAAGAAGAAATTATAAGAACAAAAGATATAAATAATAAACTTATTCAATCAAAAAGAAAAGTTATAACAATTCTTATAGAATTTAAAGAAACTAATTCTCACTCAATAAAATAAATCATATCATTTAACAAAAAATATAAACTTAATAAAAAACATGATAAACTTATAGAAATTAAATTAACAAA
>DGRP802_*
taaaggataaaaaattataccataagttctaatataaggtataaatcatatagaccctaaaaaagttcttaaattatatataaataaagatttatttaaaaaaaataaatttcttaaagaaattaaatatccaaataaaccccctacaatacatacaaataatgttaacaattttatataaataggtaaacaaattatataaggaaaaggaaaaatcaatcaatttaatattctacctccaataattcttataattaataatcctattataccacggagtataattcaactttcatcatttaatatattcaatctaccgcaatttaaatcaccggttattgaataataaactaatcgaaatgaataactaacagttaaacccgtagaaaaataatataaaaaaaatgaaaacatattaacatttctaattctaacaatttctaaaattatatccttagaatagaatccagctaaaaaaggtattccacataaagctaaattagatacgttaaaacaagctgaagttaaaggtatatgaattcttaacccccctattaaacgaatatcttgagaattatttatattatgaataatagccccagcacatataaacaataatgctttaaataaagcatgagttaataaatgaaatatagctaattttaaaaatcctatagacaaaattcttattattaaacctaattgacttaaagtagataaagcaataattttttttaaatcaaattcaaaattagctcctaatccagctataaatattgttaatccagataataataatattaattgtcctaaccaagaagttcttaagataatattaaatcgaattaataaatatacaccagctgtaactaatgtagaagaatgaactaaagcagaaacaggtgtaggagcagctatagctgcaggtaaccaagaagaaaaaggaatctgagctcttttagttatagcagctaatattactaatcttccaattattaacatttcaaattcattttgtataatttcyaaataaaaaatataatttcatcttccataatttaatattcaagcaatagaaagaagtaaagctacatccccaattcgattagataacgcagttaatataccagcattataagatttaatattttgaaaataaattactaaacaataagaaacaagtcctaaaccatctcaccctaataaaattctaattaaatttggtctaataattaacaatattattgataaaacaaatattaatactaatataataaatcgattaatatgattatcatttattatgtattcttttctataaaaaatcactaaagaagaaattataagaacaaaagatataaataataaacttattcaatcaaaaagaaaagttataacaattcttatagaatttaaagaaactaattctcactcaataaaataaatcatatcatttaacaaaaaatataaacttaataaaaaacatgataaacttatagaaattaaattaacaaa
>DGRP508
taaaggataaaaaattataccataagttctaatataaggtataaatcatatagaccctaaaaaagttcttAAAtTATATATAAAtaaagatttatttaaaaaaaataaatttcttaaagaaattaaatatccaaataaaccccctacaatacatacaaataatgttaacaattttatataaataggtaaacaaattatataaggaaaaggaaaaatcaatcaatttaatattctacctccaataattcttataattaataatcctattataccacggagtataattcaactttcatcatttaatatattcaatctaccgcaatttaaatcaccggttattgaataataaactaatcgaaatgaataactaacagttaaacccgtagaaaaataatataaaaaaaatgaaaacatattaacatttctaattctaacaatttctaaaattatatccttagaatagaatccagctaaaaaaggtattccacataaagctaaattagatacgttaaaacaagctgaagttaaaggtatatgaattcttaacccccctattaaacgaatatcttgagaattatttatattatgaataatagccccagcacatataaacaataatgctttaaataaagcatgagttaataaatgaaatatagctaattttaaaaatcctatagacaaaattcttattattaaacctaattgacttaaagtagataaagcaataattttttttaaatcaaattcaaaattagctcctaatccagctataaatattgttaatccagataataataatattaattgtcctaaccaagaagttcttaagataatattaaatcgaattaataaatatacaccagctgtaactaatgtagaagaatgaactaaagcagaaacaggtgtaggagcagctatagctgcaggtaaccaagaagaaaaaggaatctgagctcttttagttatagcagctaatattactaatcttccaattattaacatttcaaattcattttgtataatttctaaataaaaaatataatttcatcttccataatttaatattcaagcaatagaaagaagtaaagctacatccccaattcgattagataacgcagttaatataccagcattataagatttaatattttgaaaataaattactaaacaataagaaacaagtcctaaaccatctcaccctaataaaattctaattaaatttggtctaataattaacaatattattgataaaacaaatattaatactaatataataaatcgattaatatgattatcatttattatgtattcttttctataaaaaatcactaaagaagaaattataagaacaaaagatataaataataaacttattcaatcaaaaagaaaagttataacaattcttatagaatttaaagaaactaattctcactcaataaaataaatcatatcatttaacaaaaaatataaacttaataaaaaacatgataaacttatagaaattaaattaacaaa
>DGRP367
TAAAGGATAAAAAATTATACCATAAGTTCTAATATAAGGTATAAATCATATAGACCCTAAAAAAGTTCTtaaattatatataaataaagatttatttaaaaaaaataaatttcttaaagaaattaaatatccaaataaACCCCCTACAAtacaTACAaatAatgttaacaattttatataaataggtaaacaaattatataaggaaaaggaaaaatcaatcaatttaatattctacctccaataattcttataattaataatcctattataccacggagtataattcaactttcatcatttaatatattcaatctaccgcaatttaaatcaccggttattgaataataaactaatcgaaatgaataactaacagttaaacccgtagaaaaataatataaaaaaaatgaaaacatattaacatttctaattctaacaatttctaaaattatatccttagaatagaatccagctaaaaaaggtattccacataaagctaaattagatacgttaaaacaagctgaagttaaaggtatatgaattcttaacccccctattaaacgaatatcttgagaattatttatattatgaataatagccccagcacatataaacaataatgctttaaataaagcatgagttaataaatgaaatatagctaattttaaaaatcctatagacaaaattcttattattaaacctaattgacttaaagtagataaagcaataattttttttaaatcaaattcaaaattagctcctaatccagctataaatattgttaatccagataataataatattaattgtcctaaccaagaagttcttaagataatattaaatcgaattaataaatatacaccagctgtaactaatgtagaagaatgaactaaagcagaaacaggtgtaggagcagctatagctgcaggtaaccaagaagaaaaaggaatctgagctcttttagttatagcagctaatattactaatcttccaattattaacatttcaaattcattttgtataatttctaaataaaaaatataatttcatcttccataatttaatattcaagcaatagaaagaagtaaagctacatccccaattcgattagataacgcagttaatataccagcattataagatttaatattttgaaaataaattactaaacaataagaaacaagtcctaaaccatctcacCCTAATAAAATTCTAATTaaatttggtctaataattaacaatattattgataaaacaaatattaatactaatataataaatcgattaatatgattatcattTATtATATATTCTTTTCTATAAAAAATCACTaaagaagaaattataagaacaaaagatataaataataaacttattcaatcaaaaagaaaagttataacaattcttatagaatttaaagaaactaattctcactcaataaaataaatcatatcatttaacaaaaaatataaacttaataaaaaacatgataaacttatagaaattaaattaacaaa
>DGRP707_*
TAAAGGATAAAAAATTATACCATAAGTTCTAATATAAGGTATAAATCATATAGACCCTAAAAAAGTTCTTAAATTATATATAAATAAAGATTTATTTAAAAAAAATAAATTTCTTAAAGAAATTAAatatccaaataaaccccctacaatacatacaaataatgttaacaattttatataaataggtaaacaaattatataaggaaaaggaaaaatcaatcaatttaatattctacctccaataattcttataattaataatcctattataccacggagtataattcaactttcatcatttaatatattcaatctaccgcaatttaaatcaccggttattgaataataaactaatcgaaatgaataactaacagttaaacccgtagaaaaataatataaaaaaaatgaaaacatattaacatttctaattctaacaatttctaaaattatatccttagaatagaatccagctaaaaaaggtattccacataaagctaaattagatacgttaaaacaagctgaagttaaaggtatatgaattcttaacccccctattaaacgaatatcttgagaattatttatattatgaataatagccccagcacatataaacaataatgctttaaataaagcatgagttaataaatgaaatatagctaattttaaaaatcctatagacaaaattcttattattaaacctaattgacttaaagtagataaagcaataattttttttaaatcaaattcaaaattagctcctaatccagctataaatattgttaatccagataataataatattaattgtcctaaccaagaagttcttaagataatattaaatcgaattaataaatatacaccagctgtaactaatgtagaagaatgaactaaagcagaaacaggtgtaggagcagctatagctgcaggtaaccaagaagaaaaaggaatctgagctcttttagttatagcagctaatattactaatcttccaattattaacatttcaaattcattttgtataatttctaaataaaaaatataatttcatcttccataatttaatattcaagcaatagaaagaagtaaagctacatccccaattcgattagataacgcagttaatataccagcattataagatttaatattttgaaaataaattactaaacaataagaaacaagtcctaaaccatctcaccctaataaaattctaattaaatttggtctaataattaacaatattattgataaaacaaatattaatactaatataataaatcgattaatatgattatcatttattatgtattcttttctataaaaaatcactaaagaagaaattataagaacaaaagatataaataataaacttattcaatcaaaaagaaaagttataacaattcttatagaatttaaagaaactaattctcactcaataaaataaatcatatcatttaacaaaaaatataaacttaataaaaaacatgataaacttatagaaattaaattaacaaa
>DGRP357
taaaggataaaaaattataccataagttctaatataaggtataaatcatatagaccctaaaaaagttcttaaattatatataaataaagatttatttaaaaaaaataaatttcttaaagaaattaaatatccaaataaaccccctacaatacatacaaataatgttaacaattttatataaataggtaaacaaattatataaggaaaaggaaaaatcaatcaatttaatattctacctccaataattcttataattaataatcctattataccacggagtataattcaactttcatcatttaatatattcaatctaccgcaatttaaatcaccggttattgaataataaactaatcgaaatgaataactaacagttaaacccgtagaaaaataatataaaaaaaatgaaaacatattaacatttctaattctaacaatttctaaaattatatccttagaatagaatccagctaaaaaaggtattccacataaagctaaattagatacgttaaaacaagctgaagttaaaggtatatgaattcttaacccccctattaaacgaatatcttgagaattatttatattatgaataatagccccagcacatataaacaataatgctttaaataaagcatgagttaataaatgaaatatagctaattttaaaaatcctatagacaaaattcttattattaaacctaattgacttaaagtagataaagcaataattttttttaaatcaaattcaaaattagctcctaatccagctataaatattgttaatccagataataataatattaattgtcctaaccaagaagttcttaagataatattaaatcgaattaataaatatacaccagctgtaactaatgtagaagaatgaactaaagcagaaacaggtgtaggagcagctatagctgcaggtaaccaagaagaaaaaggaatctgagctcttttagttatagcagctaatattactaatcttccaattattaacatttcaaattcattttgtataatttctaaataaaaaatataatttcatcttccataatttaatattcaagcaatagaaagaagtaaagctacatccccaattcgattagatagcgcagttaatataccagcattataagatttaatattttgaaaataaattactaaacaataagaaacaagtcctaaaccatctcaccctaataaaattctaattaaatttggtctaataattaacaatattattgataaaacaaatattaatactaatataataaatcgattaatatgattatcatttattatgtattcttttctataaaaaatcactaaagaagaaattataagaacaaaagatataaataataaacttattcaatcaaaaagaaaagttataacaattcttatagaatttaaagaaactaattctcactcaataaaataaatcatatcatttaacaaaaaatataaacttaataaaaaacatgataaacttatagaaattaaattaacaaa
>DGRP142_*
taaaggataaaaaattataccataagttctaatataaggtataaatcatatagaccctaaaaaagttcttaaattatatataaataaagatttatttaaaaaaaataaatttcttaaagaaattaaatatccaaataaaccccctacaatacatacaaataatgttaacaattttatataaataggtaaacaaattatataaggaaaaggaaaaatcaatcaatttaatattctacctccaataattcttataattaataatcctattataccacggagtataattcaactttcatcatttaatatattcaatctaccgcaatttaaatcaccggttattgaataataaactaatcgaaatgaataactaacagttaaacccgtagaaaaataatataaaaaaaatgaaaacatattaacatttctaattctaacaatttctaaaattatatccttagaatagaatccagctaaaaaaggtattccacataaagctaaattagatacgttaaaacaagctgaagttaaaggtatatgaattcttaacccccctattaaacgaatatcttgagaattatttatattatgaataatagccccagcacatataaacaataatgctttaaataaagcatgagttaataaatgaaatatagctaattttaaaaatcctatagacaaaattcttattattaaacctaattgacttaaagtagataaagcaataattttttttaaatcaaattcaaaattagctcctaatccagctataaatattgttaatccagataataataatattaattgtcctaaccaagaagttcttaaaataatattaaatcgaattaataaatatacaccagctgtaactaatgtagaagaatgaactaaagcagaaacaggtgtaggagcagctatagctgcaggtaaccaagaagaaaaaggaatctgagctcttttagttatagcagctaatattactaatcttccaattattaacatttcaaattcattttgtataatttctaaataaaaaatataatttcatcttccataatttaatattcaagcaatagaaagaagtaaagctacatccccaattcgattagataacgcagttaatataccagcattataagatttaatattttgaaaataaattactaaacaataagaaacaagtcctaaaccatctcaccctaataaaattctaattaaatttggtctaataattaacaatattattgataaaacaaatattaatactaatataataaatcgattaatatgattatcatttattatgtattcttttctataaaaaatcactaaagaagaaattataagaacaaaagatataaataataaacttattcaatcaaaaagaaaagttataacaattcttatagaatttaaagaaactaattctcactcaataaaataaatcatatcatttaacaaaaaatataaacttaataaaaaacatgataaacttatagaaattaaattaacaaa
>DGRP894
taaaggataaaaaattataccataagttctaatataaggtataaatcatatagaccctaaaaaagttcttaaattatatataaataaagatttatttaaaaaaaataaatttcttaaagaaattaaatatccaaataaaccccctacaatacatacaaataatgttaacaattttatataaataggtaaacaaattatataaggaaaaggaaaaatcaatcaatttaatattctacctccaataattcttataattaataatcctattataccacggagtataattcaactttcatcatttaatatattcaatctaccgcaatttaaatcaccggttattgaataataaactaatcgaaatgaataactaacagttaaacccgtagaaaaataatataaaaaaaatgaaaacatattaacatttctaattctaacaatttctaaaattatatccttagaatagaatccagctaaaaaaggtattccacataaagctaaattagatacgttaaaacaagctgaagttaaaggtatatgaattcttaacccccctattaaacgaatatcttgagaattatttatattatgaataatagccccagcacatataaacaataatgctttaaataaagcatgagttaataaatgaaatatagctaattttaaaaatcctatagacaaaattcttattattaaacctaattgacttaaagtagataaagcaataattttttttaaatcaaattcaaaattagctcctaatccagctataaatattgttaatccagataataataatattaattgtcctaaccaagaagttcttaaaataatattaaatcgaattaataaatatacaccagctgtaactaatgtagaagaatgaactaaagcagaaacaggtgtaggagcagctatagctgcaggtaaccaagaagaaaaaggaatctgagctcttttagttatagcagctaatattactaatcttccaattattaacatttcaaattcattttgtataatttctaaataaaaaatataatttcatcttccataatttaatattcaagcaatagaaagaagtaaagctacatccccaattcgattagataacgcagttaatataccagcattataagatttaatattttgaaaataaattactaaacaataagaaacaagtcctaaaccatctcaccctaataaaattctaattaaatttggtctaataattaacaatattattgataaaacaaatattaatactaatataataaatcgattaatatgattatcatttattatgtattcttttctataaaaaatcactaaagaagaaattataagaacaaaagatataaataataaacttattcaatcaaaaagaaaagttataacaattcttatagaatttaaagaaactaattctcactcaataaaataaatcatatcatttaacaaaaaatataaacttaataaaaaacatgataaacttatagaaattaaattaacaaa
>DGRP365_*
taaaggataaaaaattataccataagttctaatataaggtataaatcatatagaccctaaaaaagttcttaaattatatataaataaagatttatttaaaaaaaataaatttcttaaagaaattaaatatccaaataaaccccctacaatacatacaaataatgttaacaattttatataaataggtaaacaaattatataaggaaaaggaaaaatcaatcaatttaatattctacctccaataattcttataattaataatcctattataccacggagtataattcaactttcatcatttaatatattcaatctaccgcaatttaaatcaccggttattgaataataaactaatcgaaatgaataactaacagttaaacccgtagaaaaataatataaaaaaaatgaaaacatattaacatttctaattctaacaatttctaaaattatatccttagaatagaatccagctaaaaaaggtattccacataaagctaaattagatacgttaaaacaagctgaagttaaaggtatatgaattcttaacccccctattaaacgaatatcttgagaattatttatattatgaataatagccccagcacatataaacaataatgctttaaataaagcatgagttaataaatgaaatatagctaattttaaaaatcctatagacaaaattcttattattaaacctaattgacttaaagtagataaagcaataattttttttaaatcaaattcaaaattagctcctaatccagctataaatattgttaatccagataataataatattaattgtcctaaccaagaagttcttaagataatattaaatcgaattaataaatatacaccagctgtaactaatgtagaagaatgaactaaagcagaaacaggtgtaggagcagctatagctgcaggtaaccaagaagaaaaaggaatctgagctcttttagttatagcagctaatattactaatcttccaattattaacatttcaaattcattttgtataatttctaaataaaaaatataatttcatcttccataatttaatattcaagcaatagaaagaagtaaagctacatccccaattcgattagataacgcagttaatataccagcattataagatttaatattttgaaaataaattactaaacaataagaaacaagtcctaaaccatctcaccctaataaaattctaattaaatttggtctaataattaacaatattattgataaaacaaatattaatactaatataataaatcgattaatatgattatcatttattatgtattcttttctataaaaaatcactaaagaagaaattataagaacaaaagatataaataataaacttattcaatcaaaaagaaaagttataacaattcttatagaatttaaagaaactaattctcactcaataaaataaatcatatcatttaacaaaaaatataaacttaataaaaaacatgataaacttatagaaattaaattaacaaa
>DGRP325
TAAAGGATAAAAAATTATACCATAAGTTCTAATATAAGGTATAAATCATATAGACCCTAAAAAAGTTCTTAAATTATATATAAATAAAGATTTATTTAAAAAAAATAAATTTCTTAAAGAAATTAAATATCCAAATAAACCCCCTACAATACATACAAATAATGTTAACAATTTTATATAAATAGGTAAACAAATTATATAAGGAAAAGGAAAAATcaatcaatttaatattctacctccaataattcttataattaataatcctattataccacggagtataattcaactttcattatttaatatattcaatctaccgcaatttaaatcaccggttattgaataataaactaatcgaaatgaataactaacagttaaacccgtagaaaaataatataaaaaaaatgaaaacatattaacatttctaattctaacaatttctaaaattatatccttagaatagaatccagctaaaaaaggtattccacataaagctaaattagatacgttaaaacaagctgaagttaaaggtatatgaattcttaacccccctattaaacgaatatcttgagaattatttatattatgaataatagccccagcacatataaacaataatgctttaaataaagcatgagttaataaatgaaatatagctaattttaaaaatcctatagacaaaattcttattattaaacctaattgacttaaagtagataaagcaataattttttttaaatcaaattcaaaattagctcctaatccagctataaatattgttaatccagataataataatattaattgtcctaaccaagaagttcttaagataatattaaatcgaattaataaatatacaccagctgtaactaatgtagaagaatgaactaaagcagaaacaggtgtaggagcagctatagctgcaggtaaccaagaagaaaaaggaatctgagctcttttagttatagcagctaatattactaatcttccaattattaacatttcaaattcattttgtataatttctaaataaaaaatataatttcatcttccataatttaatattcaagcaatagaaagaagtaaagctacatccccaattcgattagataacgcagttaatataccagcattataagatttaatattttgaaaataaattactaaacaataagaaacaagtcctaaaccatctcaccctaataaaattctaattaaatttggtctaataattaacaatattattgataaaacaaatattaatactaatataataaatcgattaatatgattatcatttattatgtattcttttctataaaaaatcactaaagaagaaattataagaacaaaagatataaataataaacttattcaatcaaaaagaaaagttataacaattcttatagaatttaaagaaactaattctcactcaataaaataaatcatatcatttaacaaaaaatataaacttaataaaaaacatgataaacttatagaaattaaattaacaaa
>DGRP837_*
taaaggataaaaaattataccataagttctaatataaggtataaatcatatagaccctaaaaaagttcttaaattatatataaataaagatttatttaaaaaaaataaatttcttaaagaaattaaatatccaaataaaccccctacaatacatacaaataatgttaacaattttatataaataggtaaacaaattatataaggaaaaggaaaaatcaatcaatttaatattctacctccaataattcttataattaataatcctattataccacggagtataattcaactttcatcatttaatatattcaatctaccgcaatttaaatcaccggttattgaataataaactaatcgaaatgaataactaacagttaaacccgtagaaaaataatataaaaaaaatgaaaacatattaacatttctaattctaacaatttctaaaattatatccttagaatagaatccagctaaaaaaggtattccacataaagctaaattagatacgttaaaacaagctgaagttaaaggtatatgaattcttaacccccctattaaacgaatatcttgagaattatttatattatgaataatagccccagcacatataaacaataatgctttaaataaagcatgagttaataaatgaaatatagctaattttaaaaatcctatagacaaaattcttattattaaacctaattgacttaaagtagataaagcaataattttttttaaatcaaattcaaaattagctcctaatccagctataaatattgttaatccagataataataatattaattgtcctaaccaagaagttcttaagataatattaaatcgaattaataaatatacaccagctgtaactaatgtagaagaatgaactaaagcagaaacaggtgtaggagcagctatagctgcaggtaaccaagaagaaaaaggaatctgagctcttttagttatagcagctaatattactaatcttccaattattaacatttcaaattcattttgtataatttctaaataaaaaatataatttcatcttccataatttaatattcaagcaatagaaagaagtaaagctacatccccaattcgattagataacgcagttaatataccagcattataagatttaatattttgaaaataaattactaaacaataagaaacaagtcctaaaccatctcaccctaataaaattctaattaaatttggtctaataattaacaatattattgataaaacaaatattaatactaatataataaatcgattaatatgattatcatttattatgtattcttttctataaaaaatcactaaagaagaaattataagaacaaaagatataaataataaacttattcaatcaaaaagaaaagttataacaattcttatagaatttaaagaaactaattctcactcaataaaataaatcatatcatttaacaaaaaatataaacttaataaaaaacatgataaacttatagaaattaaattaacaaa
>DGRP426
taaaggataaaaaattataccataagttctaatataaggtataaatcatatagaccctaaaaaagttcttaaattatatataaataaagatttatttaaaaaaaataaatttcttaaagaaattaaatatccaaataaaccccctacaatacatacaaataatgttaacaattttatataaataggtaaacaaattatataaggaaaaggaaaaatcaatcaatttaatattctacctccaataattcttataattaataatcctattataccacggagtataattcaactttcatcatttaatatattcaatctaccgcaatttaaatcaccggttattgaataataaactaatcgaaatgaataactaacagttaaacccgtagaaaaataatataaaaaaaatgaaaacatattaacatttctaattctaacaatttctaaaattatatccttagaatagaatccagctaaaaaaggtattccacataaagctaaattagatacgttaaaacaagctgaagttaaaggtatatgaattcttaacccccctattaaacgaatatcttgagaattatttatattatgaataatagccccagcacatataaacaataatgctttaaataaagcatgagttaataaatgaaatatagctaattttaaaaatcctatagacaaaattcttattattaaacctaattgacttaaagtagataaagcaataattttttttaaatcaaattcaaaattagctcctaatccagctataaatattgttaatccagataataataatattaattgtcctaaccaagaagttcttaagataatattaaatcgaattaataaatatacaccagctgtaactaatgtagaagaatgaactaaagcagaaacaggtgtaggagcagctatagctgcaggtaaccaagaagaaaaaggaatctgagctcttttagttatagcagctaatattactaatcttccaattattaacatttcaaattcattttgtataatttctaaataaaaaatataatttcatcttccataatttaatattcaagcaatagaaagaagtaaagctacatccccaattcgattagataacgcagttaatataccagcattataagatttaatattttgaaaataaattactaaacaataagaaacaagtcctaaaccatctcaccctaataaaattctaattaaatttggtctaataattaacaatattattgataaaacaaatattaatactaatataataaatcgattaatatgattatcatttattatgtattcttttctataaaaaatcactaaagaagaaattataagaacaaaagatataaataataaacttattcaatcaaaaagaaaagttataacaattcttatagaatttaaagaaactaattctcactcaataaaataaatcatatcatttaacaaaaaatataaacttaataaaaaacatgataaacttatagaaattaaattaacaaa
>DGRP371
TAAAGGATAAAAAATTATACCATAAGTTCTAATATAAGGTATAAATCATATAGACCCTAAAAAAGTTCTTAAATTATATATAAATAAAGATTTATTTAAAAAAAATAAATTTcTtaaagaaattaaatatccaaataaaccccctacaatacatacaaataatgttaacaattttatataaataggtaaacaaattatataaggaaaaggaaaaatcaatcaatttaatattctacctccaataattcttataattaataatcctattataccacggagtataattcaactttcatcatttaatatattcaatctaccgcaatttaaatcaccggttattgaataataaactaatcgaaatgaataactaacagttaaacccgtagaaaaataatataaaaaaaatgaaaacatattaacatttctaattctaacaatttctaaaattatatccttagaatagaatccagctaaaaaaggtattccacataaagctaaattagatacgttaaaacaagctgaagttaaaggtatatgaattcttaacccccctattaaacgaatatcttgagaattatttatattatgaataatagccccagcacatataaacaataatgctttaaataaagcatgagttaataaatgaaatatagctaattttaaaaatcctatagacaaaattcttattattaaacctaattgacttaaagtagataaagcaataattttttttaaatcaaattcaaaattagctcctaatccagctataaatattgttaatccagataataataatattaattgtcctaaccaagaagttcttaagataatattaaatcgaattaataaatatacaccagctgtaactaatgtagaagaatgaactaaagcagaaacaggtgtaggagcagctatagctgcaggtaaccaagaagaaaaaggaatctgagctcttttagttatagcagctaatattactaatcttccaattattaacatttcaaattcattttgtataatttctaaataaaaaatataatttcatcttccataatttaatattcaagcaatagaaagaagtaaagctacatccccaattcgattagataacgcagttaatataccagcattataagatttaatattttgaaaataaattactaaacaataagaaacaagtcctaaaccatctcaccctaataaaattctaattaaatttggtctaataattaacaatattattgataaaacaaatattaatactaatataataaatcgattaatatgattatcatttattatgtattcttttctataaaaaatcactaaagaagaaattataagaacaaaagatataaataataaacttattcaatcaaaaagaaaagttataacaattcttatagaatttaaagaaactaattctcactcaataaaataaatcatatcatttaacaaaaaatataaacttaataaaaaacatgataaacttatagaaattaaattaacaaa
>DGRP75_*
taaaggataaaaaattataccataagttctaatataaggtataaatcatatagaccctaaaaaagttcttaaattatatataaataaagatttatttaaaaaaaataaatttcttaaagaaattaaatatccaaataaaccccctacaatacatacaaataatgttaacaattttatataaataggtaaacaaattatataaggaaaaggaaaaatcaatcaatttaatattctacctccaataattcttataattaataatcctattataccacggagtataattcaactttcatcatttaatatattcaatctaccgcaatttaaatcaccggttattgaataataaactaatcgaaatgaataactaacagttaaacccgtagaaaaataatataaaaaaaatgaaaacatattaacatttctaattctaacaatttctaaaattatatccttagaatagaatccagctaaaaaaggtattccacataaagctaaattagatacgttaaaacaagctgaagttaaaggtatatgaattcttaacccccctattaaacgaatatcttgagaattatttatattatgaataatagccccagcacatataaacaataatgctttaaataaagcatgagttaataaatgaaatatagctaattttaaaaatcctatagacaaaattcttattattaaacctaattgacttaaagtagataaagcaataattttttttaaatcaaattcaaaattagctcctaatccagctataaatattgttaatccagataataataatattaattgtcctaaccaagaagttcttaagataatattaaatcgaattaataaatatacaccagctgtaactaatgtagaagaatgaactaaagcagaaacaggtgtaggagcagctatagctgcaggtaaccaagaagaaaaaggaatctgagctcttttagttatagcagctaatattactaatcttccaattattaacatttcaaattcattttgtataatttctaaataaaaaatataatttcatcttccataatttaatattcaagcaatagaaagaagtaaagctacatccccaattcgattagataacgcagttaatataccagcattataagatttaatattttgaaaataaattactaaacaataagaaacaagtcctaaaccatctcaccctaataaaattctaattaaatttggtctaataattaacaatattattgataaaacaaatattaatactaatataataaatcgattaatatgattatcatttattatgtattcttttctataaaaaatcactaaagaagaaattataagaacaaaagatataaataataaacttattcaatcaaaaagaaaagttataacaattcttatagaatttaaagaaactaattctcactcaataaaataaatcatatcatttaacaaaaaatataaacttaataaaaaacatgataaacttatagaaattaaattaacaaa
>DGRP378
taaaggataaaaaattataccataagttctaatataaggtataaatcatatagaccctaaaaaagttcttaaattatatataaataaagatttatttaaaaaaaataaatttcttaaagaaattaaatatccaaataaaccccctacaatacatacaaataatgttaacaattttatataaataggtaaacaaattatataaggaaaaggaaaaatcaatcaatttaatattctacctccaataattcttataattaataatcctattataccacggagtataattcaactttcatcatttaatatattcaatctaccgcaatttaaatcaccggttattgaataataaactaatcgaaatgaataactaacagttaaacccgtagaaaaataatataaaaaaaatgaaaacatattaacatttctaattctaacaatttctaaaattatatccttagaatagaatccagctaaaaaaggtattccacataaagctaaattagatacgttaaaacaagctgaagttaaaggtatatgaattcttaacccccctattaaacgaatatcttgagaattatttatattatgaataatagccccagcacatataaacaataatgctttaaataaagcatgagttaataaatgaaatatagctaattttaaaaatcctatagacaaaattcttattattaaacctaattgacttaaagtagataaagcaataattttttttaaatcaaattcaaaattagctcctaatccagctataaatattgttaatccagataataataatattaattgtcctaaccaagaagttcttaagataatattaaatcgaattaataaatatacaccagctgtaactaatgtagaagaatgaactaaagcagaaacaggtgtaggagcagctatagctgcaggtaaccaagaagaaaaaggaatctgagctcttttagttatagcagctaatattactaatcttccaattattaacatttcaaattcattttgtataatttctaaataaaaaatataatttcatcttccataatttaatattcaagcaatagaaagaagtaaagctacatccccaattcgattagataacgcagttaatataccagcattataagatttaatattttgaaaataaattactaaacaataagaaacaagtcctaaaccatctcaccctaataaaattctaattaaatttggtctaataattaacaatattattgataaaacaaatattaatactaatataataaatcgattaatatgattatcatttattatgtattcttttctataaaaaatcactaaagaagaaattataagaacaaaagatataaataataaacttattcaatcaaaaagaaaagttataacaattcttatagaatttaaagaaactaattctcactcaataaaataaatcatatcatttaacaaaaaatataaacttaataaaaaacatgataaacttatagaaattaaattaacaaa
>DGRP443
taaaggataaaaaattataccataagttctaatataaggtataaatcatatagaccctaaaaaagttcttaaattatatataaataaagatttatttaaaaaaaataaatttcttaaagaaattaaatatccaaataaaccccctacaatacatacaaataatgttaacaattttatataaataggtaaacaaattatataaggaaaaggaaaaatcaatcaatttaatattctacctccaataattcttataattaataatcctattataccacggagtataattcaactttcatcatttaatatattcaatctaccgcaatttaaatcaccggttattgaataataaactaatcgaaatgaataactaacagttaaacccgtagaaaaataatataaaaaaaatgaaaacatattaacatttctaattctaacaatttctaaaattatatccttagaatagaatccagctaaaaaaggtattccacataaagctaaattagatacgttaaaacaagctgaagttaaaggtatatgaattcttaacccccctattaaacgaatatcttgagaattatttatattatgaataatagccccagcacatataaacaataatgctttaaataaagcatgagttaataaatgaaatatagctaattttaaaaatcctatagacaaaattcttattattaaacctaattgacttaaagtagataaagcaataattttttttaaatcaaattcaaaattagctcctaatccagctataaatattgttaatccagataataataatattaattgtcctaaccaagaagttcttaagataatattaaatcgaattaataaatatacaccagctgtaactaatgtagaagaatgaactaaagcagaaacaggtgtaggagcagctatagctgcaggtaaccaagaagaaaaaggaatctgagctcttttagttatagcagctaatattactaatcttccaattattaacatttcaaattcattttgtataatttctaaataaaaaatataatttcatcttccataatttaatattcaagcaatagaaagaagtaaagctacatccccaattcgattagataacgcagttaatataccagcattataagatttaatattttgaaaataaattactaaacaataagaaacaagtcctaaaccatctcaccctaataaaattctaattaaatttggtctaataattaacaatattattgataaaacaaatattaatactaatataataaatcgattaatatgattatcatttattatgtattcttttctataaaaaatcactaaagaagaaattataagaacaaaagatataaataataaacttattcaatcaaaaagaaaagttataacaattcttatagaatttaaagaaactaattctcactcaataaaataaatcatatcatttaacaaaaaatataaacttaataaaaaacatgataaacttatagaaattaaattaacaaa
>DGRP812
TAAAGGATAAAAAATTATACCATAAGTTCTAATATAAGGTATAAATCATATAGACCCTAAAAAAGTTCTTAAATTATATATAAATAAAGATTTATTTAAAAAAAATAAATTTCTTAAAGAAATTAAATATCCAAATAAACCCCCTACAATACATACAAATAATGTTAACAATTTTATATAAATAGGTAAACAAATTATATAAGGAAAAGGAAAAATCAATCAATTTAATATTCTACCTCCAATAATTCTTATAATTAATAATCCTATTATACCACGGAGTATAATTCAACTTTCATCATTTAATATATTCAATCTACCGCAATTTAAATCACCggttattgaataataaactaatcgaaatgaataactaacagttaaacccgtagaaaaataatataaaaaaaatgaaAACAtaTTAACATTTCTAATTCTAACaaTTTCTAAAATTATATCCTTAGaatagaatccagctaaaaaaggtattccacataaagctaaattagatacgttaaaacaagctgaagttaaaggtatatgaattcttaacccccctattaaacgaatatcttgagaattatttatattatgaataatagccccagcacatataaacaataatgctttaaataaagcatgagttaataaatgaaatatagctaattttaaaaatcctatagacaaaattcttattattaaacctaattgacttaaagtagataaagcaataattttttttaaatcaaattcaaaattagctcctaatccagctataaatattgttaatccagataataataatattaattgtcctaaccaagaagttcttaagataatattaaatcgaattaataaatatacaccagctgtaactaatgtagaagaatgaactaaagcagaaacaggtgtaggagcagctatagctgcaggtaaccaagaagaaaaaggaatctgagctcttttagttatagcagctaatattactaatcttccaattattaacatttcaaattcattttgtataatttctaaataaaaaatataatttcatcttccataatttaatattcaagcaatagaaagaagtaaagctacatccccaattcgattagataacgcagttaatataccagcattataagatttaatattttgaaaataaattactaaacaataagaaacaagtcctaaaccatctcacCCTAATAAAATTCTAATTAAATTTGGTCTAATAATTAACAATATTATTGATAAAACAAATATTAATACTAATATAATAAATCGATTAATATGATTATCATTTATTATGTATTCTTTTCTATAAAAAATCACTAAAGAAGAAATTATAAGAACAAAAGATATAAATAATAAACTTATTCAATCAAAAAGAAAAGTTATAACAATTCTTATAGAATTTAAAGAAACTAATTCTCACTCAATAAAATAAATCATATCATTTAACAAAAAATATAAACTTAATAAAAAACATGATAAACTTATAGAAATTAAATTAACAAA
>DGRP890_*
taaaggataaaaaattataccataagttctaatataaggtataaatcatatagaccctaaaaaagttcttaaattatatataaataaagatttatttaaaaaaaataaatttcttaaagaaattaaatatccaaataaaccccctacaatacatacaaataatgttaacaattttatataaataggtaaacaaattatataaggaaaaggaaaaatcaatcaatttaatattctacctccaataattcttataattaataatcctattataccacggagtataattcaactttcatcatttaatatattcaatctaccgcaatttaaatcaccggttattgaataataaactaatcgaaatgaataactaacagttaaacccgtagaaaaataatataaaaaaaatgaaaacatattaacatttctaattctaacaatttctaaaattatatccttagaatagaatccagctaaaaaaggtattccacataaagctaaattagatacgttaaaacaagctgaagttaaaggtatatgaattcttaacccccctattaaacgaatatcttgagaattatttatattatgaataatagccccagcacatataaacaataatgctttaaataaagcatgagttaataaatgaaatatagctaattttaaaaatcctatagacaaaattcttattattaaacctaattgacttaaagtagataaagcaataattttttttaaatcaaattcaaaattagctcctaatccagctataaatattgttaatccagataataataatattaattgtcctaaccaagaagttcttaagataatattaaatcgaattaataaatatacaccagctgtaactaatgtagaagaatgaactaaagcagaaacaggtgtaggagcagctatagctgcaggtaaccaagaagaaaaaggaatctgagctcttttagttatagcagctaatattactaatcttccaattattaacatttcaaattcattttgtataatttctaaataaaaaatataatttcatcttccataatttaatattcaagcaatagaaagaagtaaagctacatccccaattcgattagataacgcagttaatataccagcattataagatttaatattttgaaaataaattactaaacaataagaaacaagtcctaaaccatctcaccctaataaaattctaattaaatttggtctaataattaacaatattattgataaaacaaatattaatactaatataataaatcgattaatatgattatcatttattatgtattcttttctataaaaaatcactaaagaagaaattataagaacaaaagatataaataataaacttattcaatcaaaaagaaaagttataacaattcttatagaatttaaagaaactaattctcactcaataaaataaatcatatcatttaacaaaaaatataaacttaataaaaaacatgataaacttatagaaattaaattaacaaa
>DGRP783_*
TAAAGGATAAAAAATTATACCATAAGTTCTAATATAAGGTATAAATCATATAGACCCTAAAAAAGTTcttaaattatatataaataaagatttatttaaaaaaaataaatttcttaaagaaaTTaaatatCCAAATAAACCCCCTACAATACATACAAATAAtgttaacaattttatataaataggtaaacaaattatataaggaaaaggaaaaatcaatcaatttaatattctacctccaataattcttataattaataatcctattataccacggagtataattcaactttcatcatttaatatattcaatctaccgcaatttaaatcaccggttattgaataataaactaatcgaaatgaataactaacagttaaacccgtagaaaaataatataaaaaaaatgaaaacatattaacatttctaattctaacaatttctaaaattatatccttagaatagaatccagctaaaaaaggtattccacataaagctaaattagatacgttaaaacaagctgaagttaaaggtatatgaattcttaacccccctattaaacgaatatcttgagaattatttatattatgaataatagccccagcacatataaacaataatgctttaaataaagcatgagttaataaatgaaatatagctaattttaaaaatcctatagacaaaattcttattattaaacctaattgacttaaagtagataaagcaataattttttttaaatcaaattcaaaattagctcctaatccagctataaatattgttaatccagataataataatattaattgtcctaaccaagaagttcttaagataatattaaatcgaattaataaatatacaccagctgtaactaatgtagaagaatgaactaaagcagaaacaggtgtaggagcagctatagctgcaggtaaccaagaagaaaaaggaatctgagctcttttagttatagcagctaatattactaatcttccaattattaacatttcaaattcattttgtataatttctaaataaaaaatataatttcatcttccataatttaatattcaagcaatagaaagaagtaaagctacatccccaattcgattagataacgcagttaatataccagcattataagatttaatattttgaaaataaattactaaacaataagaaacaagtcctaaaccatctcaccctaataaaattctaattaaatttggtctaataattaacaatattattgataaaacaaatattaatactaatataataaatcgattaatatgattatcatttattatgtattcttttctataaaaaatcactaaagaagaaattataagaacaaaagatataaataataaacttattcaatcaaaaagaaaagttataacaattcttatagaatttaaagaaactaattctcactcaataaaataaatcatatcatttaacaaaaaatataaacttaataaaaaacatgataaacttatagaaattaaattaacaaa
>DGRP513_*
TAAAGGATAAAAAATTATACCATAAGTTCTAATATAAGGTATAAATCATATAGACCCTAAAAAAGTTCTTAAATTATATATAAATAAAGATTTATTTAAAAAAAATAAATTTCTTAAAGAAATTAAATATCCAAATAAACCCCCTACAATACATACAAATAATGTTAACAATTTTATATAAATAGGTAAACAAATTATATAAggaaaaggaaaaatcaatcaatttaatattctacctccaataattcttataattaataatcctattataccacggagtataattcaactttcatcatttaatatattcaatctaccgcaatttaaatcaccggttattgaataataaactaatcgaaatgaataactaacagttaaacccgtagaaaaataatataaaaaaaatgaaaacatattaacatttctaattctaacaatttctaaaattatatccttagaatagaatccagctaaaaaaggtattccacataaagctaaattagatacgttaaaacaagctgaagttaaaggtatatgaattcttaacccccctattaaacgaatatcttgagaattatttatattatgaataatagccccagcacatataaacaataatgctttaaataaagcatgagttaataaatgaaatatagctaattttaaaaatcctatagacaaaattcttattattaaacctaattgacttaaagtagataaagcaataattttttttaaatcaaattcaaaattagctcctaatccagctataaatattgttaatccagataataataatattaattgtcctaaccaagaagttcttaagataatattaaatcgaattaataaatatacaccagctgtaactaatgtagaagaatgaactaaagcagaaacaggtgtaggagcagctatagctgcaggtaaccaagaagaaaaaggaatctgagctcttttagttatagcagctaatattactaatcttccaattattaacatttcaaattcattttgtataatttctaaataaaaaatataatttcatcttccataatttaatattcaagcaatagaaagaagtaaagctacatccccaattcgattagataacgcagttaatataccagcattataagatttaatattttgaaaataaattactaaacaataagaaacaagtcctaaaccatctcaccctaataaaattctaattaaatttggtctaataattaacaatattattgataaaacaaatattaatactaatataataaatcgattaatatgattatcatttattatgtATTCTTTTCTATAAAAAATCACTAAAGAAGAAATTATAAGAACAAAAGATATAAATAATAAACTTATTCAATCAAAAAGAAAAGTTATAACAATTCTTATAGAATTTAAAGAAACTAATTCTCACTCAATAAAATAAATCATATCATTTAACAaaaaatatAAacTtaAtAAaaaacatgataaacttatagaaattaaattaacaaa
>DGRP229
TAAAGGATAAAAAATTATACCATAAGTTCTAATATAAGGTATAAATCATATAGACCCTAAAAAAGTTCTTAAATTATATATAAATAAAGATTTATTTAAAAAAAATAAATTTCTTAAAGAAATTAAATATCCAAATAAACCCCCTACAATACATACAAATAATGTTAACAATTTTATATAAATAGGTAAACAAATTATATAAGGAAAAGGAAAAATCAATCAATTTAATATTCTACCTCCAATAATTCTTATAATTAATAATCCTATTATACCACGGAGTATAATTCAACTTTCATCATTTAATATATTcaatctaccgcaatttaaatcaccggttattgaataataaactaatcgaaatgaataactaacagttaaacccgtagaaaaataatataaaaaaaatgaaaacatattaacatttctaattctaacaattTCTAAAAttatatccttagaatagaatccagctaaaaaaggtattccacataaagctaaattagatacgttaaaacaagctgaagttaaaggtatatgaattcttaacccccctattaaacgaatatcttgagaattatttatattatgaataatagccccagcacatataaacaataatgctttaaataaagcatgagttaataaatgaaatatagctaattttaaaaatcctatagacaaaattcttattattaaacctaattgacttaaagtagataaagcaataattttttttaaatcaaattcaaaattagctcctaatccagctataaatattgttaatccagataataataatattaattgtcctaaccaagaagttcttaagataatattaaatcgaattaataaatatacaccagctgtaactaatgtagaagaatgaactaaagcagaaacaggtgtaggagcagctatagctgcaggtaaccaagaagaaaaaggaatctgagctcttttagttatagcagctaatattactaatcttccaattattaacatttcaaattcattttgtataatttctaaataaaaaatataatttcatcttccataatttaatattcaagcaatagaaagaagtaaagctacatccccaattcgattagataacgcagttaatataccagcattataagatttaatattttgaaaataaattactaaacaatAagaaacaagtcctaaaccatctcaccctAATAAAATTCTAATTAAATTTGGTCTAATAATTAACAATATTATTGATAAAACAAATATTAATACTAATATAATAAATCGATTAATATGATTATCATTTATTATGTATTCTTTTCTATAAAAAATCACTAAAGAAGAAATTATAAGAACAAAAGATATAAATAATAAACTTATTCAATCAAAAAGAAAAGTTATAACAATTCTTATAGAATTTAAAGAAACTAATTCTCACTCAATAAAATAAATCATATCATTTAACAAAAAATATAAACTTAATAAAAAACATGATAAACTTATAGAAATTAAATTAACAAA
>DGRP91
TAAAGGATAAAAAATTATACCATAAGTTCTAATATAAGGTATAAATCATATAGACCCTAAAAAAGTTCTTAAATTATATATAAATAAAGATTTATTTAAAAAAAATAAATTTCTTAAAGAAATTAAATATCCAAATAAACCCCCTACAATACATACAAATAATGTTAACAATTTTATATAAATAGGTAAACAAATTATATAAGGAAAAGGAAAAATCAATCAATTTAATATTCTACCTCCAATAATTCTTATAATTAATAATCCTATTATACCACGGAGTATAATTCAACTTTCATCATTTAATATATTCAATCTACCGCAATTTAAATCACCGGTTATTGAATAATAAACTAATCGAAATGAATAACTAACAGTTAAACCCGTAGAAAAATAGTATAAAAAAAATGAAAACATATTAACATTTCTAATTCTAACAATTTCTAAAATTATATCCTTAGAATAGAATCCAGCTAAAAAAGGTATTCCACATAAAGCTAAATTAGATACGTTAAAACAAGCTGAAGTTAAAGGTATATGAATTCTTAACCCCCCTATTAAACGAATATCTTGAGAATTATTTATATTATGAATAATAGCCCCAGCACATATAAACAATAATGCTTTAAATAAagcatgAGTTAATAAATGAAATATAGCTAATTTTAAAAATCCTATAGACAAAATTCTTATTATTAAACCTAatTGacttaaagtagataaagcaataattttttttaaatcaaattcaaaattagctcctaatccagctataaatattgttaatccagataATaATAATATTAATTGTCCTAACCAAGAAGTTCTTAAGATAATATTAAATCGAATTAATAAATAtacaccagctgtaactaatgtagaagaatgaactaaagcagaaacaggtgtaggagcagctatagctgcaggtaaccaagaagaaaaaggaatctgagctcttttagttatagcagctaatattactaatcttccaATTATTAACATTTCAAATTCATTTTGTATAATTTCTAAATAAAAAATATAATTTCATCttccataatttaatattcaagcaatagaaagaagtaaagctacatccccaattcgattagataacgcagttaatataccagcattataagatTTAATATTTTGAAAATAAATTACTAAACAATAAGAAACAAGTCCTAAACCATCTCACCCTAATAAAATTCTAATTAAATTTGGTCTAATAATTAACAATATTATTGATAAAACAAATATTAATACTAATATAATGAATCGATTAATATGATTATCATTTATTATGTATTCTTTTCTATAAAAAATCACTAAAGAAGAAATTATAAGAACAAAAGATATAAATAATAAACTTATTCAATCAAAAAGAAAAGTTATAACAATTCTTATAGAATTTAAAGAAACTAATTCTCACTCAATAAAATAAATCATATCATTTAACAAAAAATATAAACTTAATAAAAAACATGATAAACTTATAGAAATTAAATTAACAAA
>DGRP136_*
TAAAGGATAAAAAATTATACCATAAGTTCTAATATAAGGTATAAATCATATAGACCCTAAAAAAGTTCTTAAATTATATATAAATAAAGATTTATTTAAAAAAAATAAATTTCTTAAAGAAATTAAATATCCAAATAAACCCCCTACAATACATACAAATAATGTTAACAATTTTATATAAATAGGTAAACAAATTATATAAGGAAAAGGAAAAATCAATCAATTTAATATTCTACCTCCAATAATTCTTATAATTAATAATCCTATTATACCACGGAGTATAATTCAACTTTCATCATTTAATATATTCAATCTACCGCAATTTAAATCACCGGTTATTGAATAATAAACTAATCGAAATGAATAACTAACAGTTAAACCCGTAGAAAAATAATATAAAAAAAATGAAAACATATTAACATTTCTAATTCTAACAATTTCTAAAATTATATCCTTAGAATAGAATCCAGCTAAAAAAGGTATTCCACATAAAGCTAAATTAGATACGTTAAAACAAGCTGAAGTTAAAGGTATGTGAATTCTTAACCCCCCTATTAAACGAATATCTTGAGAATTATTTATATTATGAATAATAGCCCCAGCACATATAAACAATAATGCTTTAAATAAAGCATGAGTTAATAAATGAAATATAGCTAATTTTAAAAATCCTATAGACAAAATTCTTATTATTAAACCTAATTGACTTAAAGTAGATaaagcaataattttttttaaatcaaattcaaaattagctcctaatccAgctataaatattgtTAATCCAGATAATAATAATATTAATTGTCCTAACCAAGAAGTTCTTAAGATAATATTAAATCGAATTAATAAATATACACCAGCTGTAACTAAtgtagaagaatgaactaaagcagaaacaggtgtaggagcagctatagctgcaggtaaccaagaagaaaaaggaatctgagctcttttagttatagcagctaatattactaatctTCCAATTATTAACATTTCAAATTCATTTTGTATAATTTCTAAATAAAAAATATaatttcatcttccataatttaatattcaagcaatagaaagaagtaaagctacatccccaattcgattagataacgcagttaatataccAGCATTATAAGATTTAATATTTTGAAAATAAATTACTAAACAATAAGAAACAAGTCCTAAACCATCTCACCCTAATAAAATTCTAATTAAATTTGGTCTAATAATTAACAATATTATTGATAAAACAAATATTAATACTAATATAATAAATCGATTAATATGATTATCATTTATTATGTATTCTTTTCTATAAAAAATCACTAAAGAAGAAATTATAAGAACAAAAGATATAAATAATAAACTTATTCAATCAAAAAGAAAAGTTATAACAATTCTTATAGAATTTAAAGAAACTAATTCTCACTCAATAAAATAAATCATATCATTTAACAAAAAATATAAACTTAATAAAAAACATGATAAACTTATAGAAATTAAATTAACAAA
>DGRP38
taaaggataaaaaattataccataagttctaatataaggtataaatcatatagaccctaaaaaagttcttaaattatatataaataaagatttatttaaaaaaaataaatttcttaaagaaattaaatatccaaataaaccccctacaatacatacaaataatgttaacaattttatataaataggtaaacaaattatataaggaaaaggaaaaatcaatcaatttaatattctacctccaataattcttataattaataatcctattataccacggagtataattcaactttcatcatttaatatattcaatctaccgcaatttaaatcaccggttattgaataataaactaatcgaaatgaataactaacagttaaacccgtagaaaaataatataaaaaaaatgaaaacatattaacatttctaattctaacaatttctaaaattatatccttagaatagaatccagctaaaaaaggtattccacataaagctaaattagatacgttaaaacaagctgaagttaaaggtatatgaattcttaacccccctattaaacgaatatcttgagaattatttatattatgaataatagccccagcacatataaacaataatgctttaaataaagcatgagttaataaatgaaatatagctaattttaaaaatcctatagacaaaattcttattattaaacctaattgacttaaagtagataaagcaataattttttttaaatcaaattcaaaattagctcctaatccagctataaatattgttaatccagataataataatattaattgtcctaaccaagaagttcttaagataatattaaatcgaattaataaatatacaccagctgtaactaatgtagaagaatgaactaaagcagaaacaggtgtaggagcagctatagctgcaggtaaccaagaagaaaaaggaatctgagctcttttagttatagcagctaatattactaatcttccaattattaacatttcaaattcattttgtataatttctaaataaaaaatataatttcatcttccataatttaatattcaagcaatagaaagaagtaaagctacatccccaattcgattagataacgcagttaatataccagcattataagatttaatattttgaaaataaattactaaacaataagaaacaagtcctaaaccatctcaccctaataaaattctaattaaatttggtctaataattaacaatattattgataaaacaaatattaatactaatataataaatcgattaatatgattatcatttattatgtattcttttctataaaaaatcactaaagaagaaattataagaacaaaagatataaataataaacttattcaatcaaaaagaaaagttataacaattcttatagaatttaaagaaactaattctcactcaataaaataaatcatatcatttaacaaaaaatataaacttaataaaaaacatgataaacttatagaaattaaattaacaaa
>DGRP306_*
taaaggataaaaaattataccataagttctaatataaggtataaatcatatagaccctaaaaaagttcttaaattatatataaataaagatttatttaaaaaaaataaatttcttaaagaaattaaatatccaaataaaccccctacaatacatacaaataatgttaacaattttatataaataggtaaacaaattatataaggaaaaggaaaaatcaatcaatttaatattctacctccaataattcttataattaataatcctattataccacggagtataattcaactttcatcatttaatatattcaatctaccgcaatttaaatcaccggttattgaataataaactaatcgaaatgaataactaacagttaaacccgtagaaaaataatataaaaaaaatgaaaacatattaacatttctaattctaacaatttctaaaattatatccttagaatagaatccagctaaaaaaggtattccacataaagctaaattagatacgttaaaacaagctgaagttaaaggtatatgaattcttaacccccctattaaacgaatatcttgagaattatttatattatgaataatagccccagcacatataaacaataatgctttaaataaagcatgagttaataaatgaaatatagctaattttaaaaatcctatagacaaaattcttattattaaacctaattgacttaaagtagataaagcaataattttttttaaatcaaattcaaaattagctcctaatccagctataaatattgttaatccagataataataatattaattgtcctaaccaagaagttcttaagataatattaaatcgaattaataaatatacaccagctgtaactaatgtagaagaatgaactaaagcagaaacaggtgtaggagcagctatagctgcaggtaaccaagaagaaaaaggaatctgagctcttttagttatagcagctaatattactaatcttccaattattaacatttcaaattcattttgtataatttctaaataaaaaatataatttcatcttccataatttaatattcaagcaatagaaagaagtaaagctacatccccaattcgattagataacgcagttaatataccagcattataagatttaatattttgaaaataaattactaaacaataagaaacaagtcctaaaccatctcaccctaataaaattctaattaaatttggtctaataattaacaatattattgataaaacaaatattaatactaatataataaatcgattaatatgattatcatttattatgtattcttttctataaaaaatcactaaagaagaaattataagaacaaaagatataaataataaacttattcaatcaaaaagaaaagttataacaattcttatagaatttaaagaaactaattctcactcaataaaataaatcatatcatttaacaaaaaatataaacttaataaaaaacatgataaacttatagaaattaaattaacaaa
>DGRP153_*
taaaggataaaaaattataccatAAGTTCTAATATAAGGTATAAATCATATAGACCCTAAAAAAGTTCTTAAATTATATATAAATAAAGATTTATTTAAAAAAAATAAATTTCTtaaagaaattaaatatccaaataaaccccctacaatacatacaaataatgttaacaattttatataaataggtaaacaaattatataaggaaaaggaaaaatcaatcaatttaatattctacctccaataattcttataattaataatcctattataccacggagtataattcaactttcatcatttaatatattcaatctaccgcaatttaaatcaccggttattgaataataaactaatcgaaatgaataactaacagttaaacccgtagaaaaataatataaaaaaaatgaaaacatattaacatttctaattctaacaatttctaaaattatatccttagaatagaatccagctaaaaaaggtattccacataaagctaaattagatacgttaaaacaagctgaagttaaaggtatatgaattcttaacccccctattaaacgaatatcttgagaattatttatattatgaataatagccccagcacatataaacaataatgctttaaataaagcatgagttaataaatgaaatatagctaattttaaaaatcctatagacaaaattcttattattaaacctaattgacttaaagtagataaagcaataattttttttaaatcaaattcaaaattagctcctaatccagctataaatattgttaatccagataataataatattaattgtcctaaccaagaagttcttaagataatattaaatcgaattaataaatatacaccagctgtaactaatgtagaagaatgaactaaagcagaaacaggtgtaggagcagctatagctgcaggtaaccaagaagaaaaaggaatctgagctcttttagttatagcagctaatattactaatcttccaattattaacatttcaaattcattttgtataatttctaaataaaaaatataatttcatcttccataatttaatattcaagcaatagaaagaagtaaagctacatccccaattcgattagataacgcagttaatataccagcattataagatttaatattttgaaaataaattactaaacaataagaaacaagtcctaaaccatctcaccctaataaaattctaattaaatttggtctaataattaacaatattattgataaaacaaatattaatactaatataataaatcgattaatatgattatcatttattatgtattcttttctataaaaaatcactaaagaagaaattataagaacaaaagatataaataataaacttattcaatcaaaaagaaaagttataacaattcttatagaatttaaagaaactaattctcactcaataaaataaatcatatcatttaacaaaaaatataaacttaataaaaaacatgataaacttatagaaattaaattaacaaa
>DGRP358
TAAAGGATAAAAAATTATACCATAAGTTCTAATATAAGgTATAAATCATATAGACCCTAAAAAAGTTCTTAAATTATATATAAATAAAGATTTATTTAAAAAAAATAAATTTCTTAAAGAAAttaaatatccaaataaaccccctacaatacatacaaataatgttaacaattttatataaataggtaaacaaattatataaggaaaaggaaaaatcaatcaatttaatattctacctccaataattcttataattaataatcctattataccacggagtataattcaactttcatcatttaatatattcaatctaccgcaatttaaatcaccggttattgaataataaactaatcgaaatgaataactaacagttaaacccgtagaaaaataatataaaaaaaatgaaaacatattaacatttctaattctaacaatttctaaaattatatccttagaatagaatccagctaaaaaaggtattccacataaagctaaattagatacgttaaaacaagctgaagttaaaggtatatgaattcttaacccccctattaaacgaatatcttgagaattatttatattatgaataatagccccagcacatataaacaataatgctttaaataaagcatgagttaataaatgaaatatagctaattttaaaaatcctatagacaaaattcttattattaaacctaattgacttaaagtagataaagcaataattttttttaaatcaaattcaaaattagctcctaatccagctataaatattgttaatccagataataataatattaattgtcctaaccaagaagttcttaagataatattaaatcgaattaataaatatacaccagctgtaactaatgtagaagaatgaactaaagcagaaacaggtgtaggagcagctatagctgcaggtaaccaagaagaaaaaggaatctgagctcttttagttatagcagctaatattactaatcttccaattattaacatttcaaattcattttgtataatttctaaataaaaaatataatttcatcttccataatttaatattcaagcaatagaaagaagtaaagctacatccccaattcgattagataacgcagttaatataccagcattataagatttaatattttgaaaataaattactaaacaataagaaacaagtcctaaaccatctcaccctaataaaattctaattaaatttggtctaataattaacaatattattgataaaacaaatattaatactaatataataaatcgattaatatgattatcatttattatgtattcttttctataaaaaatcactaaagaagaaattataagaacaaaagatataaataataaacttattcaatcaaaaagaaaagttataacaattcttatagaatttaaagaaactaattctcactcaataaaataaatcatatcatttaacaaaaaatataaacttaataaaaaacatgataaacttatagaaattaaattaacaaa
>DGRP805_*
taaaggataaaaaattataccataagttctaatataaggtataaatcatatagaccctaaaaaagttcttaaattatatataaataaagatttatttaaaaaaaataaatttcttaaagaaattaaatatccaaataaaccccctacaatacatacaaataatgttaacaattttatataaataggtaaacaaattatataaggaaaaggaaaaatcaatcaatttaatattctacctccaataattcttataattaataatcctattataccacggagtataattcaactttcatcatttaatatattcaatctaccgcaatttaaatcaccggttattgaataataaactaatcgaaatgaataactaacagttaaacccgtagaaaaataatataaaaaaaatgaaaacatattaacatttctaattctaacaatttctaaaattatatccttagaatagaatccagctaaaaaaggtattccacataaagctaaattagatacgttaaaacaagctgaagttaaaggtatatgaattcttaacccccctattaaacgaatatcttgagaattatttatattatgaataatagccccagcacatataaacaataatgctttaaataaagcatgagttaataaatgaaatatagctaattttaaaaatcctatagacaaaattcttattattaaacctaattgacttaaagtagataaagcaataattttttttaaatcaaattcaaaattagctcctaatccagctataaatattgttaatccagataataataatattaattgtcctaaccaagaagttcttaagataatattaaatcgaattaataaatatacaccagctgtaactaatgtagaagaatgaactaaagcagaaacaggtgtaggagcagctatagctgcaggtaaccaagaagaaaaaggaatctgagctcttttagttatagcagctaatattactaatcttccaattattaacatttcaaattcattttgtataatttctaaataaaaaatataatttcatcttccataatttaatattcaagcaatagaaagaagtaaagctacatccccaattcgattagataacgcagttaatataccagcattataagatttaatattttgaaaataaattactaaacaataagaaacaagtcctaaaccatctcaccctaataaaattctaattaaatttggtctaataattaacaatattattgataaaacaaatattaatactaatataataaatcgattaatatgattatcatttattatgtattcttttctataaaaaatcactaaagaagaaattataagaacaaaagatataaataataaacttattcaatcaaaaagaaaagttataacaattcttatagaatttaaagaaactaattctcactcaataaaataaatcatatcatttaacaaaaaatataaacttaataaaaaacatgataaacttatagaaattaaattaacaaa
>DGRP509
TAAAGGATAAAAAATTATACCATAAGTTCTAATATAAGGTATAAATCATATAGACCCTAAAAAAGTTCTTAAATTATATATAAATAAAGATTTATTTAAAAAAAATAAATTTCTTAAAGAAATTAAATATCCAAATAAACCCCCTACAATACATACAAATAATGTTAACAATTTTATATAAATAGGTAAACAAATTATATAAGGAAAAGGAAAAATCAATCAATTTAATATTCTACCTCCAATAATTCTTATAATtaataatcctattataccacggagtataattcaactttcatcatttaatatattcaatctaccgcaatttaaatcaccggttattgaataataaactaatcgaaatgaataactaacagttaaacccgtagaaaaataatataaaaaaaatgaaaacatattaacatttctaattctaacaatttctaaaattatatccttagaatagaatccagctaaaaaaggtattccacataaagctaaattagatacgttaaaacaagctgaagttaaaggtatatgaattcttaacccccctattaaacgaatatcttgagaattatttatattatgaataatagccccagcacatataaacaataatgctttaaataaagcatgagttaataaatgaaatatagctaattttaaaaatcctatagacaaaattcttattattaaacctaattgacttaaagtagataaagcaataattttttttaaatcaaattcaaaattagctcctaatccagctataaatattgttaatccagataataataatattaattgtcctaaccaagaagttcttaagataatattaaatcgaattaataaatatacaccagctgtaactaatgtagaagaatgaactaaagcagaaacaggtgtaggagcagctatagctgcaggtaaccaagaagaaaaaggaatctgagctcttttagttatagcagctaatattactaatcttccaattattaacatttcaaattcattttgtataatttctaaataaaaaatataatttcatcttccataatttaatattcaagcaatagaaagaagtaaagctacatccccaattcgattagataacgcagttaatataccagcattataagatttaatattttgaaaataaattactaaacaataagaaacaagtcctaaaccatctcaccctaataaaattctaattaaatttggtctaataattaacaatattattgatAAAacaaATATTAAtactaatataataaatcgattaatatgattatcatttattatgtattcttttctataaaaaatcactaaagaagaaattataagaacaaAAGAtataaataataaaCTTATTCAATCAAAAAGAAAAgTTATAACAATTCTTATAGAATTTAAAGAAACTAATTCTCACTCAATAAAATAAATCATATCATTTAACAAAAAATATAAACTTAATAAAAAACATGATAAACTTAtaGAAATTaaaTTAACaaa
>DGRP320_*
taaaggataaaaaattataccataagttctaatataaggtataaatcatatagaccctaaaaaagttcttaaattatatataaataaagatttatttaaaaaaaataaatttcttaaagaaattaaatatccaaataaaccccctacaatacatacaaataatgttaacaattttatataaataggtaaacaaattatataaggaaaaggaaaaatcaatcaatttaatattctacctccaataattcttataattaataatcctattataccacggagtataattcaactttcatcatttaatatattcaatctaccgcaatttaaatcaccggttattgaataataaactaatcgaaatgaataactaacagttaaacccgtagaaaaataatataaaaaaaatgaaaacatattaacatttctaattctaacaatttctaaaattatatccttagaatagaatccagctaaaaaaggtattccacataaagctaaattagatacgttaaaacaagctgaagttaaaggtatatgaattcttaacccccctattaaacgaatatcttgagaattatttatattatgaataatagccccagcacatataaacaataatgctttaaataaagcatgagttaataaatgaaatatagctaattttaaaaatcctatagacaaaattcttattattaaacctaattgacttaaagtagataaagcaataattttttttaaatcaaattcaaaattagctcctaatccagctataaatattgttaatccagataataataatattaattgtcctaaccaagaagttcttaagataatattaaatcgaattaataaatatacaccagctgtaactaatgtagaagaatgaactaaagcagaaacaggtgtaggagcagctatagctgcaggtaaccaagaagaaaaaggaatctgagctcttttagttatagcagctaatattactaatcttccaattattaacatttcaaattcattttgtataatttctaaataaaaaatataatttcatcttccataatttaatattcaagcaatagaaagaagtaaagctacatccccaattcgattagataacgcagttaatataccagcattataagatttaatattttgaaaataaattactaaacaataagaaacaagtcctaaaccatctcaccctaataaaattctaattaaatttggtctaataattaacaatattattgataaaacaaatattaatactaatataataaatcgattaatatgattatcatttattatgtattcttttctataaaaaatcactaaagaagaaattataagaacaaaagatataaataataaacttattcaatcaaaaagaaaagttataacaattcttatagaatttaaagaaactaattctcactcaataaaataaatcatatcatttaacaaaaaatataaacttaataaaaaacatgataaacttatagaaattaaattaacaaa
>DGRP705_*
taaaggataaaaaattataccataagttctaatataaggtataaatcatatagaccctaaaaaagttcttaaattatataTAAATAAAGATTTATTTAAAAAAAATaaatttcttaaagaaattaaatatccaaataaaccccctacaatacatacaaataatgttaacaattttatataaataggtaaacaaattatataaggaaaaggaaaaatcaatcaatttaatattctacctccaataattcttataattaataatcctattataccacggagtataattcaactttcatcatttaatatattcaatctaccgcaatttaaatcaccggttattgaataataaactaatcgaaatgaataactaacagttaaacccgtagaaaaataatataaaaaaaatgaaaacatattaacatttctaattctaacaatttctaaaattatatccttagaatagaatccagctaaaaaaggtattccacataaagctaaattagatacgttaaaacaagctgaagttaaaggtatatgaattcttaacccccctattaaacgaatatcttgagaattatttatattatgaataatagccccagcacatataaacaataatgctttaaataaagcatgagttaataaatgaaatatagctaattttaaaaatcctatagacaaaattcttattattaaacctaattgacttaaagtagataaagcaataattttttttaaatcaaattcaaaattagctcctaatccagctataaatattgttaatccagataataataatattaattgtcctaaccaagaagttcttaagataatattaaatcgaattaataaatatacaccagctgtaactaatgtagaagaatgaactaaagcagaaacaggtgtaggagcagctatagctgcaggtaaccaagaagaaaaaggaatctgagctcttttagttatagcagctaatattactaatcttccaattattaacatttcaaattcattttgtataatttctaaataaaaaatataatttcatcttccataatttaatattcaagcaatagaaagaagtaaagctacatccccaattcgattagataacgcagttaatataccagcattataagatttaatattttgaaaataaattactaaacaataagaaacaagtcctaaaccatctcaccctaataaaattctaattaaatttggtctaataattaacaatattattgataaaacaaatattaatactaatataataaatcgattaatatgattatcatttattatgtattcttttctataaaaaatcactaaagaagaaattataagaacaaaagatataaataataaacttattcaatcaaaaagaaaagttataacaattcttatagaatttaaagaaactaattctcactcaataaaataaatcatatcatttaacaaaaaatataaacttaataaaaaacatgataaacttatagaaattaaattaacaaa
>DGRP716_*
TAAAGGATAAAAAATTATACCATAAGTTCTAATATAAGGTATAAATCATATAGACCCTAAAAAAGTTCTTAAATTATATATAAATAAAGATTTATTTAAAAAAAATAAATTTCTTAAAGAAATTAAATATCCAAATAAACCCCCTACAATACATACAAATAATGTTAACAATTTTATATAAATAGGTAAACAAATTATATAAGGAAAAGGAAAAATCAATCAATTTAATATTCTACCTCCAATAATTCTTATAATTAATAATCCTATTATACCACGGAGTATAATTCAACTTTCATCATTTAATATATTCAATCTACCGCAATTTAAATCACCGGTTATTGAATAATAAACTAATCGAAATGAATAACTAACAGTTAAACCCGTAGAAAAATAATATAAAAAAAATGAAAACATATTAACATTTCTAATTCTAACAATTTCTAAAATTATATCCTTAGAATAGAATCCAGCTAAAAAAGGTATTCCACATAAAGCTAAATTAGATACGTTAAAACAAGCTGAAGTTAAAGGTATATGAATTCTTAACCCCCCTATTAAACGAATATCTTGAGAATTATTTATATTATGAATAATAGCCCCAGCACATATAAACAATAATGCTTTAAATAAAGCATGAGTTAATAAATGAAATATAGCTAATTTTAAAAATCCTATAGACAAAATTCTTATTATTAAACCTAAttgACtTAAAgtagataaagcaataattttttttaaatcaaattcaaaattagctcctaatccagctataaatattgttaatccagataataataatattaattgtcctaaccaagaagttcttaAGATAATATTAAATCGAATTAATAAATATACACCAGCTGTAACTAATGTAGAaGaatgaactaaagcagaaacaggtgtaggagcagctatagctgcaggtaaccaagaagaaaaaggaatctgagctcttttagttatagcagctaatattactaatcttccaATTATTAACATTTCAAATTCATTTTGTATaatttctaaataaaaaatataatttcatcttccataatttaatattcaagcaatagaaagaagtaaagctacatccccaattcgattagataacgcagttaatataccagcattataagatttaatattttgaaaatAAATTACTAAACAATAAGAAACAAGTCCTAAACCATCTCACCCTAATAAAATTCTAATTAAATTTGGTCTAATAATTAACAATATTATTGATAAAACAAATATTAATACTAATATAATAAATCGATTAATATGATTATCATTTATTATGTATTCTTTTCTATAAAAAATCACTAAAGAAGAAATTATAAGAACAAAAGATATAAATAATAAACTTATTCAATCAAAAAGAAAAGTTATAACAATTCTTATAGAATTTAAAGAAACTAATTCTCACTCAATAAAATAAATCATATCATTTAACAAAAAATATAAACTTAATAAAAAACATGATAAACTTATAGAAATTAAATTAACAAA
>DGRP370_*
taaaggataaaaaattataccataagttctaatataaggtataaatcatatagaccctaaaaaagttcttaaattatatataaataaagatttatttaaaaaaaataaatttcttaaagaaattaaatatccaaataaaccccctacaatacatacaaataatgttaacaattttatataaataggtaaacaaattatataaggaaaaggaaaaatcaatcaatttaatattctacctccaataattcttataattaataatcctattataccacggagtataattcaactttcatcatttaatatattcaatctaccgcaatttaaatcaccggttattgaataataaactaatcgaaatgaataactaacagttaaacccgtagaaaaataatataaaaaaaatgaaaacatattaacatttctaattctaacaatttctaaaattatatccttagaatagaatccagctaaaaaaggtattccacataaagctaaattagatacgttaaaacaagctgaagttaaaggtatatgaattcttaacccccctattaaacgaatatcttgagaattatttatattatgaataatagccccagcacatataaacaataatgctttaaataaagcatgagttaataaatgaaatatagctaattttaaaaatcctatagacaaaattcttattattaaacctaattgacttaaagtagataaagcaataattttttttaaatcaaattcaaaattagctcctaatccagctataaatattgttaatccagataataataatattaattgtcctaaccaagaagttcttaagataatattaaatcgaattaataaatatacaccagctgtaactaatgtagaagaatgaactaaagcagaaacaggtgtaggagcagctatagctgcaggtaaccaagaagaaaaaggaatctgagctcttttagttatagcagctaatattactaatcttccaattattaacatttcaaattcattttgtataatttctaaataaaaaatataatttcatcttccataatttaatattcaagcaatagaaagaagtaaagctacatccccaattcgattagataacgcagttaatataccagcattataagatttaatattttgaaaataaattactaaacaataagaaacaagtcctaaaccatctcaccctaataaaattctaattaaatttggtctaataattaacaatattattgataaaacaaatattaatactaatataataaatcgattaatatgattatcatttattatgtattcttttctataaaaaatcactaaagaagaaattataagaacaaaagatataaataataaacttattcaatcaaaaagaaaagttataacaattcttatagaatttaaagaaactaattctcactcaataaaataaatcatatcatttaacaaaaaatataaacttaataaaaaacatgataaacttatagaaattaaattaacaaa
>DGRP439
taaaggataaaaaattataccataagttctaatataaggtataaatcatatagaccctaaaaaagttcttaaattatatataaataaagatttatttaaaaaaaataaatttcttaaagaaattaaatatccaaataaaccccctacaatacatacaaataatgttaacaattttatataaataggtaaacaaattatataaggaaaaggaaaaatcaatcaatttaatattctacctccaataattcttataattaataatcctattataccacgaagtataattcaactttcatcatttaatatattcaatctaccgcaatttaaatcaccggttattgaataataaactaatcgaaatgaataactaacagttaaacccgtagaaaaatagtataaaaaaaatgaaaacatattaacatttctaattctaacaatttctaaaattatatccttagaatagaatccagctaaaaaaggtattccacataaagctaaattagatacgttaaaacaagctgaagttaaaggtatatgaattcttaacccccctattaaacgaatatcttgagaattatttatattatgaataatagccccagcacatataaacaataatgctttaaataaagcatgagttaataaatgaaatatagctaattttaaaaatcctatagacaaaattcttattattaaacctaattgacttaaagtagataaagcaataattttttttaaatcaaattcaaaattagctcctaatccagctataaatattgttaatccagataataataatattaattgtcctaaccaagaagttcttaagataatattaaatcgaattaataaatatacaccagctgtaactaatgtagaagaatgaactaaagcagaaacaggtgtaggagcagctatagctgcaggtaaccaagaagaaaaaggaatctgagctcttttagttatagcagctaatattactaatcttccaattattaacatttcaaattcattttgtataatttctaaataaaaaatataatttcatcttccataatttaatattcaagcaatagaaagaagtaaagctacatccccaattcgattagataacgcagttaatataccagcattataagatttaatattttgaaaataaattactaaacaataagaaacaagtcctaaaccatctcaccctaataaaattctaattaaatttggtctaataattaacaatattattgataaaacaaatattaatactaatataatgaatcgattaatatgattatcatttattatgtattcttttctataaaaaatcactaaagaagaaattataagaacaaaagatataaataataaacttattcaatcaaaaagaaaagttataacaattcttatagaatttaaagaaactaattctcactcaataaaataaatcatatcatttaacaaaaaatataaacttaataaaaaacatgataaacttatagaaattaaattaacaaa
>DGRP42
taaaggataaaaaattataccataagttctaatataaggtataaatcatatagaccctaaaaaagttcttaaattatatataaataaagatttatttaaaaaaaataaatttcttaaagaaattaaatatccaaataaaccccctacaatacatacaaataatgttaacaattttatataaataggtaaacaaattatataaggaaaaggaaaaatcaatcaatttaatattctacctccaataattcttataattaataatcctattataccacggagtataattcaactttcatcatttaatatattcaatctaccgcaatttaaatcaccgattattgaataataaactaatcgaaatgaataactaacagttaaacccgtagaaaaataatataaaaaaaatgaaaacatattaacatttctaattctaacaatttctaaaattatatccttagaatagaatccagctaaaaaaggtattccacataaagctaaattagatacgttaaaacaagctgaagttaaaggtatatgaattcttaacccccctattaaacgaatatcttgagaattatttatattatgaataatagccccagcacatataaacaataatgctttaaataaagcatgagttaataaatgaaatatagctaattttaaaaatcctatagacaaaattcttattattaaacctaattgacttaaagtagataaagcaataattttttttaaatcaaattcaaaattagctcctaatccagctataaatattgttaatccagataataataatattaattgtcctaaccaagaagttcttaagataatattaaatcgaattaataaatatacaccagctgtaactaatgtagaagaatgaactaaagcagaaacaggtgtaggagcagctatagctgcaggtaaccaagaagaaaaaggaatctgagctcttttagttatagcagctaatattactaatcttccaattattaacatttcaaattcattttgtataatttctaaataaaaaatataatttcatcttccataatttaatattcaagcaatagaaagaagtaaagctacatccccaattcgattagataacgcagttaatataccagcattataagatttaatattttgaaaataaattactaaacaataagaaacaagtcctaaaccatctcaccctaataaaattctaattaaatttggtctaataattaacaatattattgataaaacaaatattaatactaatataataaatcgattaatatgattatcatttattatgtattcttttctataaaaaatcactaaagaagaaattataagaacaaaagatataaataataaacttattcaatcaaaaagaaaagttataacaattcttatagaatttaaagaaactaattctcactcaataaaataaatcatatcatttaacaaaaaatataaacttaataaaaaacatgataaacttatagaaattaaattaacaaa
>DGRP149_*
TAAAGGATAAAAAATTATACCATAAGTTCTAATATAAGGTATAAATCATATAGACCCTAAAAAAGTTCTTAAATTATATATAAATAAAGATTTATTTAAAAAAAATAAATTTCTTAAAGAAATTAAATATCCAAATAAACCCCCTACAATACATACAAATAATGTTAACAATTTTATATAAATAGGTAAACAAATTATATAAGGAAAAGGAAAAATCAATCAATTTAATATTCTACCTCCAATAATTCTTATAATTAATAATCCTATTATACCACGGAGTATAATTCAACTTTCATCATTTAATATATTCAATCTACCGCAATTTAAATCACCGGTTATTGAATAATAAACTAATCGAAATGAATAACTAACAGTTAAACCCGTAGAAAAATAATATAAAAAAAATGAAAACATATTAACATTTCTAATTCTAACAATTTCTAAAATTATATCCTTAGAATAGAATCCAGCTAAAAAAGGTATTCCACATAAAGCTAAATTAGATACGTTAAAACAAGCTGAAGTTAAAGGTATATGAATTCTTAACCCCCCTATTAAACGAATATCTTGAGAATTATTTATATTATGAATAATAGCCCCAGCACATATAAACAATAATGCTTTAAATAAAGCATGAGTTAATAAATGAAATATAGCTAATTTTAAAAATCCTATAGACAAAATTCTTATTATTAAACCTAATTGACTTAAAGTAGATAAAGCAATAATTTTTTTTAAATCAaattCAAAATTAGcTCCTAATCCAgctataaatattgttAATCCAGATAATAATAATATTAATTGTCCTAACCAAGAAGTTCTTAAGATAATATTAAATCGAATTaataaatatacaccagctgtaactaatgtagaagaatgaactaaagcagaaacaggtgtaggagcagctatagctgcaggtaaccaagaagaaaaaggaatctgagctcttttagttatagcagctaatattactaATCTTCCAATTATTAACATTTCAAATTCATTTTGTATAATTTCTAAATAAAaaatataatttcatcttccataatttaatattcaagcaatagaaagaagtaaagctacatccccaattcgattagataacgcagttaatataccagcattatAAGATTTAATATTTTGAAAATAAATTACTAAACAATAAGAAACAAGTCCTAAACCATCTCACCCTAATAAAATTCTAATTAAATTTGGTCTAATAATTAACAATATTATTGATAAAACAAATATTAATACTAATATAATAAATCGATTAATATGATTATCATTTATTATGTATTCTTTTCTATAAAAAATCACTAAAGAAGAAATTATAAGAACAAAAGATATAAATAATAAACTTATTCAATCAAAAAGAAAAGTTATAACAATTCTTATAGAATTTAAAGAAACTAATTCTCACTCAATAAAATAAATCATATCATTTAACAAAAAATATAAACTTAATAAAAAACATGATAAACTTATAGAAATTAAATTAACAAA
>DGRP375
taaaggataaaaaattataccataagttctaatataaggtataaatcatatagaccctaaaaaagttcttaaattatatataaataaagatttatttaaaaaaaataaatttcttaaagaaattaaatatccaaataaaccccctacaatacatacaaataatgttaacaattttatataaataggtaaacaaattatataaggaaaaggaaaaatcaatcaatttaatattctacctccaataattcttataattaataatcctattataccacggagtataattcaactttcatcatttaatatattcaatctaccgcaatttaaatcaccggttattgaataataaactaatcgaaatgaataactaacagttaaacccgtagaaaaataatataaaaaaaatgaaaacatattaacatttctaattctaacaatttctaaaattatatccttagaatagaatccagctaaaaaaggtattccacataaagctaaattagatacgttaaaacaagctgaagttaaaggtatatgaattcttaacccccctattaaacgaatatcttgagaattatttatattatgaataatagccccagcacatataaacaataatgctttaaataaagcatgagttaataaatgaaatatagctaattttaaaaatcctatagacaaaattcttattattaaacctaattgacttaaagtagataaagcaataattttttttaaatcaaattcaaaattagctcctaatccagctataaatattgttaatccagataataataatattaattgtcctaaccaagaagttcttaagataatattaaatcgaattaataaatatacaccagctgtaactaatgtagaagaatgaactaaagcagaaacaggtgtaggagcagctatagctgcaggtaaccaagaagaaaaaggaatctgagctcttttagttatagcagctaatattactaatcttccaattattaacatttcaaattcattttgtataatttctaaataaaaaatataatttcatcttccataatttaatattcaagcaatagaaagaagtaaagctacatccccaattcgattagataacgcagttaatataccagcattataagatttaatattttgaaaataaattactaaacaataagaaacaagtcctaaaccatctcaccctaataaaattctaattaaatttggtctaataattaacaatattattgataaaacaaatattaatactaatataataaatcgattaatatgattatcatttattatgtattcttttctataaaaaatcactaaagaagaaattataagaacaaaagatataaataataaacttattcaatcaaaaagaaaagttataacaattcttatagaatttaaagaaactaattctcactcaataaaataaatcatatcatttaacaaaaaatataaacttaataaaaaacatgataaacttatagaaattaaattaacaaa
>DGRP386
TAAAGGATAAAAAATTATACCATAAGTTCTAATATAAGGTATAAATCATATAGACCCTAAAAAAGTTCTTAAATTATATATAAATAAAGATTTATTTAAAAAAAATAAATTTCTTAAAGAAATTAAATATCCAAATAAACCCCCTACAATACATACAAATAATGTTAACAATTTTATATAAATAGGTAAACAAATTATATAAGGAAAAGGAAAAATCAATCAATTTAATATTCTACCTCCAATAATTCTTATAATTAATAATCCTATTATACCACGGAGTATAATTCAACTTTCATCATTTAATATATTCAATCTACCGCAATTTAAATCACCGGTTATTGAATAATAAACTAATCGAAATGAATAACTAACAGTTAAACCCGTAGAAAAATAATATAAAAAAAATGAAAACATATTAACATttctaAttctaacaatttctaaaattatatccttagaatagaatccagctaaaaaaggtattccacataaagctaaattagatacgttaaaacaagctgaagttaaaggtatatgaattcttaacccccctattAaacgAatatcttGAGAATTATTTATATTATGAATAATAGCCCCAGCACATATAAACAATAATGCTTTAAATAAAGCATGAGTTAATAAATGAAATATAGCTAATTTTAAAAATCCTATAGACAAAAttcttattattaaacctaattgacttaaagtagataaagcaataattttttttaaatcaaattcaaaattagctcctaatccagctataaatattgttaatccagataataataatattaattgtcctaaccaagaagttcttaagataatattaaatcgaattaataaatatacaccagctgtaactaatgtagaagaatgaactaaagcagaaacaggtgtaggagcagctatagctgcaggtaaccaagaagaaaaaggaatctgagctcttttagttatagcagctaatattactaatcttccaattatTaACATTTCAAATTCATtTTGTATAatTTCTAAATAAAaaATATaatttcatcttccataatttaatattcaagcaatagaaagaagtaaagctacatccccaattcgattagataacgcagttaatataccagcattATAAGATTTAATATTTTGAAAATAAATTACTAAACAATAAGAAACAAGTCCTAAACCATCTCACCCTAATAAAATTCTAATTAAATTTGGTCTAATAATTAACAATATTATTGATAAAACAAATATTAATACTAATATAATAAATCGATTAATATGATTATCATTTATTATGTATTCTTTTCTATAAAAAATCACTAAAGAAGAAATTATAAGAACAAAAGATATAAATAATAAACTTATTCAATCAAAAAGAAAAGTTATAACAATTCTTATAGAATTTAAAGAAACTAATTCTCACTCAATAAAATAAATCATATCATTTAACAAAAAATATAAACTTAATAAAAAACATGATAAACTTATAGAAATTAAATTAACAAA
>DGRP379
taaaggataaaaaattataccataagttctaatataaggtataaatcatatagaccctaaaaaagttcttaaattatatataaataaagatttatttaaaaaaaataaatttcttaaagaaattaaatatccaaataaaccccctacaatacatacaaataatgttaacaattttatataaataggtaaacaaattatataaggaaaaggaaaaatcaatcaatttaatattctacctccaataattcttataattaataatcctattataccacgaagtataattcaactttcatcatttaatatattcaatctaccgcaatttaaatcaccggttattgaataataaactaatcgaaatgaataactaacagttaaacccgtagaaaaataatataaaaaaaatgaaaacatattaacatttctaattctaacaatttctaaaattatatccttagaatagaatccagctaaaaaaggtattccacataaagctaaattagatacgttaaaacaagctgaagttaaaggtatatgaattcttaacccccctattaaacgaatatcttgagaattatttatattatgaataatagccccagcacatataaacaataatgctttaaataaagcatgagttaataaatgaaatatagctaattttaaaaatcctatagacaaaattcttattattaaacctaattgacttaaagtagataaagcaataattttttttaaatcaaattcaaaattagctcctaatccagctataaatattgttaatccagataataataatattaattgtcctaaccaagaagttcttaagataatattaaatcgaattaataaatatacaccagctgtaactaatgtagaagaatgaactaaagcagaaacaggtgtaggagcagctatagctgcaggtaaccaagaagaaaaaggaatctgagctcttttagttatagcagctaatattactaatcttccaattattaacatttcaaattcattttgtataatttctaaataaaaaatataatttcatcttccataatttaatattcaagcaatagaaagaagtaaagctacatccccaattcgattagataacgcagttaatataccagcattataagatttaatattttgaaaataaattactaaacaataagaaacaagtcctaaaccatctcaccctaataaaattctaattaaatttggtctaataattaacaatattattgataaaacaaatattaatactaatataataaatcgattaatatgattatcatttattatgtattcttttctataaaaaatcactaaagaagaaattataagaacaaaagatataaataataaacttattcaatcaaaaagaaaagttataacaattcttatagaatttaaagaaactaattctcactcaataaaataaatcatatcatttaacaaaaaatataaacttaataaaaaacatgataaacttatagaaattaaattaacaaa
>DGRP887_*
taaaggataaaaaattataccataagttctaatataaggtataaatcatatagaccctaaaaaagttcttaaattatatataaataaagatttatttaaaaaaaataaatttcttaaagaaattaaatatccaaataaaccccctacaatacatacaaataatgttaacaattttatataaataggtaaacaaattatataaggaaaaggaaaaatcaatcaatttaatattctacctccaataattcttataattaataatcctattataccacggagtataattcaactttcatcatttaatatattcaatctaccgcaatttaaatcaccggttattgaataataaactaatcgaaatgaataactaacagttaaacccgtagaaaaataatataaaaaaaatgaaaacatattaacatttctaattctaacaatttctaaaattatatccttagaatagaatccagctaaaaaaggtattccacataaagctaaattagatacgttaaaacaagctgaagttaaaggtatatgaattcttaacccccctattaaacgaatatcttgagaattatttatattatgaataatagccccagcacatataaacaataatgctttaaataaagcatgagttaataaatgaaatatagctaattttaaaaatcctatagacaaaattcttattattaaacctaattgacttaaagtagataaagcaataattttttttaaatcaaattcaaaattagctcctaatccagctataaatattgttaatccagataataataatattaattgtcctaaccaagaagttcttaagataatattaaatcgaattaataaatatacaccagctgtaactaatgtagaagaatgaactaaagcagaaacaggtgtaggagcagctatagctgcaggtaaccaagaagaaaaaggaatctgagctcttttagttatagcagctaatattactaatcttccaattattaacatttcaaattcattttgtataatttctaaataaaaaatataatttcatcttccataatttaatattcaagcaatagaaagaagtaaagctacatccccaattcgattagataacgcagttaatataccagcattataagatttaatattttgaaaataaattactaaacaataagaaacaagtcctaaaccatctcaccctaataaaattctaattaaatttggtctaataattaacaatattattgataaaacaaatattaatactaatataataaatcgattaatatgattatcatttattatgtattcttttctataaaaaatcactaaagaagaaattataagaacaaaagatataaataataaacttattcaatcaaaaagaaaagttataacaattcttatagaatttaaagaaactaattctcactcaataaaataaatcatatcatttaacaaaaaatataaacttaataaaaaacatgataaacttatagaaattaaattaacaaa
>DGRP646_*
TAAAGGATAAAAAATTATACCATAAGTTCTAATATAAGGTATAAATCATATAGACCCTaaaAAAGTTCTTaaattataTATAAATAAAGATTTATTTAAAAAAAATAAATTTCTTAAAGAAATTAAATATCCAAATAAACCCCCTACAATACATACAAATAATGTTAACAATTTTATATAAATAGGTAAACAAATTATATAAGGAAAAGGAAAAATCAATCAATTTAATATTCTACCTCCAATAATTCTTATAATTAATAATCCTATTATACCACGGAGTATAATTCAACTTTCATCATTTAATATATTCAATCTACCGCAATTTAAATCACCGGTTattgaataataaactaatCGAAATGaAtAACTAaCAGTTAAACCCGTAGAAAAATAATATAAAAAAAATGAAAACATATTAACATTTCTAATTCTAACAATTTCTAAAATTATATCCTTAGAATAGAATCCAGCTaaaaaaggtattccacataaagctaaattagatacgttaaaacaagctgaagttaaaggtatatgaattcttaacCCCCCTATTAAACGAATATCTTGAGAATTATTTATATTATGAATAATAGCCCCAGCACATATAAACAATAATGCTTTAAATAAAGCATGAGTTAATAAATGAAATATAGCTAATTTTAAAAATCCTATAGACAAAATTCTTATTATTAAACCTAATTGACTTaaagtagataaagcaataattttttttaaatcaaattcaaaattagctcctaatccagctataaatattgttaatccagataataataatattaattgtcctaaccaaGAAGTTCTTAAGATAATATTAAATCGAATTAATAAATATAcaccagctgtaactaatgtagaagaatgaactaaagcagaaacaggtgtaggagcagctatagctgcaggtaaccaagaagaaaaaggaatctgagctcttttagttatagcagctaatattactaatcttccaatTaTTAACATTTCAAATTCATtttgtataatttctaaataaaaaatataatttcatcttccataatttaatattcaagcaatagaaagaagtaaagctacatccccaattcgattagataacgcagttaatataccagcattataaGATTTAATATTTTGAAAATAAATTACTAAACAATAAGAAACAAGTCCTAAACCATCTCACCCTAATAAAATTCTAATTAAATTTGGTCTAATAATTAACAATATTATTGATAAAACAAATATTAATACTAATATAATAAATCGATTAATATGATTATCATTTATTATGTATTCTTTTCTATAAAAAATCACTAAAGAAGAAATTATAAGAACAAAAGATATAAATAATAAACTTATTCAATCAAAAAGAAAAGTTATAACAATTCTTATAGAATTTAAAGAAACTAATTCTCACTCAATAAAATAAATCATATCATTTAACAAAAAATATAAACTTAATAAAAAACATGATAAACTTATAGAAATTAAATTAACAAA
>DGRP105
TAAAGGATAAAAAATTATACCATAAGTTCTAATATAAGGTATAAATCATATAGACCCTAAAAAAGTTCTTAAATTATATATAAATAAAGATTTATTTAAAAAAAATAAATTTCTTAAAGAAATTAAATATCCAAATAAACCCCCTACAATACATACAAATAATGTTAACAATTTTATATAAATAGGTAAACAAATTATATAAGGAAAAGGAAAAATCAATCAATTTAATATTCTACCTCCAATAATTCTTATAATTAATAATCCTATTATACCACGGAGTATAATTCAACTTTCATCATTTAATATATTCAATCTACCGCAATTTAAATCACCGGTTATTGAATAATAAACTAATCGAAATGAATAACTAACAGTTAAACCCGTAGAAAAATAATATAAAAAAAATGAAAACATATTAACATTTCTAATTCTAACAATTTCTAAAATTATATCCTTAGAATAGAATCCAGCTAAAAAAGGTATTCCACATAAAGCTAAATTAGATACGTTAAAACAAGCTGAAGTTAAAGGTATATGAATTCTTAACCCCCCTATTAAACGAATATCTTGAGAATTATTTATATTATGAATAATAGCCCCAGCACATATAAACAATAATGCTTTAAATAAAGCATGAGTTAATAAATGAAATATAGCTAATTTTAAAAATCCTATAGACAAAATTCTTATTATTAAACCTAATTGACTTAAAGTAGATAAAGCAATAATTTTTTTTAAATCAAATTCAAAATTAGCTCCTAATCCAGCTATAAATATTGTTAATCCAGATAATAATAATATTAATTGTCCTAACCAAGAAGTTCTTAAAATAATATTAAATCGAATTAATAAATATACACCAGCTGTAACTAATGTAGAAGAATgaactaaagcagaaacaggtgtaggagcagctatagctgcaggtaaccaagaagaaaaaggaatctgagctcttttagttatagcAGCTAATATTACTAATCTTCCAATTATTAACATTTCAAATTCATTTTGTATAATTTCTAAATAAAAAATATAATTTCATCTTCCATAATTTAATATTCAAGCAATAGAAAGAAGTAAAGCTACATCCCCAATTCGATTAGATAACGCAGTTAATATACCAGCATTATAAGATTTAATATTTTGAAAATAAATTACTAAACAATAAGAAACAAGTCCTAAACCATCTCACCCTAATAAAATTCTAATTAAATTTGGTCTAATAATTAACAATATTATTGATAAAACAAATATTAATACTAATATAATAAATCGATTAATATGATTATCATTTATTATGTATTCTTTTCTATAAAAAATCACTAAAGAAGAAATTATAAGAACAAAAGATATAAATAATAAACTTATTCAATCAAAAAGAAAAGTTATAACAATTCTTATAGAATTTAAAGAAACTAATTCTCACTCAATAAAATAAATCATATCATTTAACAAAAAATATAAACTTAATAAAAAACATGATAAACTTATAGAAATTAAATTAACAAA
>DGRP911
taaaggataaaaaattataccataagttctaatataaggtataaatcatatagaccctaaaaaagttcttaaattatatataaataaagatttatttaaaaaaaataaatttcttaaagaaattaaatatccaaataaaccccctacaatacatacaaataatgttaacaattttatataaataggtaaacaaattatataaggaaaaggaaaaatcaatcaatttaatattctacctccaataattcttataattaataatcctattataccacggagtataattcaactttcatcatttaatatattcaatctaccgcaatttaaatcaccggttattgaataataaactaatcgaaatgaataactaacagttaaacccgtagaaaaataatataaaaaaaatgaaaacatattaacatttctaattctaacaatttctaaaattatatccttagaatagaatccagctaaaaaaggtattccacataaagctaaattagatacgttaaaacaagctgaagttaaaggtatatgaattcttaacccccctattaaacgaatatcttgagaattatttatattatgaataatagccccagcacatataaacaataatgctttaaataaagcatgagttaataaatgaaatatagctaattttaaaaatcctatagacaaaattcttattattaaacctaattgacttaaagtagataaagcaataattttttttaaatcaaattcaaaattagctcctaatccagctataaatattgttaatccagataataataatattaattgtcctaaccaagaagttcttaaaataatattaaatcgaattaataaatatacaccagctgtaactaatgtagaagaatgaactaaagcagaaacaggtgtaggagcagctatagctgcaggtaaccaagaagaaaaaggaatctgagctcttttagttatagcagctaatattactaatcttccaattattaacatttcaaattcattttgtataatttctaaataaaaaatataatttcatcttccataatttaatattcaagcaatagaaagaagtaaagctacatccccaattcgattagataacgcagttaatataccagcattataagatttaatattttgaaaataaattactaaacaataagaaacaagtcctaaaccatctcaccctaataaaattctaattaaatttggtctaataattaacaatattattgataaaacaaatattaatactaatataataaatcgattaatatgattatcatttattatgtattcttttctataaaaaatcactaaagaagaaattataagaacaaaagatataaataataaacttattcaatcaaaaagaaaagttataacaattcttatagaatttaaagaaactaattctcactcaataaaataaatcatatcatttaacaaaaaatataaacttaataaaaaacatgataaacttatagaaattaaattaacaaa
>DGRP589_*
TAAAGGATAAAAAATTATACCATAAGTTCTAATATAAGGTATAAATCATATAGACCCTAAAAAAGTTCTTAAATTATATATAAATAAAGATTTATTTAAAAAAAATAAATTTCTTAAAGAAATTAAATATCCAAATAAACCCCCTACAATACATACAAATAATGTTAACAATTTTATATAAATAGGTAAACAAATTATATAAGGAAAAGGAAAAATCAATCAATTTAATATTCTACCTCCAATAATTCTTATAATTAATAATCCTATTATACCACGGAGTATAATTCAACTTTCATCATTTAATATATTCAATCTACCGCAATTTAAATCACCGGTTATTGAATAATAAACTAATCGAAATGAATAACTAACAGTTAAACCCGTagaaaaataatataaaaaaaatgaaaacatattaacatttctaattctaacaatttctaaaattatatccttagaatagaatccagctaaaaaaggtattccacataaagctaaattagatacgttaaaacaagctgaagttaaaggtatatgaattcttaacCcccctattaaacgaatatcttgagaattatttatattatgaataatagccccagcacatataaacaataatgctttaaATAAAGCATGAGTTAATAAATGAAATATAGCTAATTttaaaaatcctatagacaaaattcttattattaaacctaattgacttaaagtagataaagcaataattttttttaaatcaaattcaaaattagctcctaatccagctataaatattgttaatccagataataataatattaattgtcctaaccaagaagttcttaagataatattaaatcgaattaataaatatacaccagctgtaactaatgtagaagaatgaactaaagcagaaacaggtgtaggagcagctatagctgcaggtaaccaagaagaaaaaggaatctgagctcttttagttatagcagctaatattactaatcttcCAATTATTAACATTTCAAATTCATtttgtataatttctaaataaaaaatataatttcatcttccataatttaatattcaagcaatagaaagaagtaaagctacatccccaattcgattagataacgcagttaatataCCAGCATTATAAGATTTAATATTTTGAAAATAAATTACTAAACAATAAGAAACAAGTCCTAAACCATCTCACCCTAATAAAATTCTAATTAAATTTGGTctaataattaacaatattattgataaaacaaatattaatactaatataataAATCGATtaatatGATTATCATTTATTATGTATTCTTTTCTATAAAAAATCACTAAAGAAGAAATTATAAGAACAAAAGATATAAATAATAAACTTATTCAATCAaAAAGAAAAGTTATAACAATTCTTATAGAATTTAAAGAAACTAATTCTCACTCAATAAAATAAATCATATCATTTAACAAAAAATATAAACTTAATAAAAAACATGATAAACTTATAGAAATTAAATTAACAAA
>DGRP757
taaaggataaaaaattataccataagttctaatataaggtataaatcatatagaccctaaaaaagttcttaaattatatataaataaagatttatttaaaaaaaataaatttcttaaagaaattaaatatccaaataaaccccctacaatacatacaaataatgttaacaattttatataaataggtaaacaaattatataaggaaaaggaaaaatcaatcaatttaatattctacctccaataattcttataattaataatcctattataccacggagtataattcaactttcatcatttaatatattcaatctaccgcaatttaaatcaccggttattgaataataaactaatcgaaatgaataactaacagttaaacccgtagaaaaataatataaaaaaaatgaaaacatattaacatttctaattctaacaatttctaaaattatatccttagaatagaatccagctaaaaaaggtattccacataaagctaaattagatacgttaaaacaagctgaagttaaaggtatatgaattcttaacccccctattaaacgaatatcttgagaattatttatattatgaataatagccccagcacatataaacaataatgctttaaataaagcatgagttaataaatgaaatatagctaattttaaaaatcctatagacaaaattcttattattaaacctaattgacttaaagtagataaagcaataattttttttaaatcaaattcaaaattagctcctaatccagctataaatattgttaatccagataataataatattaattgtcctaaccaagaagttcttaagataatattaaatcgaattaataaatatacaccagctgtaactaatgtagaagaatgaactaaagcagaaacaggtgtaggagcagctatagctgcaggtaaccaagaagaaaaaggaatctgagctcttttagttatagcagctaatattactaatcttccaattattaacatttcaaattcattttgtataatttctaaataaaaaatataatttcatcttccataatttaatattcaagcaatagaaagaagtaaagctacatccccaattcgattagataacgcagttaatataccagcattataagatttaatattttgaaaataaattactaaacaataagaaacaagtcctaaaccatctcaccctaataaaattctaattaaatttggtctaataattaacaatattattgataaaacaaatattaatactaatataataaatcgattaatatgattatcatttattatgtattcttttctataaaaaatcactaaagaagaaattataagaacaaaagatataaataataaacttattcaatcaaaaagaaaagttataacaattcttatagaatttaaagaaactaattctcactcaataaaataaatcatatcatttaacaaaaaatataaacttaataaaaaacatgataaacttatagaaattaaattaacaaa
>DGRP315
taaaggataaaaaattataccataagttctaatataaggtataaatcatatagaccctaaaaaagttcttaaattatatataaataaagatttatttaaaaaaaataaatttcttaaagaaattaaatatccaaataaaccccctacaatacatacaaataatgttaacaattttatataaataggtaaacaaattatataaggaaaaggaaaaatcaatcaatttaatattctacctccaataattcttataattaataatcctattataccacggagtataattcaactttcatcatttaatatattcaatctaccgcaatttaaatcaccggttattgaataataaactaatcgaaatgaataactaacagttaaacccgtagaaaaataatataaaaaaaatgaaaacatattaacatttctaattctaacaatttctaaaattatatccttagaatagaatccagctaaaaaaggtattccacataaagctaaattagatacattaaaacaagctgaagttaaaggtatatgaattcttaacccccctattaaacgaatatcttgagaattatttatattatgaataatagccccagcacatataaacaataatgctttaaataaagcatgagttaataaatgaaatatagctaattttaaaaatcctatagacaaaattcttattattaaacctaattgacttaaagtagataaagcaataattttttttaaatcaaattcaaaattagctcctaatccagctataaatattgttaatccagataataataatattaattgtcctaaccaagaagttcttaagataatattaaatcgaattaataaatatacaccagctgtaactaatgtagaagaatgaactaaagcagaaacaggtgtaggagcagctatagctgcaggtaaccaagaagaaaaaggaatctgagctcttttagttatagcagctaatattactaatcttccaattattaacatttcaaattcattttgtataatttctaaataaaaaatataatttcatcttccataatttaatattcaagcaatagaaagaagtaaagctacatccccaattcgattagataacgcagttaatataccagcattataagatttaatattttgaaaataaattactaaacaataagaaacaagtcctaaaccatctcaccctaataaaattctaattaaatttggtctaataattaacaatattattgataaaacaaatattaatactaatataataaatcgattaatatgattatcatttattatgtattcttttctataaaaaatcactaaagaagaaattataagaacaaaagatataaataataaacttattcaatcaaaaagaaaagttataacaattcttatagaatttaaagaaactaattctcactcaataaaataaatcatatcatttaacaaaaaatataaacttaataaaaaacatgataaacttatagaaattaaattaacaaa
>DGRP195
TAAAGGATAAAAAATTATACCATAAGTTCTAATATAAGGTATAAATCATATAGACCCTAAAAAAGTTCTTAAATTATATATAAATAAAGATTTATTTAAAAAAAATAAATTTCTTAAAGAAATTAAATATCCAAATAAACCCCCTACAATACATACAAATAATGTTAACAATTTTATATAAATAGGTAAACAAATTATATAAGGAAAAGGAAAAATCAATCAATTTAATATTCTACCTCCAATAATTCTTATAATTAATAATCCTATTATACCACGAAGTATAATTCAACTTTCATCATTTAATATATTCAATCTACCGCAATTTAAATCACCGGTTATTGAATAATAAACTAATCGAAATGAATAACTAACAGTTAAACCCGTAGAAAAATAATATAAAAAAAATGAAAACATATTAACATTTCTAATTCTAACAATTTCTAAAATTATATCCTTAGAATAGAATCCAGCTAAAAAAGGTATTCCACATAAAGCTAAATTAGATACGTTAAAACAAGCTGAAGTTAAAGGTATATGAATTCTTAACCCCCCTATTAAACGAATATCTTGAGAATTATTTATATTATGAATAATAGCCCCAGCACATATAAACAATAATGCTTTAAATAAAGCATGAGTTAATAAATGAAATATAGCTAATTTTAAAAATCCTATAGACAAAATTCTTATTATTAAACCTAATTGACTTAAAGTAGATAAAGCaataattttttttaaatcaaattcaaaattagctcctaatccagctataaatattgttaatccagataataataatattaattgtcctaaccaagaagttcttaagataatattaaatcgaattaataaatatacaccagctgtaactaatgtagaagaatgaactaaagcagaaacaggtgtaggagcagctatagctgcaggtaaccaagaagaaaaaggaatctgagctcttttagttatagcagctaatattacTAATCTTCCAATTATTAACATTTCAAATTCATTTTgtataatttctaaataaaaaatataatttcatcttccataatttaatattcaagcaatagaaagaagtaaagctacatccccaaTTCGATTAGATAACGCAGTTAATATACCAGCATTATAAGATTTAATATTTTGAAAATAAATTACTAAACAATAAGAAACAAGTCCTAAACCATCTCACCCTAATAAAATTCTAATTAAATTTGGTCTAATAATTAACAATATTATTGATAAAACAAATATTAATACTAATATAATAAATCGATTAATATGATTATCATTTATTATGTATTCTTTTCTATAAAAAATCACTAAAGAAGAAATTATAAGAACAAAAGATATAAATAATAAACTTATTCAATCAAAAAGAAAAGTTATAACAATTCTTATAGAATTTAAAGAAACTAATTCTCACTCAATAAAATAAATCATATCATTTAACAAAAAATATAAACTTAATAAAAAACATGATAAACTTATAGAAATTAAATTAACAAA
>DGRP235
taaaggataaaaaattataccataagttctaatataaggtataaatcatatagaccctaaaaaagttcttaaattatatataaataaagatttatttaaaaaaaataaatttcttaaagaaattaaatatccaaataaaccccctacaatacatacaaataatgttaacaattttatataaataggtaaacaaattatataaggaaaaggaaaaatcaatcaatttaatattctacctccaataattcttataattaataatcctattataccacggagtataattcaactttcatcatttaatatattcaatctaccgcaatttaaatcaccggttattgaataataaactaatcgaaatgaataactaacagttaaacccgtagaaaaataatataaaaaaaatgaaaacatattaacatttctaattctaacaatttctaaaattatatccttagaatagaatccagctaaaaaaggtattccacataaagctaaattagatacgttaaaacaagctgaagttaaaggtatatgaattcttaacccccctattaaacgaatatcttgagaattatttatattatgaataatagccccagcacatataaacaataatgctttaaataaagcatgagttaataaatgaaatatagctaattttaaaaatcctatagacaaaattcttattattaaacctaattgacttaaagtagataaagcaataattttttttaaatcaaattcaaaattagctcctaatccagctataaatattgttaatccagataataataatattaattgtcctaaccaagaagttcttaagataatattaaatcgaattaataaatatacaccagctgtaactaatgtagaagaatgaactaaagcagaaacaggtgtaggagcagctatagctgcaggtaaccaagaagaaaaaggaatctgagctcttttagttatagcagctaatattactaatcttccaattattaacatttcaaattcattttgtataatttctaaataaaaaatataatttcatcttccataatttaatattcaagcaatagaaagaagtaaagctacatccccaattcgattagataacgcagttaatataccagcattataagatttaatattttgaaaataaattactaaacaataagaaacaagtcctaaaccatctcaccctaataaaattctaattaaatttggtctaataattaacaatattattgataaaacaaatattaatactaatataataaatcgattaatatgattatcatttattatgtattcttttctataaaaaatcactaaagaagaaattataagaacaaaagatataaataataaacttattcaatcaaaaagaaaagttataacaattcttatagaatttaaagaaactaattctcactcaataaaataaatcatatcatttaacaaaaaatataaacttaataaaaaacatgataaacttatagaaattaaattaacaaa
>DGRP406
taaaggataaaaaattataccataagttctaatataaggtataaatcatatagaccctaaaaaagttcttaaattatatataaataaagatttatttaaaaaaaataaatttcttaaagaaattaaatatccaaataaaccccctacaatacatacaaataatgttaacaattttatataaataggtaaacaaattatataaggaaaaggaaaaatcaatcaatttaatattctacctccaataattcttataattaataatcctattataccacggagtataattcaactttcatcatttaatatattcaatctaccgcaatttaaatcaccggttattgaataataaactaatcgaaatgaataactaacagttaaacccgtagaaaaataatataaaaaaaatgaaaacatattaacatttctaattctaacaatttctaaaattatatccttagaatagaatccagctaaaaaaggtattccacataaagctaaattagatacgttaaaacaagctgaagttaaaggtatatgaattcttaacccccctattaaacgaatatcttgagaattatttatattatgaataatagccccagcacatataaacaataatgctttaaataaagcatgagttaataaatgaaatatagctaattttaaaaatcctatagacaaaattcttattattaaacctaattgacttaaagtagataaagcaataattttttttaaatcaaattcaaaattagctcctaatccagctataaatattgttaatccagataataataatattaattgtcctaaccaagaagttcttaaaataatattaaatcgaattaataaatatacaccagctgtaactaatgtagaagaatgaactaaagcagaaacaggtgtaggagcagctatagctgcaggtaaccaagaagaaaaaggaatctgagctcttttagttatagcagctaatattactaatcttccaattattaacatttcaaattcattttgtataatttctaaataaaaaatataatttcatcttccataatttaatattcaagcaatagaaagaagtaaagctacatccccaattcgattagataacgcagttaatataccagcattataagatttaatattttgaaaataaattactaaacaataagaaacaagtcctaaaccatctcaccctaataaaattctaattaaatttggtctaataattaacaatattattgataaaacaaatattaatactaatataataaatcgattaatatgattatcatttattatgtattcttttctataaaaaatcactaaagaagaaattataagaacaaaagatataaataataaacttattcaatcaaaaagaaaagttataacaattcttatagaatttaaagaaactaattctcactcaataaaataaatcatatcatttaacaaaaaatataaacttaataaaaaacatgataaacttatagaaattaaattaacaaa
>DGRP161
TAAAGGATAAAAAATTATACCATAAGTTCTAATATAAGGTATAAATCATATAGACCCTAAAAAAGTTCTTAAATTATATATAAATAAAGATTTATTTAAAAAAAATAAATTTCTTAAAGAAATTAAATATCCAAATAAACCCCCTACAATACATACAAATAATGTTAACAATTTTATATAAATAGGTAAACAAATTATATAAGGAAAAGGAAAAATCAATCAATTTAATATTCTACCTCCAATAATTCTTATAATTAATAATCCTATTATACCACGGAGTATAATTCAACTTTCATCATTTAATATATTCAATCTACCGCAATTTAAATCACCGGTTATTGAATAATAAACTAATCGAAATGAATAACTAACAGTTAAACCCGTAGAAAAATAATATAAAAAAAATGAAAACATATTAACATTTCTAATTCTAACAATTTCTAAAATTATATCCTTAGAATAGAATCCAGCTAAAAAAGGTATTCCACATAAAGCTAAATTAGATACGTTAAAACAAGCTGAAGTTAAAGGTATATGAATTCTTAACCCCCCTATTAAACGAATATCTTGAGAATTATTTATATTATGAATAATAGCCCCAGCACATATAAACAATAATGCTTTAAATAAAGCATGAGTTAATAAATGAAATATAGCTAATTTTAAAAATCCTATAGACAAAATTCTTATTATTAAACCTAATTGACTTAAAGTAGATAAAGCAATAATTTTTTTTAaatcaaattcaaaattagctcctaatccagctataaatattgttaatccagataataataatattaattgtcctaaccaagaagtTCTTAAGATAATATTAAATCGAATTAATAAATATacaccagctgtaactaatgtagaagaatgaactaaagcagaaacaggtgtaggagcagctatagctgcaggtaaccaagaagaaaaaggaatctgagctcttttagttatagcagctaatatTACTAATCTTCCAATTATTAACATTTCAAATTCATtttgtataatttctaaataaaaaatataatttcatcttccataatttaatattcaagcaatagaaagaagtaaagctacatccccaattcGATTAGATAACGCAGTTAATATACCAGCATTATAAGATTTAATATTTTGAAAATAAATTACTAAACAATAAGAAACAAGTCCTAAACCATCTCACCCTAATAAAATTCTAATTAAATTTGGTCTAATAATTAACAATATTATTGATAAAACAAATATTAATACTAATATAATAAATCGATTAATATGATTATCATTTATTATGTATTCTTTTCTATAAAAAATCACTAAAGAAGAAATTATAAGAACAAAAGATATAAATAATAAACTTATTCAATCAAAAAGAAAAGTTATAACAATTCTTATAGAATTTAAAGAAACTAATTCTCACTCAATAAAATAAATCATATCATTTAACAAAAAATATAAACTTAATAAAAAACATGATAAACTTATAGAAATTAAATTAACAAA
>DGRP714
TAAAGGATAAAAAATTATACCATAAGTTCTAATATAAGGTATAAATCATATAGACCCTAAAAAAGTTCTTAAATTATATATAAATAaagATTTATTWaAAAAAAATAAATTTCTTAAAGAAATTAAATATCCAAATAAACCCCCTACAATACATACAAATAATGTTAACAATTTTATATAAATAGGTAAACAAATTATATAAGGAAAAGGAAAAATCAATCAATTTAATATTCTACCTCCAATAATTCTTATAATTAATAATCCTATTATACCACGGAGTATAATTCAACTTTCATCATTTAATATATTCAATCTACCgCaAtttaaatcaccggttattgaataataaactaatcgaaatgaatAACTAACAGTTAaacccGtagAAAAATAATATAAAAAaaatgaAaacatattaacatttctaattctaacaatttctaaaattatatccttagaatagaatccagctaaaaaaggtattccacataaagctaaattagatacgttaaaacaagctgaagttaaaggtatatgaattcttaacccccctattaaacgaatatcttgagaattatttatattatgaataatagccccagcacatataaacaataatgctttaaAtaaagcatgagttaataaatgaaatatagctaattttaaaaatcctatagacaaaattcttattattaaacctaattgacttaaagtagataaagcaataattttttttaaatcaaattcaaaattagctcctaatccagctataaatattgttaatccagataataataatattaattgtcctaaccaagaagttcttaagataatattaaatcgaattaataaatatacaccagctgtaactaatgtagaagaatgaactaaagcagaaacaggtgtaggagcagctatagctgcaggtaaccaagaagaaaaaggaatctgagctcttttagttatagcagctaatattactaatcttccaattattaacatttcaaattcattttgtataatttctaaataaaaaatataatttcatcttccataatttaatattcaagcaatagaaagaagtaaagctacatccccaattcgattagataacgcagttaatataccagcattataagatttaatattttgaaaataaattactaaacAataagaaaCAAGTCCTAAACCATCTCACCCTAATAAAATTCTAATTAAATTTGGTCTAATAATTAACAATATTATTGATAAAACAAATATTAATACTAATATAATAAATCGATTAATATGATTATCATTTATTATGTATTCTTTTCTATAAAAAATCACTAAAGAAGAAATTATAAGAACAAAAGATATAAATAATAAACTTATTCAATCAAAAAGAAAAGTTATAACAATTCTTATAGAATTTAAAGAAACTAATTCTCACTCAATAAAATAAATCATATCATTTAACAAAAAATATAAACTTAATAAAAAACATGATAAACTTATAGAAATTAAATTAACAAA
>DGRP109
taaaggaTAaaaaattataccataagttctaatataaggtataaatcatatagaccctaaaaaagttcttaaattatatataaataaagatttatttaaaaaaaataaatttcttaaagaaattaaatatccaaataaaccccctacaatacATACAAATAATGTTAACAATTTTATATAAATAGGTAAACAAATTATATAAGGAAAAGGAAAAATCAATCAATTTAATATTCTACCTCCAATAATTCTTATAATTAATAATCCTATTATACCACGGAGTATAATTCAACTTTCATCATTTAATATATTCAATCTACCGCAATTTAAATCACCGGTTATTGAATAATAAACTAATCGAAATGAATAACTAACAGTTAAACCCGTAGAAAAATAATATAAAAAAAATGAAAACATATTAACATTTCTAATTCTAACAATTTCTAAAATTATATCCTTAGAATAGAATCCAGCTAAAAAAGGTATTCCACATAAAGCTAAATTAGATACGTTAAAACAAGCTGAAGTTAAAGGTATATGAATTCTTAACCCCCCTATTAAACGAATATCTTGAGAATTATTTATATTATGAATAATAGCCCCAGCACATATAAACAATAATGCTTTAAATAAAGCATGAGTTAATAAATGAAATATAGCTAATTTTAAAAATCCTATAGACAAAATTCTTATTATTAAACCTAATTGACTTAAAGTAGATAAAGCAATAATTTTTTTTAAATCAAATTCAAAATTAGCTCCTAATCCAGCTATAAATATTGTTAATCCAGATAATAATAATATTAATTGTCCTAACCAAGAAGTTCTTAAAATAATATTAAATCGAATTAATAAATATACACCAGCTGTAACTAATGTAgaagaatgaactaaagcagaaacaggtgtaggagcagctatagctgcaggtaaccaagaagaaaaaggaatctgagctcttttAGTTATAGCAGCTAATATTACTAATCTTCCAATTATTAACATTTCAAATTCATTTTGTATAATTTCTAAATAAAAAATATAATTTCATCTTCCATAATTTAATATTCAAGCAATAGAAAGAAGTAAAGCTACATCCCCAATTCGATTAGATAACGCAGTTAATATACCAGCATTATAAGATTTAATATTTTGAAAATAAATTACTAAACAATAAGAAACAAGTCCTAAACCATCTCACCCTAATAAAATTCTAATTAAATTTGGTCTAATAATTAACAATATTATTGATAAAACAAATATTAATACTAATATAATAAATCGATTAATATGATTATCATTTATTATGTATTCTTTTCTATAAAAAATCACTAAAGAAGAAATTATAAGAACAAAAGATATAAATAATAAACTTATTCAATCAAAAAGAAAAGTTATAACAATTCTTATAGAATTTAAAGAAACTAATTCTCACTCAATAAAATAAATCATATCATTTAACAAAAAATATAAACTTAATAAAAAACATGATAAACTTATAGAAATTAAATTAACAAA
>DGRP804_*
TAAAGGATAAAAAATTATACCATAAGTTCTAATATAAGGTATAAATCATATAGACCCTAAAAAAGTTCTTAAATTATATATAAATAAAGATTTATTTAAAAAAAATAAATTTCTTAAAGAAATTAAATATCCAAATAAACCCCCTACAATACATACAAATAATGTTAACAATTTTATATAAATAGGTAAACAAATTATAtaagGAAAAGGAAAAATCAATCAATTTAATATTCTACCTCCAATAATTCTTATAATtaataatcctattataccacggagtataattcaactttcatcatttaatatattcaatctaccgcaatttaaatcaccggttattgaataataaactaatcgaaatgaataactaacagttaaacccgtagaaaaataatataaaaaaaatgaaaacatattaacatttctaattctaacaatttctaaaattatatccttagaatagaatccagctaaaaaaggtattccacataaagctaaattagatacgttaaaacaagctgaagttaaaggtatatgaattcttaacccccctattaaacgaatatcttgagaattatttatattatgaataatagccccagcacatataaacaataatgctttaaataaagcatgagttaataaatgaaatatagctaattttaaaaatcctatagacaaaattcttattattaaacctaattgacttaaagtagataaagcaataattttttttaaatcaaattcaaaattagctcctaatccagctataaatattgttaatccagataataataatattaattgtcctaaccaagaagttcttaagataatattaaatcgaattaataaatatacaccagctgtaactaatgtagaagaatgaactaaagcagaaacaggtgtaggagcagctatagctgcaggtaaccaagaagaaaaaggaatctgagctcttttagttatagcagctaatattactaatcttccaattattaacatttcaaattcattttgtataatttctaaataaaaaatataatttcatcttccataatttaatattcaagcaatagaaagaagtaaagctacatccccaattcgattagataacgcagttaatataccagcattataagatttaatattttgaaaataaattactaaacaataagaaacaagtcctaaaccatctcaccctaataaaattctaattaaatttggtctaataattaacaatattattgataaaacaaatattaatactaatataataaatcgattaatatgattatcatttaTTATgtattcttttctATAAAAAATCACTAAagaagaaatTataAGAACAAAAGATATaaataataAAcTTATTCaatcaaAAAGAAAAGTTATAACAATTCTTATAGAATTTAAAGAAACTAATTCTCACTCAATAAAATAAATCATATCATTTAACAAAAAATATAAACTTAATAAAAAACATGATAAACTTATAGAAATTaaattaacaaa
>DGRP810
taaaggataaaaaattataccataagttctaatataaggtataaatcatatagaccctaaaaaagttcttaaattatatataaataaagatttatttaaaaaaaataaatttcttaaagaaattaaatatccaaataaaccccctacaatacatacaaataatgttaacaattttatataaataggtaaacaaattatataaggaaaaggaaaaatcaatcaatttaatattctacctccaataattcttataattaataatcctattataccacggagtataattcaactttcatcatttaatatattcaatctaccgcaatttaaatcaccggttattgaataataaactaatcgaaatgaataactaacagttaaacccgtagaaaaataatataaaaaaaatgaaaacatattaacatttctaattctaacaatttctaaaattatatccttagaatagaatccagctaaaaaaggtattccacataaagctaaattagatacgttaaaacaagctgaagttaaaggtatatgaattcttaacccccctattaaacgaatatcttgagaattatttatattatgaataatagccccagcacatataaacaataatgctttaaataaagcatgagttaataaatgaaatatagctaattttaaaaatcctatagacaaaattcttattattaaacctaattgacttaaagtagataaagcaataattttttttaaatcaaattcaaaattagctcctaatccagctataaatattgttaatccagataataataatattaattgtcctaaccaagaagttcttaagataatattaaatcgaattaataaatatacaccagctgtaactaatgtagaagaatgaactaaagcagaaacaggtgtaggagcagctatagctgcaggtaaccaagaagaaaaaggaatctgagctcttttagttatagcagctaatattactaatcttccaattattaacatttcaaattcattttgtataatttctaaataaaaaatataatttcatcttccataatttaatattcaagcaatagaaagaagtaaagctacatccccaattcgattagataacgcagttaatataccagcattataagatttaatattttgaaaataaattactaaacaataagaaacaagtcctaaaccatctcaccctaataaaattctaattaaatttggtctaataattaacaatattattgataaaacaaatattaatactaatataataaatcgattaatatgattatcatttattatgtattcttttctataaaaaatcactaaagaagaaattataagaacaaaagatataaataataaacttattcaatcaaaaagaaaagttataacaattcttatagaatttaaagaaactaattctcactcaataaaataaatcatatcatttaacaaaaaatataaacttaataaaaaacatgataaacttatagaaattaaattaacaaa
>DGRP642
TAAAGGATaAAAaaTTATACCATAAGTTCTAATATAAGGTATAAATCATATAGACCCTAAAAAAGTTcttaaattatatataaataaagatttatttaaaaaaaataaatttcttaaagaaattaaatatccaaataaaccccctacaatacatacaaataatgttaacaattttatataaataggtaaacaaattatataaggaaaaggaaaaatcaatcaatttaatattctacctccaataattcttataattaataatcctattataccacggagtataattcaactttcatcatttaatatattcaatctaccgcaatttaaatcaccggttattgaataataaactaatcgaaatgaataactaacagttaaacccgtagaaaaataatataaaaaaaatgaaaacatattaacatttctaattctaacaatttctaaaattatatccttagaatagaatccagctaaaaaaggtattccacataaagctaaattagatacgttaaaacaagctgaagttaaaggtatatgaattcttaacccccctattaaacgaatatcttgagaattatttatattatgaataatagccccagcacatataaacaataatgctttaaataaagcatgagttaataaatgaaatatagctaattttaaaaatcctatagacaaaattcttattattaaacctaattgacttaaagtagataaagcaataattttttttaaatcaaattcaaaattagctcctaatccagctataaatattgttaatccagataataataatattaattgtcctaaccaagaagttcttaagataatattaaatcgaattaataaatatacaccagctgtaactaatgtagaagaatgaactaaagcagaaacaggtgtaggagcagctatagctgcaggtaaccaagaagaaaaaggaatctgagctcttttagttatagcagctaatattactaatcttccaattattaacatttcaaattcattttgtataatttctaaataaaaaatataatttcatcttccataatttaatattcaagcaatagaaagaagtaaagctacatccccaattcgattagataacgcagttaatataccagcattataagatttaatattttgaaaataaattactaaacaataagaaacaagtcctaaaccatctcaccctaataaaattctaattaaatttggtctaataattaacaatattattgataaaacaaatattaatactaatataataaatcgattaatatgattatcatttattatgtattcttttctataaaaaatcactaaagaagaaattataagaacaaaagatataaataataaacttattcaatcaaaaagaaaagttataacaattcttatagaatttaaagaaactaattctcactcaataaaataaatcatatcatttaacaaaaaatataaacttaataaaaaacatgataaacttatagaaattaaattaacaaa
>DGRP41
TAAAGGATAAAAAATTATACCATAAGTTCTAATATAAGGTATAAATCATATAGACCCTAAAAAAGTTCTTAAATTATATATAAATAAAGATTTATTTAAAAAAAATAAATTTCTTAAAGAAATTAAATATCCAAATAAACCCCCTaCAATACAtaCAAATAATGTtAACAATTTTATATAAATAGGTAAACAAATTATATAAGGAAAAGGAAAAATCAATCAATTtaaTattctacctccaataattcttataattaataatcctattataccacggagtataattcaactttcatcatttaatatattcaatctaccgcaatttaaatcaccggttattgaataataaactaatcgaaatgaataactaacagttaaacccgtagaaaaataatataaaaaaaatgaaaacatattaacatttctaattctaacaatttctaaaattatatccttagaatagaatccagctaaaaaaggtattccacataaagctaaattagatacgttaaaacaagctgaagttaaaggtatatgaattcttaacccccctattaaacgaatatcttgagaattatttatattatgaataatagccccagcacatataaacaataatgctttaaataaagcatgagttaataaatgaaatatagctaattttaaaaatcctatagacaaaattcttattattaaacctaattgacttaaagtagataaagcaataattttttttaaatcaaattcaaaattagctcctaatccagctataaatattgttaatccagataataataatattaattgtcctaaccaagaagttcttaagataatattaaatcgaattaataaatatacaccagctgtaactaatgtagaagaatgaactaaagcagaaacaggtgtaggagcagctatagctgcaggtaaccaagaagaaaaaggaatctgagctcttttagttatagcagctaatattactaatcttccaattattaacatttcaaattcattttgtataatttctaaataaaaaatataatttcatcttccataatttaatattcaagcaatagaaagaagtaaagctacatccccaattcgattagataacgcagttaatataccagcattataagatttaatattttgaaaataaattactaaacaataagaaacaagtcctaaaccatctcaccctaataaaattctaattaaATTTGGtctaataattaacaatattattgataaaacaaatattaatactaatataataaatcgattaatatgattatcatttattatgtattcttttctataaaaaatcactaaagaagaaattataagaacaaaagatataaataataaacttattcaatcaaaaagaaaagttataacaattcttatagaatttaaagaaactaattctcactcaataaaataaatcatatcatttaacaaaaaatataaacttaataaaaaacatgataaacttatagaaattaaattaacaaa
>DGRP721_*
TAAAGGATAAAAAATTATACCATAAGTTCTAATATAAGGTATAAATCATATAGACCCTAAAAAAGTTCTTAAATTATATATAAATAAAGATTTATTTAAAAAAAATAAATTTCTTAAAGAAATTAAATATCCAAATAAACCCCCTACAATACATACAAATAATGTTAACAATTTTATATAAATAGGTAAACAAATTATATAAGGAAAAGGAAAAATCAATCAATTTAATATTCTACCTCCAATAATTCTTATAATTAATAATCCTATTATACCACGGAGTATAATTCAACTTTCATCATTTAAtatattcaatctaccgcaatttaaatcaccggttattgaataataaactaatcgaaatgaataactaacagttaaacccgtagaaaaataatataaaaaaaatgaaaacatattaacatttctaattctaacaatttctaaaattatatccttagaatagaatccagctaaaaaaggtattccacataaagctaaattagatacgttaaaacaagctgaagttaaaggtatatgaattcttaacccccctattaaacgaatatcttgagaattatttatattatgaataatagccccagcacatataaacaataatgctttaaataaagcatgagttaataaatgaaatatagctaattttaaaaatcctatagacaaaattcttattattaaacctaattgacttaaagtagataaagcaataattttttttaaatcaaattcaaaattagctcctaatccagctataaatattgttaatccagataataataatattaattgtcctaaccaagaagttcttaagataatattaaatcgaattaataaatatacaccagctgtaactaatgtagaagaatgaactaaagcagaaacaggtgtaggagcagctatagctgcaggtaaccaagaagaaaaaggaatctgagctcttttagttatagcagctaatattactaatcttccaattattaacatttcaaattcattttgtataatttctaaataaaaaatataatttcatcttccataatttaatattcaagcaatagaaagaagtaaagctacatccccaattcgattagataacgcagttaatataccagcattataagatttaatattttgaaaataaattactaaacaataagaaacaagtcctaaaccatctcaccctaataaaaTTctaaTtaaatttggtctaataattaacaatattattgataaaacaaatattaatactaatataataaatcgattaatatgATtatcatTTATTATGTATTCTTTTCTATAAAAAATCACTAAAGAAGAAATTATAAGAACAAAAGATATAAATAATAAACTTATTCAATCAAAAAGAAAAGTTATAACAATTCTTATAGAATTTAAAGAAACTAATTCTCACTCAATAAAATAAATCATATCATTTAACAAAAAATATAAACTTAATAAAAAACATGATAAACTTATAGAAATTAAATTAACAAA
>DGRP391
taaaggataaaaaattataccataagttctaatataaggtataaatcatatagaccctaaaaaagttcttaaattatatataaataaagatttatttaaaaaaaataaatttcttaaagaaattaaatatccaaataaaccccctacaatacatacaaataatgttaacaattttatataaataggtaaacaaattatataaggaaaaggaaaaatcaatcaatttaatattctacctccaataattcttataattaataatcctattataccacggagtataattcaactttcatcatttaatatattcaatctaccgcaatttaaatcaccggttattgaataataaactaatcgaaatgaataactaacagttaaacccgtagaaaaataatataaaaaaaatgaaaacatattaacatttctaattctaacaatttctaaaattatatccttagaatagaatccagctaaaaaaggtattccacataaagctaaattagatacgttaaaacaagctgaagttaaaggtatatgaattcttaacccccctattaaacgaatatcttgagaattatttatattatgaataatagccccagcacatataaacaataatgctttaaataaagcatgagttaataaatgaaatatagctaattttaaaaatcctatagacaaaattcttattattaaacctaattgacttaaagtagataaagcaataattttttttaaatcaaattcaaaattagctcctaatccagctataaatattgttaatccagataataataatattaattgtcctaaccaagaagttcttaaaataatattaaatcgaattaataaatatacaccagctgtaactaatgtagaagaatgaactaaagcagaaacaggtgtaggagcagctatagctgcaggtaaccaagaagaaaaaggaatctgagctcttttagttatagcagctaatattactaatcttccaattattaacatttcaaattcattttgtataatttctaaataaaaaatataatttcatcttccataatttaatattcaagcaatagaaagaagtaaagctacatccccaattcgattagataacgcagttaatataccagcattataagatttaatattttgaaaataaattactaaacaataagaaacaagtcctaaaccatctcaccctaataaaattctaattaaatttggtctaataattaacaatattattgataaaacaaatattaatactaatataataaatcgattaatatgattatcatttattatgtattcttttctataaaaaatcactaaagaagaaattataagaacaaaagatataaataataaacttattcaatcaaaaagaaaagttataacaattcttatagaatttaaagaaactaattctcactcaataaaataaatcatatcatttaacaaaaaatataaacttaataaaaaacatgataaacttatagaaattaaattaacaaa
>DGRP908
taaaggataaaaaattataccataagttctaatataaggtataaatcatatagaccctaaaaaagttcttaaattatatataaataaagatttatttaaaaaaaataaatttcttaaagaaattaaatatccaaataaaccccctacaatacatacaaataatgttaacaattttatataaataggtaaacaaattatataaggaaaaggaaaaatcaatcaatttaatattctacctccaataattcttataattaataatcctattataccacggagtataattcaactttcatcatttaatatattcaatctaccgcaatttaaatcaccggttattgaataataaactaatcgaaatgaataactaacagttaaacccgtagaaaaataatataaaaaaaatgaaaacatattaacatttctaattctaacaatttctaaaattatatccttagaatagaatccagctaaaaaaggtattccacataaagctaaattagatacgttaaaacaagctgaagttaaaggtatatgaattcttaacccccctattaaacgaatatcttgagaattatttatattatgaataatagccccagcacatataaacaataatgctttaaataaagcatgagttaataaatgaaatatagctaattttaaaaatcctatagacaaaattcttattattaaacctaattgacttaaagtagataaagcaataattttttttaaatcaaattcaaaattagctcctaatccagctataaatattgttaatccagataataataatattaattgtcctaaccaagaagttcttaagataatattaaatcgaattaataaatatacaccagctgtaactaatgtagaagaatgaactaaagcagaaacaggtgtaggagcagctatagctgcaggtaaccaagaagaaaaaggaatctgagctcttttagttatagcagctaatattactaatcttccaattattaacatttcaaattcattttgtataatttctaaataaaaaatataatttcatcttccataatttaatattcaagcaatagaaagaagtaaagctacatccccaattcgattagataacgcagttaatataccagcattataagatttaatattttgaaaataaattactaaacaataagaaacaagtcctaaaccatctcaccctaataaaattctaattaaatttggtctaataattaacaatattattgataaaacaaatattaatactaatataataaatcgattaatatgattatcatttattatgtattcttttctataaaaaatcactaaagaagaaattataagaacaaaagatataaataataaacttattcaatcaaaaagaaaagttataacaattcttatagaatttaaagaaactaattctcactcaataaaataaatcatatcatttaacaaaaaatataaacttaataaaaaacatgataaacttatagaaattaaattaacaaa
>DGRP737_*
taaaggataaaaaattataccataagttctaatataaggtataaatcatatagaccctaaaaaagttcttaaattatatataaataaagatttatttaaaaaaaataaatttcttaaagaaattaaatatccaaataaaccccctacaatacatacaaataatgttaacaattttatataaataggtaaacaaattatataaggaaaaggaaaaatcaatcaatttaatattctacctccaataattcttataattaataatcctattataccacggagtataattcaactttcatcatttaatatattcaatctaccgcaatttaaatcaccggttattgaataataaactaatcgaaatgaataactaacagttaaacccgtagaaaaataatataaaaaaaatgaaaacatattaacatttctaattctaacaatttctaaaattatatccttagaatagaatccagctaaaaaaggtattccacataaagctaaattagatacgttaaaacaagctgaagttaaaggtatatgaattcttaacccccctattaaacgaatatcttgagaattatttatattatgaataatagccccagcacatataaacaataatgctttaaataaagcatgagttaataaatgaaatatagctaattttaaaaatcctatagacaaaattcttattattaaacctaattgacttaaagtagataaagcaataattttttttaaatcaaattcaaaattagctcctaatccagctataaatattgttaatccagataataataatattaattgtcctaaccaagaagttcttaagataatattaaatcgaattaataaatatacaccagctgtaactaatgtagaagaatgaactaaagcagaaacaggtgtaggagcagctatagctgcaggtaaccaagaagaaaaaggaatctgagctcttttagttatagcagctaatattactaatcttccaattattaacatttcaaattcattttgtataatttctaaataaaaaatataatttcatcttccataatttaatattcaagcaatagaaagaagtaaagctacatccccaattcgattagataacgcagttaatataccagcattataagatttaatattttgaaaataaattactaaacaataagaaacaagtcctaaaccatctcaccctaataaaattctaattaaatttggtctaataattaacaatattattgataaaacaaatattaatactaatataataaatcgattaatatgattatcatttattatgtattcttttctataaaaaatcactaaagaagaaattataagaacaaaagatataaataataaacttattcaatcaaaaagaaaagttataacaattcttatagaatttaaagaaactaattctcactcaataaaataaatcatatcatttaacaaaaaatataaacttaataaaaaacatgataaacttatagaaattaaattaacaaa
>DGRP318_*
TAAAGGATAAAAAATTATACCATAAGTTCTAATATAAGGTATAAATCATATAGACCCTAAAAAAGTTCTTAAATTATATATAAATAAAGATTTATTTAAAAAAAATAAATTTCTTAAAGAAATTAAATATCCAAATAAACCCCCTACAATACATACAAATAATGTTAACAATTTTATATAAATAGGTAAACAAATTATATAAGGAAAAGGAAAAATCAATCAATTTAATATTCTACCTCCAATAATTCTTATAATTAATAATCCTATTATACCACGGAGTATAATTCAACTTTCATCATTTAATATATTCAATCTACCGCAATTTAAATCACCGGTTATTGAATAATAAACTAATCGAAATGAATAACTAACAGTTAAACCCGTAGAAAAATAATATAAAAAAAATGAAAACATATTAACATTTCTAATTCTAACAATTTCTAAAATTATATCCTTAGAATAGAATCCAGCTAAAAAAGGTATTCCACATAAAGCTAAATTAGATACGTTAAAACAAGCTGAAGTTAAAGGTATATGAATTCTTAACCCCCCTATTAAACGAATATCTTGAGAATTATTTATATTATGAATAATAGCCCCAGCACATATAAACAATAATGCTTTAAATAAAGCATGAGTTAATAAATGAAATATAGCTAATTTTAAAAATCCTatagacaaaattcttattattaaacctaattgacttaaagtagataaagcaataattttttttaaatcaaattcaaaattagctcctaatccagctataaatattgttaatccagataataataatattaattgtcctaaccaagaagttcttaagataatattaaatcgaattaataaatatacaccagctgtaactaatgtagaagaatgaactaaagcagaaacaggtgtaggagcagctatagctgcaggtaaccaagaagaaaaaggaatctgagctcttttagttatagcagctaatattactaatcttccaattaTTAACATTTCAAATTcattttgtataatttctaaataaaaaatataatttcatcttccataatttaatattcaagcaatagaaagaagtaaagctacatccccaattcgattagataacgcagttaatataccagcattataagatttaatattttgaaaaTAAATTACTAAACAATAAGAAACAAGTCCTAAACCATCTCACCCTAATAAAATTCTAATTAAATTTGGTCTAATAATTAACAATATTATTGATAAAACAAATATTAATACTAATATAATAAATCGATTAATATGATTATCATTTATTATGTATTCTTTTCTATAAAAAATCACTAAAGAAGAAATTATAAGAACAAAAGATATAAATAATAAACTTATTCAATCAAAAAGAAAAGTTATAACAATTCTTATAGAATTTAAAGAAACTAATTCTCACTCAATAAAATAAATCATATCATTTAACAAAAAATATAAACTTAATAAAAAACATGATAAACTTATAGAAATTAAATTAACAAA
>DGRP362_*
taaaggataaaaaattataccataagttctaatataaggtataaatcatatagaccctaaaaaagttcttaaattatatataaataaagatttatttaaaaaaaataaatttcttaaagaaattaaatatccaaataaaccccctacaatacatacaaataatgttaacaattttatataaataggtaaacaaattatataaggaaaaggaaaaatcaatcaatttaatattctacctccaataattcttataattaataatcctattataccacggagtataattcaactttcatcatttaatatattcaatctaccgcaatttaaatcaccggttattgaataataaactaatcgaaatgaataactaacagttaaacccgtagaaaaataatataaaaaaaatgaaaacatattaacatttctaattctaacaatttctaaaattatatccttagaatagaatccagctaaaaaaggtattccacataaagctaaattagatacgttaaaacaagctgaagttaaaggtatatgaattcttaacccccctattaaacgaatatcttgagaattatttatattatgaataatagccccagcacatataaacaataatgctttaaataaagcatgagttaataaatgaaatatagctaattttaaaaatcctatagacaaaattcttattattaaacctaattgacttaaagtagataaagcaataattttttttaaatcaaattcaaaattagctcctaatccagctataaatattgttaatccagataataataatattaattgtcctaaccaataagttcttaagataatattaaatcgaattaataaatatacaccagctgtaactaatgtagaagaatgaactaaagcagaaacaggtgtaggagcagctatagctgcaggtaaccaagaagaaaaaggaatctgagctcttttagttatagcagctaatattactaatcttccaattattaacatttcaaattcattttgtataatttctaaataaaaaatataatttcatcttccataatttaatattcaagcaatagaaagaagtaaagctacatccccaattcgattagataacgcagttaatataccagcattataagatttaatattttgaaaataaattactaaacaataagaaacaagtcctaaaccatctcaccctaataaaattctaattaaatttggtctaataattaacaatattattgataaaacaaatattaatactaatataataaatcgattaatatgattatcatttattatgtattcttttctataaaaaatcactaaagaagaaattataagaacaaaagatataaataataaacttattcaatcaaaaagaaaagttataacaattcttatagaatttaaagaaactaattctcactcaataaaataaatcatatcatttaacaaaaaatataaacttaataaaaaacatgataaacttatagaaattaaattaacaaa
>DGRP761_*
taaaggataaaaaattatACCATAAGTTCTAATATAAGGTATAAATCATATAGACCCTAAAAAAGttcttaaattatatataaataaagatttatttaaaaaaaataaatttcttaaagaaattaaatatccaaataaaccccctacaatacatacaaataatgttaacaattttatataaataggtaaacaaattatataaggaaaaggaaaaatcaatcaatttaatattctacctccaataattcttataattaataatcctattataccacggagtataattcaactttcatcatttaatatattcaatctaccgcaatttaaatcaccggttattgaataataaactaatcgaaatgaataactaacagttaaacccgtagaaaaataatataaaaaaaatgaaaacatattaacatttctaattctaacaatttctaaaattatatccttagaatagaatccagctaaaaaaggtattccacataaagctaaattagatacgttaaaacaagctgaagttaaaggtatatgaattcttaacccccctattaaacgaatatcttgagaattatttatattatgaataatagccccagcacatataaacaataatgctttaaataaagcatgagttaataaatgaaatatagctaattttaaaaatcctatagacaaaattcttattattaaacctaattgacttaaagtagataaagcaataattttttttaaatcaaattcaaaattagctcctaatccagctataaatattgttaatccagataataataatattaattgtcctaaccaagaagttcttaagataatattaaatcgaattaataaatatacaccagctgtaactaatgtagaagaatgaactaaagcagaaacaggtgtaggagcagctatagctgcaggtaaccaagaagaaaaaggaatctgagctcttttagttatagcagctaatattactaatcttccaattattaacatttcaaattcattttgtataatttctaaataaaaaatataatttcatcttccataatttaatattcaagcaatagaaagaagtaaagctacatccccaattcgattagataacgcagttaatataccagcattataagatttaatattttgaaaataaattactaaacaataagaaacaagtcctaaaccatctcaccctaataaaattctaattaaatttggtctaataattaacaatattattgataaaacaaatattaatactaatataataaatcgattaatatgattatcatttattatgtattcttttctataaaaaatcactaaagaagaaattataagaacaaaagatataaataataaacttattcaatcaaaaagaaaagttataacaattcttatagaatttaaagaaactaattctcactcaataaaataaatcatatcatttaacaaaaaatataaacttaataaaaaacatgataaacttatagaaattaaattaacaaa
>DGRP324
taaaggataaaaaattataccataagttctaatataaggtataaatcatatagaccctaaaaaagttcttaaattataTAtaaataaagatttatttaaaaaaaataaatttcttaaagaaattaaatatccaaataaaccccctacaatacatacaaataatgttaacaattttatataaataggtaaacaaattatataaggaaaaggaaaaatcaatcaatttaatattctacctccaataattcttataattaataatcctattataccacggagtataattcaactttcatcatttaatatattcaatctaccgcaatttaaatcaccggttattgaataataaactaatcgaaatgaataactaacagttaaacccgtagaaaaataatataaaaaaaatgaaaacatattaacatttctaattctaacaatttctaaaattatatccttagaatagaatccagctaaaaaaggtattccacataaagctaaattagatacgttaaaacaagctgaagttaaaggtatatgaattcttaacccccctattaaacgaatatcttgagaattatttatattatgaataatagccccagcacatataaacaataatgctttaaataaagcatgagttaataaatgaaatatagctaattttaaaaatcctatagacaaaattcttattattaaacctaattgacttaaagtagataaagcaataattttttttaaatcaaattcaaaattagctcctaatccagctataaatattgttaatccagataataataatattaattgtcctaaccaagaagttcttaagataatattaaatcgaattaataaatatacaccagctgtaactaatgtagaagaatgaactaaagcagaaacaggtgtaggagcagctatagctgcaggtaaccaagaagaaaaaggaatctgagctcttttagttatagcagctaatattactaatcttccaattattaacatttcaaattcattttgtataatttctaaataaaaaatataatttcatcttccataatttaatattcaagcaatagaaagaagtaaagctacatccccaattcgattagataacgcagttaatataccagcattataagatttaatattttgaaaataaattactaaacaataagaaacaagtcctaaaccatctcaccctaataaaattctaattaaatttggtctaataattaacaatattattgataaaacaaatattaatactaatataataaatcgattaatatgattatcatttattatgtattcttttctataaaaaatcactaaagaagaaattataagaacaaaagatataaataataaacttattcaatcaaaaagaaaagttataacaattcttatagaatttaaagaaactaattctcactcaataaaataaatcatatcatttaacaaaaaatataaacttaataaaaaacatgataaacttatagaaattaaattaacaaa
>DGRP892_*
taaaggataaaaaattataccataagttctaatataaggtataaatcatatagaccctaaaaaagttcttaaattatatataaataaagatttatttaaaaaaaataaatttcttaaagaaattaaatatccaaataaaccccctacaatacatacaaataatgttaacaattttatataaataggtaaacaaattatataaggaaaaggaaaaatcaatcaatttaatattctacctccaataattcttataattaataatcctattataccacggagtataattcaactttcatcatttaatatattcaatctaccgcaatttaaatcaccggttattgaataataaactaatcgaaatgaataactaacagttaaacccgtagaaaaataatataaaaaaaatgaaaacatattaacatttctaattctaacaatttctaaaattatatccttagaatagaatccagctaaaaaaggtattccacataaagctaaattagatacgttaaaacaagctgaagttaaaggtatatgaattcttaacccccctattaaacgaatatcttgagaattatttatattatgaataatagccccagcacatataaacaataatgctttaaataaagcatgagttaataaatgaaatatagctaattttaaaaatcctatagacaaaattcttattattaaacctaattgacttaaagtagataaagcaataattttttttaaatcaaattcaaaattagctcctaatccagctataaatattgttaatccagataataataatattaattgtcctaaccaagaagttcttaaaataatattaaatcgaattaataaatatacaccagctgtaactaatgtagaagaatgaactaaagcagaaacaggtgtaggagcagctatagctgcaggtaaccaagaagaaaaaggaatctgagctcttttagttatagcagctaatattactaatcttccaattattaacatttcaaattcattttgtataatttctaaataaaaaatataatttcatcttccataatttaatattcaagcaatagaaagaagtaaagctacatccccaattcgattagataacgcagttaatataccagcattataagatttaatattttgaaaataaattactaaacaataagaaacaagtcctaaaccatctcaccctaataaaattctaattaaatttggtctaataattaacaatattattgataaaacaaatattaatactaatataataaatcgattaatatgattatcatttattatgtattcttttctataaaaaatcactaaagaagaaattataagaacaaaagatataaataataaacttattcaatcaaaaagaaaagttataacaattcttatagaatttaaagaaactaattctcactcaataaaataaatcatatcatttaacaaaaaatataaacttaataaaaaacatgataaacttatagaaattaaattaacaaa
>DGRP177
taaaggataaaaaattataccataagttctaatataaggtataaatcatatagaccctaaaaaagttcttaaattatatataaataaagatttatttaaaaaaaataaatttcttaaagaaattaaatatccaaataaaccccctacaatacatacaaataatgttaacaattttatataaataggtaaacaaattatataaggaaaaggaaaaatcaatcaatttaatattctacctccaataattcttataattaataatcctattataccacggagtataattcaactttcatcatttaatatattcaatctaccgcaatttaaatcaccggttattgaataataaactaatcgaaatgaataactaacagttaaacccgtagaaaaataatataaaaaaaatgaaaacatattaacatttctaattctaacaatttctaaaattatatccttagaatagaatccagctaaaaaaggtattccacataaagctaaattagatacgttaaaacaagctgaagttaaaggtatatgaattcttaacccccctattaaacgaatatcttgagaattatttatattatgaataatagccccagcacatataaacaataatgctttaaataaagcatgagttaataaatgaaatatagctaattttaaaaatcctatagacaaaattcttattattaaacctaattgacttaaagtagataaagcaataattttttttaaatcaaattcaaaattagctcctaatccagctataaatattgttaatccagataataataatattaattgtcctaaccaagaagttcttaagataatattaaatcgaattaataaatatacaccagctgtaactaatgtagaagaatgaactaaagcagaaacaggtgtaggagcagctatagctgcaggtaaccaagaagaaaaaggaatctgagctcttttagttatagcagctaatattactaatcttccaattattaacatttcaaattcattttgtataatttctaaataaaaaatataatttcatcttccataatttaatattcaagcaatagaaagaagtaaagctacatccccaattcgattagataacgcagttaatataccagcattataagatttaatattttgaaaataaattactaaacaataagaaacaagtcctaaaccatctcaccctaataaaattctaattaaatttggtctaataattaacaatattattgataaaacaaatattaatactaatataataaatcgattaatatgattatcatttattatgtattcttttctataaaaaatcactaaagaagaaattataagaacaaaagatataaataataaacttattcaatcaaaaagaaaagttataacaattcttatagaatttaaagaaactaattctcactcaataaaataaatcatatcatttaacaaaaaatataaacttaataaaaaacatgataaacttatagaaattaaattaacaaa
>DGRP517
taaaggataaaaaattataccataagttctaatataaggtataaatcatatagaccctaaaaaagttcttaaattatatataaataaagatttatttaaaaaaaataaatttcttaaagaaattaaatatccaaataaaccccctacaatacatacaaataatgttaacaattttatataaataggtaaacaaattatataaggaaaaggaaaaatcaatcaatttaatattctacctccaataattcttataattaataatcctattataccacggagtataattcaactttcatcatttaatatattcaatctaccgcaatttaaatcaccggttattgaataataaactaatcgaaatgaataactaacagttaaacccgtagaaaaataatataaaaaaaatgaaaacatattaacatttctaattctaacaatttctaaaattatatccttagaatagaatccagctaaaaaaggtattccacataaagctaaattagatacgttaaaacaagctgaagttaaaggtatatgaattcttaacccccctattaaacgaatatcttgagaattatttatattatgaataatagccccagcacatataaacaataatgctttaaataaagcatgagttaataaatgaaatatagctaattttaaaaatcctatagacaaaattcttattattaaacctaattgacttaaagtagataaagcaataattttttttaaatcaaattcaaaattagctcctaatccagctataaatattgttaatccagataataataatattaattgtcctaaccaagaagttcttaagataatattaaatcgaattaataaatatacaccagctgtaactaatgtagaagaatgaactaaagcagaaacaggtgtaggagcagctatagctgcaggtaaccaagaagaaaaaggaatctgagctcttttagttatagcagctaatattactaatcttccaattattaacatttcaaattcattttgtataatttctaaataaaaaatataatttcatcttccataatttaatattcaagcaatagaaagaagtaaagctacatccccaattcgattagataacgcagttaatataccagcattataagatttaatattttgaaaataaattactaaacaataagaaacaagtcctaaaccatctcaccctaataaaattctaattaaatttggtctaataattaacaatattattgataaaacaaatattaatactaatataataaatcgattaatatgattatcatttattatgtattcttttctataaaaaatcactaaagaagaaattataagaacaaaagatataaataataaacttattcaatcaaaaagaaaagttataacaattcttatagaatttaaagaaactaattctcactcaataaaataaatcatatcatttaacaaaaaatataaacttaataaaaaacatgataaacttatagaaattaaattaacaaa
>DGRP313
TAAAGGATAAAAAATTATACCATAAGTTCTAATATAAGGTATAAATCATATAGACCCTAAAAAAGTTCTTAAATTATATATAAATAAAGATTTATTTAAAAAAAATAAATTTCTTAAAGAAATTAAATATCCAAATAAACCccctacaatacatacaaataatgttaacaattttatataaataggtaaacaaattatataaggaaaaggaaaaatcaatcaatttaatattctacctccaataattcttataattaataatcctattataccacggagtataattcaactttcatcatttaatatattcaatctaccgcaatttaaatcaccggttattgaataataaactaatcgaaatgaataactaacagttaaacccgtagaaaaataatataaaaaaaatgaaaacatattaacatttctaattctaacaatttctaaaattatatccttagaatagaatccagctaaaaaaggtattccacataaagctaaattagatacgttaaaacaagctgaagttaaaggtatatgaattcttaacccccctattaaacgaatatcttgagaattatttatattatgaataatagccccagcacatataaacaataatgctttaaataaagcatgagttaataaatgaaatatagctaattttaaaaatcctatagacaaaattcttattattaaacctaattgacttaaagtagataaagcaataattttttttaaatcaaattcaaaattagctcctaatccagctataaatattgttaatccagataataataatattaattgtcctaaccaagaagttcttaagataatattaaatcgaattaataaatatacaccagctgtaactaatgtagaagaatgaactaaagcagaaacaggtgtaggagcagctatagctgcaggtaaccaagaagaaaaaggaatctgagctcttttagttatagcagctaatattactaatcttccaattattaacatttcaaattcattttgtataatttctaaataaaaaatataatttcatcttccataatttaatattcaagcaatagaaagaagtaaagctacatccccaattcgattagataacgcagttaatataccagcattataagatttaatattttgaaaataaattactaaacaataagaaacaagtcctaaaccatctcaccctaataaaattctaattaaatttggtctaataattaacaatattattgataaaacaaatattaatactaatataataaatCGATTAATATGATTATCATTTATTATGTATTCTTTTCTATAAAAAATCACTAAAGAAGAAATTATAAGAACAAAAGATATAAATAATAAACTTATTCaATCAAAAAGaaaagttataacaattcttatagaatttaaagaaactaattctcactcaataaaataaatcatatcatttaacaaaAAATATAaacttaataaaaaacatgataaacttatagaaattaaattaacaaa
>DGRP239
TAAAGGATAAAAAATTATACCATAAGTTCTAATATAAGGTATAAATCATATAGACCCTAAAAAAGTTCTTAAATTATATATAAATAAAGATTTATTTAAAAAAAATAAATTTCTTAAAGAAATTAAATATCCAAATAAACCCCCTACAATACATACAAATAATGTTAACAATTTTATATAAATAGGTAAACAAATTATATAAGGAAAAGGAAAAATCAATCAATTTAATATTCTACCTCCAATAATTCTTATAATTAATAATCCTATTATACCACGGAGTATAATTCAACTTTCATCATTTAATATATTCAATCTACCGCAATTTAAATCACCGGTTATTGAATAATAAACTAATCGAAATGAATAACTAACAGTTAAACCCGTAGAAAAATAATATAAAAAAAATGAAAACATATTAACATTTCTAATTCTAACAATTTCTAAAATTATATCCTTAGAATAGAatCCAGCTAAAAAAGGTATTCCaCataAAGctaaattagatacgttaaaacaagctgaagttaaaggtatatgaattcttaacccccctatTAAACGAATATCTTGAGAATTATTTATATTATGAATAATAGCCCCAGCACATATAAACAATAATGCTTTAAATAAAGCATGAGTTaAtaaatgaaatatagctaattttaaaaatcctatagacaaaattcttattattaaacctaattgacttaaagtagataaagcaataattttttttaaatcaaattcaaaattagctcctaatccagctataaatattgttaatccagataataataatattaattgtcctaaccaagaAGTTCTTAAGATAATATTAAATCGAattaataaatatacaccagctgtaactaatgtagaagaatgaactaaagcagaaacaggtgtaggagcagctatagctgcaggtaaccaagaagaaaaaggaatctgagctcttttagttatagcagctaatattactaatcttccaATtAttaACATTTCAAATTCATTTTGTATAATTTCTAAATAAaaaatataatttcatcttccataatttaatattcaagcaatagaaagaagtaaagctacatccccaattcgattagataacgcagttaatataccagcattataagatttaatattttgaaaataaattactaaacAATAAGAAACAAGTCCTAAACCATCTCACCCTAATAAAATTCTAATTAAATTTGGTCTAATAATTAACAATATTATTGATAAAACAAATATTAATACTAATATAATAAATCGATTAATATGATTATCATTTATTATGTATTCTTTTCTATAAAAAATCACTAAAGAAGAAATTATAAGAACAAAAGATATAAATAATAAACTTATTCAATCAAAAAGAAAAGTTATAACAATTCTTATAGAATTTAAAGAAACTAATTCTCACTCAATAAAATAAATCATATCATTTAACAAAAAATATAAACTTAATAAAAAACATGATAAACTTATAGAAATTAAATTAACAAA
>DGRP897_*
taaaggataaaaaattataccataagttctaatataaggtataaatcatatagaccctaaaaaagttcttaaattatatataaataaagatttatttaaaaaaaataaatttcttaaagaaattaaatatccaaataaaccccctacaatacatacaaataatgttaacaattttatataaataggtaaacaaattatataaggaaaaggaaaaatcaatcaatttaatattctacctccaataattcttataattaataatcctattataccacgaagtataattcaactttcatcatttaatatattcaatctaccgcaatttaaatcaccggttattgaataataaactaatcgaaatgaataactaacagttaaacccgtagaaaaataatataaaaaaaatgaaaacatattaacatttctaattctaacaatttctaaaattatatccttagaatagaatccagctaaaaaaggtattccacataaagctaaattagatacgttaaaacaagctgaagttaaaggtatatgaattcttaacccccctattaaacgaatatcttgagaattatttatattatgaataatagccccagcacatataaacaataatgctttaaataaagcatgagttaataaatgaaatatagctaattttaaaaatcctatagacaaaattcttattattaaacctaattgacttaaagtagataaagcaataattttttttaaatcaaattcaaaattagctcctaatccagctataaatattgttaatccagataataataatattaattgtcctaaccaagaagttcttaagataatattaaatcgaattaataaatatacaccagctgtaactaatgtagaagaatgaactaaagcagaaacaggtgtaggagcagctatagctgcaggtaaccaagaagaaaaaggaatctgagctcttttagttatagcagctaatattactaatcttccaattattaacatttcaaattcattttgtataatttctaaataaaaaatataatttcatcttccataatttaatattcaagcaatagaaagaagtaaagctacatccccaattcgattagataacgcagttaatataccagcattataagatttaatattttgaaaataaattactaaacaataagaaacaagtcctaaaccatctcaccctaataaaattctaattaaatttggtctaataattaacaatattattgataaaacaaatattaatactaatataataaatcgattaatatgattatcatttattatgtattcttttctataaaaaatcactaaagaagaaattataagaacaaaagatataaataataaacttattcaatcaaaaagaaaagttataacaattcttatagaatttaaagaaactaattctcactcaataaaataaatcatatcatttaacaaaaaatataaacttaataaaaaacatgataaacttatagaaattaaattaacaaa
>DGRP712_*
TAAAGGATAAAAAATTATACCATAAGTTCTAATATAAGGTATAAATCATATAGACCCTAAAAAAGTTCTTAAATTATATATAAATAAAGATTTATTTAAAAAAAATAAATTTCTTaaagaaattaaatatccaaataaaccccctacaatacatacaaataatgttaacaattttatataaataggtaaacAAATTATATAAggaaaaGGAaaAaTCaatcaatttaatattctacctccaataattcttataattaataatcctattataccacggagtataattcaactttcatcatttaatatattcaatctaccgcaatttaaatcaccggttattgaataataaactaatcgaaatgaataactaacagttaaacccgtagaaaaataatataaaaaaaatgaaaacatattaacatttctaattctaacaatttctaaaattatatccttagaatagaatccagctaaaaaaggtattccacataaagctaaattagatacgttaaaacaagctgaagttaaaggtatatgaattcttaacccccctattaaacgaatatcttgagaattatttatattatgaataatagccccagcacatataaacaataatgctttaaataaagcatgagttaataaatgaaatatagctaattttaaaaatcctatagacaaaattcttattattaaacctaattgacttaaagtagataaagcaataattttttttaaatcaaattcaaaattagctcctaatccagctataaatattgttaatccagataataataatattaattgtcctaaccaagaagttcttaagataatattaaatcgaattaataaatatacaccagctgtaactaatgtagaagaatgaactaaagcagaaacaggtgtaggagcagctatagctgcaggtaaccaagaagaaaaaggaatctgagctcttttagttatagcagctaatattactaatcttccaattattaacatttcaaattcattttgtataatttctaaataaaaaatataatttcatcttccataatttaatattcaagcaatagaaagaagtaaagctacatccccaattcgattagataacgcagttaatataccagcattataagatttaatattttgaaaataaattactaaacaataagaaacaagtcctaaaccatctcaccctaataaaattctaattaaatttggtctaataattaacaatattattgataaaacaaatattaatactaatataataaatcgattaatatgattatcatttattatgtattcttttctataaaaaatcactaaagaagaaattataagaacaaaagatataaataataaacttattcaatcaaaaagaaaagttataacaattcttatagaatttaaagaaactaattctcactcaataaaataaatcatatcatttaacaaaaaatataaacttaataaaaaacatgataaacttatagaaattaaattaacaaa
>DGRP176_*
taaaggataaaAAATTATACCATAAGTTCTAATATAAGGTATAAATCATATAGACCCTAAAAAAGTTCTTAAATTATATATAAATAAAGatttatttaaaaaaaataaatttcttaaagaaattaaatatccaaataaaccccctacaatacatacaaataatgttaacaattttatataaataggtaaacaaattatataaggaaaaggaaaaatcaatcaatttaatattctacctccaataattcttataattaataatcctattataccacggagtataattcaactttcatcatttaatatattcaatctaccgcaatttaaatcaccggttattgaataataaactaatcgaaatgaataactaacagttaaacccgtagaaaaataatataaaaaaaatgaaaacatattaacatttctaattctaacaatttctaaaattatatccttagaatagaatccagctaaaaaaggtattccacataaagctaaattagatacgttaaaacaagctgaagttaaaggtatatgaattcttaacccccctattaaacgaatatcttgagaattatttatattatgaataatagccccagcacatataaacaataatgctttaaataaagcatgagttaataaatgaaatatagctaattttaaaaatcctatagacaaaattcttattattaaacctaattgacttaaagtagataaagcaataattttttttaaatcaaattcaaaattagctcctaatccagctataaatattgttaatccagataataataatattaattgtcctaaccaagaagttcttaaaataatattaaatcgaattaataaatatacaccagctgtaactaatgtagaagaatgaactaaagcagaaacaggtgtaggagcagctatagctgcaggtaaccaagaagaaaaaggaatctgagctcttttagttatagcagctaatattactaatcttccaattattaacatttcaaattcattttgtataatttctaaataaaaaatataatttcatcttccataatttaatattcaagcaatagaaagaagtaaagctacatccccaattcgattagataacgcagttaatataccagcattataagatttaatattttgaaaataaattactaaacaataagaaacaagtcctaaaccatctcaccctaataaaattctaattaaatttggtctaataattaacaatattattgataaaacaaatattaatactaatataataaatcgattaatatgattatcatttattatgtattcttttctataaaaaatcactaaagaagaaattataagaacaaaagatataaataataaacttattcaatcaaaaagaaaagttataacaattcttatagaatttaaagaaactaattctcactcaataaaataaatcatatcatttaacaaaaaatataaacttaataaaaaacatgataaacttatagaaattaaattaacaaa
>DGRP703
taaaggataaaaaattataccataagttctaatataaggtataaatcatatagaccctaaaaaagttcttaaattatatataaataaagatttatttaaaaaaaataaatttcttaaagaaattaaatatccaaataaaccccctacaatacatacaaataatgttaacaattttatataaataggtaaacaaattatataaggaaaaggaaaaatcaatcaatttaatattctacctccaataattcttataattaataatcctattataccacggagtataattcaactttcatcatttaatatattcaatctaccgcaatttaaatcaccggttattgaataataaactaatcgaaatgaataactaacagttaaacccgtagaaaaataatataaaaaaaatgaaaacatattaacatttctaattctaacaatttctaaaattatatccttagaatagaatccagctaaaaaaggtattccacataaagctaaattagatacgttaaaacaagctgaagttaaaggtatatgaattcttaacccccctattaaacgaatatcttgagaattatttatattatgaataatagccccagcacatataaacaataatgctttaaataaagcatgagttaataaatgaaatatagctaattttaaaaatcctatagacaaaattcttattattaaacctaattgacttaaagtagataaagcaataattttttttaaatcaaattcaaaattagctcctaatccagctataaatattgttaatccagataataataatattaattgtcctaaccaagaagttcttaagataatattaaatcgaattaataaatatacaccagctgtaactaatgtagaagaatgaactaaagcagaaacaggtgtaggagcagctatagctgcaggtaaccaagaagaaaaaggaatctgagctcttttagttatagcagctaatattactaatcttccaattattaacatttcaaattcattttgtataatttctaaataaaaaatataatttcatcttccataatttaatattcaagcaatagaaagaagtaaagctacatccccaattcgattagataacgcagttaatataccagcattataagatttaatattttgaaaataaattactaaacaataagaaacaagtcctaaaccatctcaccctaataaaattctaattaaatttggtctaataattaacaatattattgataaaacaaatattaatactaatataataaatcgattaatatgattatcatttattatgtattcttttctataaaaaatcactaaagaagaaattataagaacaaaagatataaataataaacttattcaatcaaaaagaaaagttataacaattcttatagaatttaaagaaactaattctcactcaataaaataaatcatatcatttaacaaaaaatataaacttaataaaaaacatgataaacttatagaaattaaattaacaaa
>DGRP398_*
taaaggataaaaaattataccataagttctaatataaggtataaatcatatagaccCtaaaAAAGTTCTTAAATTATATATAAATAAAGATTTATTTAAAAAAAATAAATTTCTTAaagaaattaaatatccaaataaaccccctacaatacatacaaataatgttaacaattttatataaataggtaaacaaattatataaggaaaaggaaaaatcaatcaatttaatattctacctccaataattcttataattaataatcctattataccacgaagtataattcaactttcatcatttaatatattcaatctaccgcaatttaaatcaccggttattgaataataaactaatcgaaatgaataactaacagttaaacccgtagaaaaataatataaaaaaaatgaaaacatattaacatttctaattctaacaatttctaaaattatatccttagaatagaatccagctaaaaaaggtattccacataaagctaaattagatacgttaaaacaagctgaagttaaaggtatatgaattcttaacccccctattaaacgaatatcttgagaattatttatattatgaataatagccccagcacatataaacaataatgctttaaataaagcatgagttaataaatgaaatatagctaattttaaaaatcctatagacaaaattcttattattaaacctaattgacttaaagtagataaagcaataattttttttaaatcaaattcaaaattagctcctaatccagctataaatattgttaatccagataataataatattaattgtcctaaccaagaagttcttaagataatattaaatcgaattaataaatatacaccagctgtaactaatgtagaagaatgaactaaagcagaaacaggtgtaggagcagctatagctgcaggtaaccaagaagaaaaaggaatctgagctcttttagttatagcagctaatattactaatcttccaattattaacatttcaaattcattttgtataatttctaaataaaaaatataatttcatcttccataatttaatattcaagcaatagaaagaagtaaagctacatccccaattcgattagataacgcagttaatataccagcattataagatttaatattttgaaaataaattactaaacaataagaaacaagtcctaaaccatctcaccctaataaaattctaattaaatttggtctaataattaacaatattattgataaaacaaatattaatactaatataataaatcgattaatatgattatcatttattatgtattcttttctataaaaaatcactaaagaagaaattataagaacaaaagatataaataataaacttattcaatcaaaaagaaaagttataacaattcttatagaatttaaagaaactaattctcactcaataaaataaatcatatcatttaacaaaaaatataaacttaataaaaaacatgataaacttatagaaattaaattaacaaa
>DGRP101
TAAAGGATAAAAAATTATACCATAAGTTCTAATATAAGGTATAAATCATATAGACCCTAAAAAAGTTCTTAAATTATATATAAATAAAGATTTATTTAAAAAAAATAAATTTCTTAAAGAAATTAAATATCCAAATAAACCCCCTACAATACATACAAATAATGTTAACAATTTTATATAAATAGGTAAACAAATTATATAAGGAAAAGGAAAAATCAATCAATTTAATATTCTACCTCCAATAATTCTTATAATTAATAATCCTATTATACCACGGAGTATAATTCAACTTTCATCATTTAATATATTCAATCTACCGCAATTTAAATCACCGGTTATTGAATAATAAACTAATCGAAATGAATAACTAACAGTTAAACCCGTAGAAAAATAATATAAAAAAAATGAAAACATATTAACATTTCTAATTCTAACAATTTCTAAAATTATATCCTTAGAATAGAATCCAGCTAAAAAAGGTATTCCACATAAAGCTAAATTAGATACGTTAAAACAAGCTGAAGTTAAAGGTATATGAATTCTTAACCCCCCTATTAAACGAATATCTTGAGAATTATTTATATTATGAATAATAGCCCCAGCACATATAAACAATAATGCTTTAAATAAAGCATGAGTTAATAAATGAAATATAGCTAATTTTAAAAATCCTATAGACAAAATTCTTAttattaaacctaattgacttaaagtagataaagcaataattttttttaaatcaaattcaaaattagctcctaatccagctataaatattgttaatccagataataataatAttAATTGTCCTAACCAAGAAGTTCTTAAAATAATATTAAATCGAATTAATAAATATACaccagctgtaactaatgtagaagaatgaactaaagcagaaacaggtgtaggagcagctatagctgcaggtaaccaagaagaaaaaggaatctgagctcttttagttatagcagctaatattacTAATCTTCCAATTATTAACATTTCAAATTCATTTTGTATAATTTCTAAATAAAAAATATAATTTcatcttccataatttaatattcaagcaatagaaagaagtaaagctacatccccaattcgattagataacgcagttaatataccagcattataagatttaatATTTTGAAAATAAATTACTAAACAATAAGAAACAAGTCCTAAACCATCTCACCCTAATAAAATTCTAATTAAATTTGGTCTAATAATTAACAATATTATTGATAAAACAAATATTAATACTAATATAATAAATCGATTAATATGATTATCATTTATTATGTATTCTTTTCTATAAAAAATCACTAAAGAAGAAATTATAAGAACAAAAGATATAAATAATAAACTTATTCAATCAAAAAGAAAAGTTATAACAATTCTTATAGAATTTAAAGAAACTAATTCTCACTCAATAAAATAAATCATATCATTTAACAAAAAATATAAACTTAATAAAAAACATGATAAACTTATAGAAATTAAATTAACAAA
>DGRP591_*
taaaggataaAAAATTATACCATAAGTTCTAATATAAGGTATAAATCATATAGACCCTAAAAAAGTTCTTaaATTatatataaataaagatttatttaaaaaaaataaatttcttaaagaaattaaatatccaaataaaccccctacaatacatacaaataatgttaacaattttatataaataggtaaacaaattatataaggaaaaggaaaaatcaatcaatttaatattctacctccaataattcttataattaataatcctattataccacggagtataattcaactttcatcatttaatatattcaatctaccgcaatttaaatcaccggttattgaataataaactaatcgaaatgaataactaacagttaaacccgtagaaaaataatataaaaaaaatgaaaacatattaacatttctaattctaacaatttctaaaattatatccttagaatagaatccagctaaaaaaggtattccacataaagctaaattagatacgttaaaacaagctgaagttaaaggtatatgaattcttaacccccctattaaacgaatatcttgagaattatttatattatgaataatagccccagcacatataaacaataatgctttaaataaagcatgagttaataaatgaaatatagctaattttaaaaatcctatagacaaaattcttattattaaacctaattgacttaaagtagataaagcaataattttttttaaatcaaattcaaaattagctcctaatccagctataaatattgttaatccagataataataatattaattgtcctaaccaagaagttcttaagataatattaaatcgaattaataaatatacaccagctgtaactaatgtagaagaatgaactaaagcagaaacaggtgtaggagcagctatagctgcaggtaaccaagaagaaaaaggaatctgagctcttttagttatagcagctaatattactaatcttccaattattaacatttcaaattcattttgtataatttctaaataaaaaatataatttcatcttccataatttaatattcaagcaatagaaagaagtaaagctacatccccaattcgattagataacgcagttaatataccagcattataagatttaatattttgaaaataaattactaaacaataagaaacaagtcctaaaccatctcaccctaataaaattctaattaaatttggtctaataattaacaatattattgataaaacaaatattaatactaatataataaatcgattaatatgattatcatttattatgtattcttttctataaaaaatcactaaagaagaaattataagaacaaaagatataaataataaacttattcaatcaaaaagaaaagttataacaattcttatagaatttaaagaaactaattctcactcaataaaataaatcatatcatttaacaaaaaatataaacttaataaaaaacatgataaacttatagaaattaaattaacaaa
>DGRP808
taaaggataaaaaattataccatAAGTTCTAATATAAGGTATAAATCATATAGACCCTAAAAAAGTTCTTAAATTATATATAAATAAAGATTTATTTAAAAAAAATAAATTTCTTAAAGAAATTAAatatccaaataaaccccctacaatacatacaaataatgttaacaattttatataaataggtaaacaaattatataaggaaaaggaaaaatcaatcaatttaatattctacctccaataattcttataattaataatcctattataccacggagtataattcaactttcatcatttaatatattcaatctaccgcaatttaaatcaccggttattgaataataaactaatcgaaatgaataactaacagttaaacccgtagaaaaataatataaaaaaaatgaaaacatattaacatttctaattctaacaatttctaaaattatatccttagaatagaatccagctaaaaaaggtattccacataaagctaaattagatacgttaaaacaagctgaagttaaaggtatatgaattcttaacccccctattaaacgaatatcttgagaattatttatattatgaataatagccccagcacatataaacaataatgctttaaataaagcatgagttaataaatgaaatatagctaattttaaaaatcctatagacaaaattcttattattaaacctaattgacttaaagtagataaagcaataattttttttaaatcaaattcaaaattagctcctaatccagctataaatattgttaatccagataataataatattaattgtcctaaccaagaagttcttaagataatattaaatcgaattaataaatatacaccagctgtaactaatgtagaagaatgaactaaagcagaaacaggtgtaggagcagctatagctgcaggtaaccaagaagaaaaaggaatctgagctcttttagttatagcagctaatattactaatcttccaattattaacatttcaaattcattttgtataatttctaaataaaaaatataatttcatcttccataatttaatattcaagcaatagaaagaagtaaagctacatccccaattcgattagataacgcagttaatataccagcattataagatttaatattttgaaaataaattactaaacaataagaaacaagtcctaaaccatctcaccctaataaaattctaattaaatttggtctaataattaacaatattattgataaaacaaatattaatactaatataataaatcgattaatatgattatcatttattatgtattcttttctataaaaaatcactaaagaagaaattataagaacaaaagatataaataataaacttattcaatcaaaaagaaaagttataacaattcttatagaatttaaagaaactaattctcactcaataaaataaatcatatcatttaacaaaaaatataaacttaataaaaaacatgataaacttatagaaattaaattaacaaa
>DGRP440_*
taaaggataaaaaattataccataagttctaatataaggtataaatcatatagaccctaaaaaagttcttaaattatatataaataaagatttatttaaaaaaaataaatttcttaaagaaattaaatatccaaataaaccccctacaatacatacaaataatgttaacaattttatataaataggtaaacaaattatataaggaaaaggaaaaatcaatcaatttaatattctacctccaataattcttataattaataatcctattataccacggagtataattcaactttcatcatttaatatattcaatctaccgcaatttaaatcaccggttattgaataataaactaatcgaaatgaataactaacagttaaacccgtagaaaaataatataaaaaaaatgaaaacatattaacatttctaattctaacaatttctaaaattatatccttagaatagaatccagctaaaaaaggtattccacataaagctaaattagatacgttaaaacaagctgaagttaaaggtatatgaattcttaacccccctattaaacgaatatcttgagaattatttatattatgaataatagccccagcacatataaacaataatgctttaaataaagcatgagttaataaatgaaatatagctaattttaaaaatcctatagacaaaattcttattattaaacctaattgacttaaagtagataaagcaataattttttttaaatcaaattcaaaattagctcctaatccagctataaatattgttaatccagataataataatattaattgtcctaaccaagaagttcttaagataatattaaatcgaattaataaatatacaccagctgtaactaatgtagaagaatgaactaaagcagaaacaggtgtaggagcagctatagctgcaggtaaccaagaagaaaaaggaatctgagctcttttagttatagcagctaatattactaatcttccaattattaacatttcaaattcattttgtataatttctaaataaaaaatataatttcatcttccataatttaatattcaagcaatagaaagaagtaaagctacatccccaattcgattagataacgcagttaatataccagcattataagatttaatattttgaaaataaattactaaacaataagaaacaagtcctaaaccatctcaccctaataaaattctaattaaatttggtctaataattaacaatattattgataaaacaaatattaatactaatataataaatcgattaatatgattatcatttattatgtattcttttctataaaaaatcactaaagaagaaattataagaacaaaagatataaataataaacttattcaatcaaaaagaaaagttataacaattcttatagaatttaaagaaactaattctcactcaataaaataaatcatatcatttaacaaaaaatataaacttaataaaaaacatgataaacttatagaaattaaattaacaaa
>DGRP380_*
taaaggataaaaaattataccataagttctaatataaggtataaatcatatagaccctaaaaaagttcttaaattatatataaataaagatttatttaaaaaaaataaatttcttaaagaaattaaatatccaaataaaccccctacaatacatacaaataatgttaacaattttatataaataggtaaacaaattatataaggaaaaggaaaaatcaatcaatttaatattctacctccaataattcttataattaataatcctattataccacggagtataattcaactttcatcatttaatatattcaatctaccgcaatttaaatcaccggttattgaataataaactaatcgaaatgaataactaacagttaaacccgtagaaaaataatataaaaaaaatgaaaacatattaacatttctaattctaacaatttctaaaattatatccttagaatagaatccagctaaaaaaggtattccacataaagctaaattagatacgttaaaacaagctgaagttaaaggtatatgaattcttaacccccctattaaacgaatatcttgagaattatttatattatgaataatagccccagcacatataaacaataatgctttaaataaagcatgagttaataaatgaaatatagctaattttaaaaatcctatagacaaaattcttattattaaacctaattgacttaaagtagataaagcaataattttttttaaatcaaattcaaaattagctcctaatccagctataaatattgttaatccagataataataatattaattgtcctaaccaagaagttcttaagataatattaaatcgaattaataaatatacaccagctgtaactaatgtagaagaatgaactaaagcagaaacaggtgtaggagcagctatagctgcaggtaaccaagaagaaaaaggaatctgagctcttttagttatagcagctaatattactaatcttccaattattaacatttcaaattcattttgtataatttctaaataaaaaatataatttcatcttccataatttaatattcaagcaatagaaagaagtaaagctacatccccaattcgattagataacgcagttaatataccagcattataagatttaatattttgaaaataaattactaaacaataagaaacaagtcctaaaccatctcaccctaataaaattctaattaaatttggtctaataattaacaatattattgataaaacaaatattaatactaatataataaatcgattaatatgattatcatttattatgtattcttttctataaaaaatcactaaagaagaaattataagaacaaaagatataaataataaacttattcaatcaaaaagaaaagttataacaattcttatagaatttaaagaaactaattctcactcaataaaataaatcatatcatttaacaaaaaatataaacttaataaaaaacatgataaacttatagaaattaaattaacaaa
>DGRP727_*
taaaggataaaaaattataccataagttctaatataaggtataaatcatatagaccctaaaaaagttcttaaattatatataaataaagatttatttaaaaaaaataaatttcttaaagaaattaaatatccaaataaaccccctacaatacatacaaataatgttaacaattttatataaataggtaaacaaattatataaggaaaaggaaaaatcaatcaatttaatattctacctccaataattcttataattaataatcctattataccacggagtataattcaactttcatcatttaatatattcaatctaccgcaatttaaatcaccggttattgaataataaactaatcgaaatgaataactaacagttaaacccgtagaaaaataatataaaaaaaatgaaaacatattaacatttctaattctaacaatttctaaaattatatccttagaatagaatccagctaaaaaaggtattccacataaagctaaattagatacgttaaaacaagctgaagttaaaggtatatgaattcttaacccccctattaaacgaatatcttgagaattatttatattatgaataatagccccagcacatataaacaataatgctttaaataaagcatgagttaataaatgaaatatagctaattttaaaaatcctatagacaaaattcttattattaaacctaattgacttaaagtagataaagcaataattttttttaaatcaaattcaaaattagctcctaatccagctataaatattgttaatccagataataataatattaattgtcctaaccaagaagttcttaagataatattaaatcgaattaataaatatacaccagctgtaactaatgtagaagaatgaactaaagcagaaacaggtgtaggagcagctatagctgcaggtaaccaagaagaaaaaggaatctgagctcttttagttatagcagctaatattactaatcttccaattattaacatttcaaattcattttgtataatttctaaataaaaaatataatttcatcttccataatttaatattcaagcaatagaaagaagtaaagctacatccccaattcgattagataacgcagttaatataccagcattataagatttaatattttgaaaataaattactaaacaataagaaacaagtcctaaaccatctcaccctaataaaattctaattaaatttggtctaataattaacaatattattgataaaacaaatattaatactaatataataaatcgattaatatgattatcatttattatgtattcttttctataaaaaatcactaaagaagaaattataagaacaaaagatataaataataaacttattcaatcaaaaagaaaagttataacaattcttatagaatttaaagaaactaattctcactcaataaaataaatcatatcatttaacaaaaaatataaacttaataaaaaacatgataaacttatagaaattaaattaacaaa
>DGRP399
taaaggataaaaaattataccataagttctaatataaggtataaatcatatagaccctaaaaaagttcttaaattatatataaataaagatttatttaaaaaaaataaatttcttaaagaaattaaatatccaaataaaccccctacaatacatacaaataatgttaacaattttatataaataggtaaacaaattatataaggaaaaggaaaaatcaatcaatttaatattctacctccaataattcttataattaataatcctattataccacggagtataattcaactttcatcatttaatatattcaatctaccgcaatttaaatcaccggttattgaataataaactaatcgaaatgaataactaacagttaaacccgtagaaaaataatataaaaaaaatgaaaacatattaacatttctaattctaacaatttctaaaattatatccttagaatagaatccagctaaaaaaggtattccacataaagctaaattagatacgttaaaacaagctgaagttaaaggtatatgaattcttaacccccctattaaacgaatatcttgagaattatttatattatgaataatagccccagcacatataaacaataatgctttaaataaagcatgagttaataaatgaaatatagctaattttaaaaatcctatagacaaaattcttattattaaacctaattgacttaaagtagataaagcaataattttttttaaatcaaattcaaaattagctcctaatccagctataaatattgttaatccagataataataatattaattgtcctaaccaagaagttcttaagataatattaaatcgaattaataaatatacaccagctgtaactaatgtagaagaatgaactaaagcagaaacaggtgtaggagcagctatagctgcaggtaaccaagaagaaaaaggaatctgagctcttttagttatagcagctaatattactaatcttccaattattaacatttcaaattcattttgtataatttctaaataaaaaatataatttcatcttccataatttaatattcaagcaatagaaagaagtaaagctacatccccaattcgattagataacgcagttaatataccagcattataagatttaatattttgaaaataaattactaaacaataagaaacaagtcctaaaccatctcaccctaataaaattctaattaaatttggtctaataattaacaatattattgataaaacaaatattaatactaatataataaatcgattaatatgattatcatttattatgtattcttttctataaaaaatcactaaagaagaaattataagaacaaaagatataaataataaacttattcaatcaaaaagaaaagttataacaattcttatagaatttaaagaaactaattctcactcaataaaataaatcatatcatttaacaaaaaatataaacttaataaaaaacatgataaacttatagaaattaaattaacaaa
>RG11N_*
TAAAGGATAAAAAATTATACCATAAGTTCTAATATAAGGTATAAATCATATAGACCCTAAAAAAGTTCTTAaattatatataaataaagatttatttaaaaaaaataaatttcttaaagaaattaaatatccaaataaaccccctacaatacatacaaataatgttaacaattttatataaataggtaaacaaattatataaggaaaaggaaaaatcaatcaatttaatattctacctccaataattcttataattaataatcctattataccacggagtataattcaactttcatcatttaatatattcaatctaccgcaatttaaatcaccggttattgaataataaactaatcgaaatgaataactaacagttaaacccgtagaaaaatagtataaaaaaaatgaaaacatattaacatttctaattctaacaatttctaaaattatatccttagaatagaatccagctaaaaaaggtattccacataaagctaaattagatacgttaaaacaagctgaagttaaaggtatatgaattcttaacccccctattaaacgaatatcttgagaattatttatattatgaataatagccccagcacatataaacaataatgctttaaataaagcatgagttaataaatgaaatatagctaattttaaaaatcctatagacaaaattcttattattaaacctaattgacttaaagtagataaagcaataattttttttaaatcaaattcaaaattagctcctaatccagctataaatattgttaatccagataataataatattaattgtcctaaccaagaagttcttaagataatattaaatcgaattaataaatatacaccagctgtaactaatgtagaagaatgaactaaagcagaaacaggtgtaggagcagctatagctgcaggtaaccaagaagaaaaaggaatctgagctcttttagttatagcagctaatattactaatcttccaattattaacatttcaaattcattttgtataatttctaaataaaaaatataatttcatcttccataatttaatattcaagcaatagaaagaagtaaagctacatccccaattcgattagataacgcagttaatataccagcattataagatttaatattttgaaaataaattactaaacaataagaaacaagtcctaaaccatctcaccctaataaaattctaattaaatttggtctaataattaacaatattattgataaaacaaatattaatactaatataatgaatcgattaatatgattatcatttattatgtattcttttctataaaaaatcactaaagaagaaattataagaacaaaagatataaataataaacttattcaatcaaaaagaaaagttataacaattcttatagaatttaaagaaactaattctcactcaataaaataaatcatatcatttaacaaaaaatataaacttaataaaaaacatgataaacttatagaaattaaattaacaaa
>RG32N_*
TAAAGGATAAAAAATTATACCATAAGTTCTAATATAAGGTATAAATCATATAGACCCTAAAAAAGTTCTTAAATTATATATAAATAAAGATTTATTTAAAAAAAATAAATTTCTTAAAGAAATTAAATATCCAAATAAACCCCCTACAATACATACAAATAATGTTAACAATTTTATATAAATAGGTAAACAAATTATATAAGGAAAAGGAAAAATCAATcaatttaatattctacctccaataattcttataattaataatcctattataccacggagtataattcaactttcatcatttaatatattcaatctaccgcaatttaaatcaccggttattgaataataaactaatcgaaatgaataactaacagttaaacccgtagaaaaatagtataaaaaaaatgaaaacatattaacatttctaattctaacaatttctaaaattatatccttagaatagaatccagctaaaaaaggtattccacataaagctaaattagatacgttaaaacaagctgaagttaaaggtatatgaattcttaacccccctattaaacgaatatcttgagaattatttatattatgaataatagccccagcacatataaacaataatgctttaaataaagcatgagttaataaatgaaatatagctaattttaaaaatcctatagacaaaattcttattattaaacctaattgacttaaagtagataaagcaataattttttttaaatcaaattcaaaattagctcctaatccagctataaatattgttaatccagataataataatattaattgtcctaaccaagaagttcttaagataatattaaatcgaattaataaatatacaccagctgtaactaatgtagaagaatgaactaaagcagaaacaggtgtaggagcagctatagctgcaggtaaccaagaagaaaaaggaatctgagctcttttagttatagcagctaatattactaatcttccaattattaacatttcaaattcattttgtataatttctaaataaaaaatataatttcatcttccataatttaatattcaagcaatagaaagaagtaaagctacatccccaattcgattagataacgcagttaatataccagcattataagatttaatattttgaaaataaattactaaacaataagaaacaagtcctaaaccatctcaccctaataaaattctaattaaatttggtctaataattaacaatattattgataaaacaaatattaataCTAaTatAATgaatcgattaatatgattatCATTTATTatgtATTCTTTTCTATAAAAAATCACTAAAGAAGAAATTATAAGAACAAAAGATATAAATAATAAACTTATTCAATCAAAAAGAAAAGTTATAACAATTCTTATAGAATTTAAAGAAACTAATTCTCACTCAATAAAATAAATCATATCATTTAACAAAAAATATAAACTTAATAAAAAACATGATAAACTTATAGAAATTAAATTAACAAA
>RG18N_*
taaaggataaaaaattataccataagttctaatataaggtataaatcatatagaccctaaaaaagttcttaaattatatataaataaagatttatttaaaaaaaataaATTTCTTAAAGAAATTAAATATCCAAATAAACCCCCTACAATACATACAAATAATGTTAACAATTTTATATAAATAGGTAAACAAATTATATAAGGAAAAGGAAAAATCAATCAATTTAATATTCTACCTCCAATAATTCTTATAATTAATAATCCTATTATACCACGGAGTATAATTCAACTTTCATCATTTAATATATTCAATCTACCGCAATTTAAATCACCGGTTATTGAATAATAAACTAATCGAAATGAATAACTAACAGTTAAACCCGTAGAAAAATAATATAAAAAAAAtgaaaacatattaacatttctaattctaacaatttctaaaattatatccttagaatagaatccagctaaaaaaggtattccacataaagctaaattagatacgttaaaacaagctgaagttaaaggtatatgaattcttaacccccctattaaacgaatatcttgagaatTatttATATTATGAATAAtAgccccagcacatataaacaataatgctttaaataaagcatgagttaataaatgaaatatagctaattttaaaaatcctatagacaaaattcttattattaaacctaattgacttaaagtagataaagcaataattttttttaaatcaaattcaaaattagctcctaatccagctataaatattgttaatccagataataataatattaattgtcctaaccaagaagttcttaagataatattaaatcgaattaataaatatacaccagctgtaactaatgtagaagaatgaactaaagcagaaacaggtgtaggagcagctatagctgcaggtaaccaagaagaaaaaggaatctgagctcttttagttatagcagctaatattactaatcttccaattattaacatttcaaattcattTTGTATaaTttCTaAataaaaaatataatttcatcttccataatttaatattcaagcaatagaaagaagtaaagctacatccccaattcgattagataacgcagttaatataccagcatTATAAGATTTAATATTTTGAAAATAAATTACTAAACAATAAGAAACAAGTCCTAAACCATCTCACCCTAATAAAATTCTAATTAAATTTGGTCTAATAATTAACAATATTATTGATAAAACAAATATTAATACTAATATAATGAATCGATTAATATGATTATCGTTTATTATGTATTCTTTTCTATAAAAAATCACTAAAGAAGAAATTATAAGAACAAAAGATATAAATAATAAACTTATTCAATCAAAAAGAAAAGTTATAACAATTCTTATAGAATTTAAAGAAACTAATTCTCACTCAATAAAATAAATCATATCATTTAACAAAAAATATAAACTTAATAAAAAACATGATAAACTTATAGAAATTAAATTAACAAA
>RG24_*
TAAAGGATAAAAAATTATACCATAAGTTCTAATATAAGGTATAAATCATATAGACCCTAAAAAAGTTCTTAAATTATATATAAATAAAGATTTATTTAAAAAAAATAAATTTCTTaaagaaattaaatatccaaataaaccccctacaatacatacaaataatgttaacaattttatataaataggtaaacaaattatataaggaaaaggaaaaatcaatcaatttaatattctacctccaataattcttataattaataatcctattataccacggagtataattcaactttcatcatttaatatattcaatctaccgcaatttaaatcaccggttattgaataataaactaatcgaaatgaataactaacagttaaacccgtagaaaaataatataaaaaaaatgaaaacatattaacatttctaattctaacaatttctaaaattatatccttagaatagaatccagctaaaaaaggtattccacataaagctaaattagatacgttaaaacaagctgaagttaaaggtatatgaattcttaacccccctattaaacgaatatcttgagaattatttatattatgaataatagccccagcacatataaacaataatgctttaaataaagcatgagttaataaatgaaatatagctaattttaaaaatcctatagacaaaattcttattattaaacctaattgacttaaagtagataaagcaataattttttttaaatcaaattcaaaattagctcctaatccagctataaatattgttaatccagataataataatattaattgtcctaaccaagaagttcttaagataatattaaatcgaattaataaatatacaccagctgtaactaatgtagaagaatgaactaaagcagaaacaggtgtaggagcagctatagctgcaggtaaccaagaagaaaaaggaatctgagctcttttagttatagcagctaatattactaatcttccaattattaacatttcaaattcattttgtataatttctaaataaaaaatataatttcatcttccataatttaatattcaagcaatagaaagaagtaaagctacatccccaattcgattagataacgcagttaatataccagcattataagatttaatattttgaaaataaattactaaacaataagaaacaagtcctaaaccatctcaccctaataaaattctaattaaatttggtctaataattaacaatattattgataaaacaaatattaatactaatataatgaatcgattaatatgattatcatttattatgtattcttttctataaaaaatcactaaagaagaaattataagaacaaaagatataaataataaacttattcaatcaaaaagaaaagttataacaattcttatagaatttaaagaaactaattctcactcaataAAataaatcaTATcattTAACAAAAAATAtaaacttaataaaaaacatgataaacttatagaaattaaattaacaaa
>RG13N_*
TAAAGGATAAAAAATTATACCATAAGTTCTAATATAAGGTATAAATCATATAGACCCTAAAAAAGTTCTTAAATTATATATAAATAAAgatttatttaaaaaaaataaatttcttaaagaaattaaatatccaaataaaccccctacaatacatacaaataatgttaacaattttatataaataggtaaacaaattatataaggaaaaggaaaaatcaatcaatttaatattctacctccaataattcttataattaataatcctattataccacggagtataattcaactttcatcatttaatatattcaatctaccgcaatttaaatcaccggttattgaataataaactaatcgaaatgaataactaacagttaaacccgtagaaaaatagtataaaaaaaatgaaaacatattaacatttctaattctaacaatttctaaaattatatccttagaatagaatccagctaaaaaaggtattccacataaagctaaattagatacgttaaaacaagctgaagttaaaggtatatgaattcttaacccccctattaaacgaatatcttgagaattatttatattatgaataatagccccagcacatataaacaataatgctttaaataaagcatgagttaataaatgaaatatagctaattttaaaaatcctatagacaaaattcttattattaaacctaattgacttaaagtagataaagcaataattttttttaaatcaaattcaaaattagctcctaatccagctataaatattgttaatccagataataataatattaattgtcctaaccaagaagttcttaagataatattaaatcgaattaataaatatacaccagctgtaactaatgtagaagaatgaactaaagcagaaacaggtgtaggagcagctatagctgcaggtaaccaagaagaaaaaggaatctgagctcttttagttatagcagctaatattactaatcttccaattattaacatttcaaattcattttgtataatttctaaataaaaaatataatttcatcttccataatttaatattcaagcaatagaaagaagtaaagctacatccccaattcgattagataacgcagttaatataccagcattataagatttaatattttgaaaataaattactaaacaataagaaacaagtcctaaaccatctcaccctaataaaattctaattaaatttggtctaataattaacaatattattgataaaacaaatattaatactaatataatgaatcgattaatatgattatcatttattatgtattcttttctataaaaaatcactaaagaagaaattataagaacaaaagatataaataataaacttattcaatcaaaaagaaaagttataacaattcttatagaatttaaagaaactaattctcactcaataaaataaatcatatcatttaacaaaaaatataaacttaataaaaaacatgataaacttatagaaattaaattaacaaa
>ZS37_*
taaaggataaaaaattataccataagttctaatataaggtataaatcatatagaccctaaaaaagttcttaaattatatataaataaagatttatttaaaaaaaataaatttcttaaagaaattaaatatccaaataaaccccctacaatacatacaaataatgttaacaattttatataaataggtaaacaaattatataaggaaaaggaaaaatcaatcaatttaatattctacctccaataattcttataattaataatcctattataccacggagtataattcaactttcatcatttaatatattcaatctaccgcaatttaaatcaccggttattgaataataaactaatcgaaatgaataactaacagttaaacccgtagaaaaataatataaaaaaaatgaaaacatattaacatttctaattctaacaatttctaaaattatatccttagaatagaatccagctaaaaaaggtattccacataaagctaaattagatacgttaaaacaagctgaagttaaaggtatatgaattcttaacccccctattaaacgaatatcttgagaattatttatattatgaataatagccccagcacatataaacaataatgctttaaataaagcatgagttaataaatgaaatatagctaattttaaaaatcctatagacaaaattcttattattaaacctaattgacttaaagtagataaagcaataattttttttaaatcaaattcaaaattagctcctaatccagctataaatattgttaatccagataataataatattaattgtcctaaccaagaagttcttaagataatattaaatcgaattaataaatatacaccagctgtaactaatgtagaagaatgaactaaagcagaaacaggtgtaggagcagctatagctgcaggtaaccaagaagaaaaaggaatctgagctcttttagttatagcagctaatattactaatcttccaattattaacatttcaaattcattttgtataatttctaaataaaaaatataatttcatcttccataatttaatattcaagcaatagaaagaagtaaagctacatccccaattcgattagataacgcagttaatataccagcattataagatttaatattttgaaaataaattactaaacaataagaaacaagtcctaaaccatctcaccctaataaaattctaattaaatttggtctaataattaacaatattattgataaaacaaatattaatactaatataatgaatcgattaatatgattatcatttattatgtattcttttctataaaaaatcactaaagaagaaattataagaacaaaagatataaataataaacttattcaatcaaaaagaaaagttataacaattcttatagaatttaaagaaactaattctcactcaataaaataaatcatatcatttaacaaaaaatataaacttaataaaaaacatgataaacttatagaaattaaattaacaaa
>KR7_*
taaaggataaaaaattataccataagttctaatataaggtataaatcatatagaccctaaaaaagttcttaaattatatataaataaagatttatttaaaaaaaataaatttcttaaagaaattaaatatccaaataaaccccctacaatacatacaaataatgttaacaattttatataaataggtaaacaaattatataaggaaaaggaaaaatcaatcaatttaatattctacctccaataattcttataattaataatcctattataccacggagtataattcaactttcatcatttaatatattcaatctaccgcaatttaaatcaccggttattgaataataaactaatcgaaatgaataactaacagttaaacccgtagaaaaatagtataaaaaaaatgaaaacatattaacatttctaattctaacaatttctaaaattatatccttagaatagaatccagctaaaaaaggtattccacataaagctaaattagatacgttaaaacaagctgaagttaaaggtatatgaattcttaacccccctattaaacgaatatcttgagaattatttatattatgaataatagccccagcacatataaacaataatgctttaaataaagcatgagttaataaatgaaatatagctaattttaaaaatcctatagacaaaattcttattattaaacctaattgacttaaagtagataaagcaataattttttttaaatcaaattcaaaattagctcctaatccagctataaatattgttaatccagataataataatattaattgtcctaaccaagaagttcttaagataatattaaatcgaattaataaatatacaccagctgtaactaatgtagaagaatgaactaaagcagaaacaggtgtaggagcagctatagctgcaggtaaccaagaagaaaaaggaatctgagctcttttagttatagcagctaatattactaatcttccaattattaacatttcaaattcattttgtataatttctaaataaaaaatataatttcatcttccataatttaatattcaagcaatagaaagaagtaaagctacatccccaattcgattagataacgcagttaatataccagcattataagatttaatattttgaaaataaattactaaacaataagaaacaagtcctaaaccatctcaccctaataaaattctaattaaatttggtctaataattaacaatattattgataaaacaaatattaatactaatataatgaatcgattaatatgattatcatttattatgtattcttttctataaaaaatcactaaagaagaaattataagaacaaaagatataaataataaacttattcaatcaaaaagaaaagttataacaattcttatagaatttaaagaaactaattctcactcaataaaataaatcatatcatttaacaaaaaatataaacttaataaaaaacatgataaacttatagaaattaaattaacaaa
>CO15N
TAAAGGATAAAAAATTATACCATAAGTTCTAATATAAGGTATAAATCATATAGACCCTAAAAAAGTTCTTAAATTATATATAAATAAAGATTTATTTAAAAAAAATAAATTTCTTAAAGAAattaaatatccaaataaaccccctacaatacatacaaataatgttaacaattttatataaataggtaaacaaattatataaggaaaaggaaaaatcaatcaatttaatattctacctccaataattcttataattaataatcctattataccacggagtataattcaactttcatcatttaatatattcaatctaccgcaatttaaatcaccggttattgaataataaactaatcgaaatgaataactaacagttaaacccgtagaaaaataatataaaaaaaatgaaaacatattaacatttctaattctaacaatttctaaaattatatccttagaataaaatccagctaaaaaaggtattccacataaagctaaattagatacgttaaaacaagctgaagttaaaggtatatgaattcttaacccccctattaaacgaatatcttgagaattatttatattatgaataatagccccagcacatataaacaataatgctttaaataaagcatgagttaataaatgaaatatagctaattttaaaaatcctatagacaaaattcttattattaaacctaattgacttaaagtagataaagcaataattttttttaaatcaaattcaaaattagctcctaatccagctataaatattgttaatccagataataataatattaattgtcctaaccaagaagttcttaagataatattaaatcgaattaataaatatacaccagctgtaactaatgtagaagaatgaactaaagcagaaacaggtgtaggagcagctatagctgcaggtaaccaagaagaaaaaggaatctgagctcttttagttatagcagctaatattactaatcttccaattattaacatttcaaattcattttgtataatttctaaataaaaaatataatttcatcttccataatttaatattcaagcaatagaaagaagtaaagctacatccccaattcgattagataacgcagttaatataccagcattataagatttaatattttgaaaataaattactaaacaataagaaacaagtcctaaaccatctcaccctaataaaattctaattaaatttggtctaataattaacaatattattgataaaacaaatattaatactaatataataaatcgattaatatgattatcatttattatgtattcttttctataaaaaatcactaaagaagaaattataagaacaaaagatataaataataaacttattcaatcaaaaagaaaagttataacaattcttatagaatttaaagaaactaattctcactcaataaaataaatcatatcatttaacaaaaaatataaacttaataaaaaacatgataaacttatagaaattaaattaacaaa
>RG35_*
TAAAGGATAAAAAATTATACCATAAGTTCTAATATAAGGTATaaatcatatagaccctaaaaaagttcttaaattatatataaataaagatttatttaaaaaaaataaatttcttaaagaaattaaATATCCAAATAAACCCCCTACAATACATACAAATAATGTTAACAATTTTATATAAATAGGTAAACAAATTATATAAGGAAAAGGAAAAATCAATCAATTTAATATTCTACCTCCAATAATTCTTATAATTAATAATCCTATTATACCACGGAGTATAATTCAACTTTCATCATTTAATATATTCAATCTACCGCAATTTAAATCACCGGTTATTGAATAATAAACTAATCGAAATGAATAACTAACAGTTAAACCCGTAGAAAAATAGTATAAAAAAAATGAAAACATATTAACATTTCTAATTCTAACAATTTCTAAAATTATATCCTTAGAATAGAATCCAGCTAAAAAAGGTATTCCACATAAAGCTAAATTAGATACGTTAAAACAAGCTGAAGTTAAAGGTATATGAATTCTTAACCCCCCTATTAAACGAATATCTTGAGAATTATTTATATTATGAATAATAGCCCCAGCACATATAAACAATAATGCTTTAAATAAAGCATGAGTTAATAAATGAAATATAGCTAATTTTAAAAATCCTATAGACAAAATTCTTATTATTAAACCTAATTGACTTAAAGTAGATAAAGCAATAATTTTTTTTAAATCAAATTCAAAATTAGCTCCTAATCCAGCTATAAATATTGTTAATCCAGATAATAATAATATTAATTGTCCTAACCAAGAAGTTCTTAAGATAATATTAAATCGAATTAATAAATATACACCAGCTGTAACTAATGTAGAAGAATGAACTAAAGCAGAAACAGGTGTAGGAGCAGCTATAGCTGCAGGTAACCAAGAAGAAAAAGGAATCTGAGCTCTTTTAGTTATAGCAGCTAATATTACTAATCTTCCAATTATTAACATTTCAAATTCATTTTGTATAATTTCTAAATAAAAAATATAATTTCATCTTCCATAATTTAATATTCAAGCAATAGAAAGAAGTAAAGCTACATCCCCAATTCGATTAGATAACGCAGTTAATATACCAGCATTATAAGATTTAATATTTTGAAAATAAATTACTAAACAATAAGAAACAAGTCCTAAACCATCTCACCCTAATAAAATTCTAATTAAATTTGGTCTAATAATTAACAATATTATTGATAAAACAAATATTAATACTAATATAATGAATCGATTAATATGATTATCATTTATTATGTATTCTTTTCTATAAAAAATCACTAAAGAAGAAATTATAAGAACAaaaGatatAAATAATAAACTTATTCAATCAAAAAGAAAAGTTATAACAATTCTTATAGAATTTAAAGAAACTAATTCTCACTCAATAAAATAAATCATATCATTTaacaaaaaatataaacttaataaaaaacatgataaacttatagaaattaaattaacaaa
>ZI261_*
taaaggataaaaaattataccataagttctaatataaggtataaatcatatagaccctaaaaaagttcttaaattatatataaataaagatttatttaaaaaaaataaatttcttaaagaaattaaatatccaaataaaccccctacaatacatacaaataatgttaacaattttatataaataggtaaacaaattatataaggaaaaggaaaaatcaatcaatttaatattctacctccaataattcttataattaataatcctattataccacggagtataattcaactttcatcatttaatatattcaatctaccgcaatttaaatcaccggttattgaataataaactaatcgaaatgaataactaacagttaaacccgtagaaaaatagtataaaaaaaatgaaaacatattaacatttctaattctaacaatttctaaaattatatccttagaatagaatccagctaaaaaaggtattccacataaagctaaattagatacgttaaaacaagctgaagttaaaggtatatgaattcttaacccccctattaaacgaatatcttgagaattatttatattatgaataatagccccagcacatataaacaataatgctttaaataaagcatgagttaataaatgaaatatagctaattttaaaaatcctatagacaaaattcttattattaaacctaattgacttaaagtagataaagcaataattttttttaaatcaaattcaaaattagctcctaatccagctataaatattgttaatccagataataataatattaattgtcctaaccaagaagttcttaagataatattaaatcgaattaataaatatacaccagctgtaactaatgtagaagaatgaactaaagcagaaacaggtgtaggagcagctatagctgcaggtaaccaagaagaaaaaggaatctgagctcttttagttatagcagctaatattactaatcttccaattattaacatttcaaattcattttgtataatttctaaataaaaaatataatttcatcttccataatttaatattcaagcaatagaaagaagtaaagctacatccccaattcgattagataacgcagttaatataccagcattataagatttaatattttgaaaataaattactaaacaataagaaacaagtcctaaaccatctcaccctaataaaattctaattaaatttggtctaataattaacaatattattgataaaacaaatattaatactaatataatgaatcgattaatatgattatcatttattatgtattcttttctataaaaaatcactaaagaagaaattataagaacaaaagatataaataataaacttattcaatcaaaaagaaaagttataacaattattatagaatttaaagaaactaattctcactcaataaaataaatcatatcatttaacaaaaaatataaacttaataaaaaacatgataaacttatagaaattaaattaacaaa
>RG37N_*
TAAAGGATAAAAAATTATACCATAAGTTCTAATATAAGGTATAAATCATATAGACCCTAAAAAAGTTCTTAAAttATaTATAAATAAAGATTTATTTAAAAAAAATAAATTTCTTAAAGAAATTAAATATCCAAATAAACCCCCTACAATACATACAAATAatgttaacaattttatataaataggtaaacaaattatataaggaaaaggaaaaatcaatcaatttaatattctacctccaataattcttataattaataatcctattataccacggagtataattcaactttcatcatttaatatattcaatctaccgcaatttaaatcaccggttattgaataataaactaatcgaaatgaataactaacagttaaacccgtagaaaaatagtataaaaaaaatgaaaacatattaacatttctaattctaacaatttctaaaattatatccttagaatagaatccagctaaaaaaggtattccacataaagctaaattagatacgttaaaacaagctgaagttaaaggtatatgaattcttaacccccctattaaacgaatatcttgagaattatttatattatgaataatagccccagcacatataaacaataatgctttaaataaagcatgagttaataaatgaaatatagctaattttaaaaatcctatagacaaaattcttattattaaacctaattgacttaaagtagataaagcaataattttttttaaatcaaattcaaaattagctcctaatccagctataaatattgttaatccagataataataatattaattgtcctaaccaagaagttcttaagataatattaaatcgaattaataaatatacaccagctgtaactaatgtagaagaatgaactaaagcagaaacaggtgtaggagcagctatagctgcaggtaaccaagaagaaaaaggaatctgagctcttttagttatagcagctaatattactaatcttccaattattaacatttcaaattcattttgtataatttctaaataaaaaatataatttcatcttccataatttaatattcaagcaatagaaagaagtaaagctacatccccaattcgattagataacgcagttaatataccagcattataagatttaatattttgaaaataaattactaaacaataagaaacaagtcctaaaccatctcaccctaataaaattctaattaaatttggtctaataattaacaatattattgataaaacaaatattaatactaatataataaatcgattaatatgattatcatttattatgtattcttttctataaaaaatcactaaagaagaaattataagaacaaaagatataaataataaacttattcaatcaaaaagaaaagttataacaattcttatagaatttaaagaaactaattctcactcaataaaataaatcatatcatttaacaaaaaatataaacttaataaaaaacatgataaacttatagaaattaaattaacaaa
>GA145_*
taaaggataaaaaattataccataagttctaataTaaggtataaatcaTATAGACCCTAAAAAAGTTCTTAAATtatatataaataaagatttatttaaaaaaaataaatttcttaaagaaattaaatatccaaataaaccccctacaatacatacaaataatgttaacaattttatataaataggtaagcaaattatataaggaaaaggaaaaatcaatcaatttaatattctacctccaataattcttataattaataatcctattataccacggagtataattcaactttcatcatttaatatattcaatctaccgcaatttaaatcaccggttattgaataataaactaatcgaaatgaataactaacagttaaacccgtagaaaaataatataaaaaaaatgaaaacatattaacatttctaattctaacaatttctaaaattatatccttagaatagaatccagctaaaaaaggtattccacataaagctaaattagatacgttaaaacaagctgaagttaaaggtatatgaattcttaacccccctattaaacgaatatcttgagaattatttatattatgaataatagccccagcacatataaacaataatgctttaaataaagcatgagttaataaatgaaatatagctaattttaaaaatcctatagacaaaattcttattattaaacctaattgacttaaagtagataaagcaataattttttttaaatcaaattcaaaattagctcctaatccagctataaatattgttaatccagataataataatattaattgtcctaaccaagaagttcttaagataatattaaatcgaattaataaatatacaccagctgtaactaatgtagaagaatgaactaaagcagaaacaggtgtaggagcagctatagctgcaggtaaccaagaagaaaaaggaatctgagctcttttagttatagcagctaatattactaatcttccaattattaacatttcaaattcattttgtataatttctaaataaaaaatataatttcatcttccataatttaatattcaagcaatagaaagaagtaaagctacatccccaattcgattagataacgcagttaatataccagcattataagatttaatattttgaaaataaattactaaacaataagaaacaagtcctaaaccatctcaccctaataaaattctaattaaatttggtctaataattaacaatattattgataaaacaaatattaatactaatataataaatcgattaatatgattatcatttattatgtattcttttctataaaaaatcactaaagaagaaattataagaacaaaagatataaataataaacttattcaatcaaaaagaaaagttataacaattcttatagaatttaaagaaactaattctcactcaataaaataaatcatatcatttaacaaaaaatataaacttaataaaaaacatgataaacttatagaaattaaattaacaaa
>RG33_*
taaaggataaaaaattataccataagttctaatataaggtataaatcatatagaccctaaaaaagttcttaaattatatataaataaagatttatttaaaaaaaataaatttcttaaagaaattaaatatccaaataaaccccctacaatacatacaaataatgttaacaattttatataaataggtaaacaaattatataaggaaaaggaaaaatcaatcaatttaatattctacctccaataattcttataattaataatcctattataccacggagtataattcaactttcatcatttaatatattcaatctaccgcaatttaaatcaccggttattgaataataaactaatcgaaatgaataactaacagttaaacccgtagaaaaataatataaaaaaaatgaaaacatattaacatttctaattctaacaatttctaaaattatatccttagaatagaatccagctaaaaaaggtattccacataaagctaaattagatacgttaaaacaagctgaagttaaaggtatatgaattcttaacccccctattaaacgaatatcttgagaattatttatattatgaataatagccccagcacatataaacaataatgctttaaataaagcatgagttaataaatgaaatatagctaattttaaaaatcctatagacaaaattcttattattaaacctaattgacttaaagtagataaagcaataattttttttaaatcaaattcaaaattagctcctaatccagctataaatattgttaatccagataataataatattaattgtcctaaccaagaagttcttaagataatattaaatcgaattaataaatatacaccagctgtaactaatgtagaagaatgaactaaagcagaaacaggtgtaggagcagctatagctgcaggtaaccaagaagaaaaaggaatctgagctcttttagttatagcagctaatattactaatcttccaattattaacatttcaaattcattttgtataatttctaaataaaaaatataatttcatcttccataatttaatattcaagcaatagaaagaagtaaagctacatccccaattcgattagataacgcagttaatataccagcattataagatttaatattttgaaaataaattactaaacaataagaaacaagtcctaaaccatctcaccctaataaaattctaattaaatttggtctaataattaacaatattattgataaaacaaatattaatactaatataatgaatcgattaatatgattatcatttattatgtattcttttctataaaaaatcactaaagaagaaattataagaacaaaagatataaataataaacttattcaatcaaaaagaaaagttataacaattcttatagaatttaaagaaactaattctcactcaataaaataaatcatatcatttaacaaaaaatataaacttaataaaaaacatgataaacttatagaaattaaattaacaaa
>RG10_*
taaaggataaaaaattataccataagttctaatataaggtataaatcatatagaccctaaaaaagttcttaaattatatataaataaagatttatttaaaaaaaataaatttcttaaagaaattaaatatccaaataaaccccctacaatacatacaaataatgttaacaattttatataaataggtaaacaaattatataaggaaaaggaaaaatcaatcaatttaatattctacctccaataattcttataattaataatcctattataccacggagtataattcaactttcatcatttaatatattcaatctaccgcaatttaaatcaccggttattgaataataaactaatcgaaatgaataactaacagttaaacccgtagaaaaatagtataaaaaaaatgaaaacatattaacatttctaattctaacaatttctaaaattatatccttagaatagaatccagctaaaaaaggtattccacataaagctaaattagatacattaaaacaagctgaagttaaaggtatatgaattcttaacccccctattaaacgaatatcttgagaattatttatattatgaataatagccccagcacatataaacaataatgctttaaataaagcatgagttaataaatgaaatatagctaattttaaaaatcctatagacaaaattcttattattaaacctaattgacttaaagtagataaagcaataattttttttaaatcaaattcaaaattagctcctaatccagctataaatattgttaatccagataataataatattaattgtcctaaccaagaagttcttaagataatattaaatcgaattaataaatatacaccagctgtaactaatgtagaagaatgaactaaagcagaaacaggtgtaggagcagctatagctgcaggtaaccaagaagaaaaaggaatctgagctcttttagttatagcagctaatattactaatcttccaattattaacatttcaaattcattttgtataatttctaaataaaaaatataatttcatcttccataatttaatattcaagcaatagaaagaagtaaagctacatccccaattcgattagataacgcagttaatataccagcattataagatttaatattttgaaaataaattactaaacaataagaaacaagtcctaaaccatctcaccctaataaaattctaattaaatttggtctaataattaacaatattattgataaaacaaatattaatactaatataatgaatcgattaatatgattatcatttattatgtattcttttctataaaaaatcactaaagaagaaattataagaacaaaagatataaataataaacttattcaatcaaaaagaaaagttataacaattcttatagaatttaaagaaactaattctcactcaataaaataaatcatatcatttaacaaaaaatataaacttaataaaaaacatgataaacttatagaaattaaattaacaaa
>SP221_*
taaaggataaaaaattataccataagttctaatataaggtataaatcatatagaccctaaAAAagttcttaaattatatataaataaagatttatttaaaaaaaataaatttcttaaagaaattaaatatccaaataaaccccctacaatacatacaaataatgttaacaattttatataaataggtaaacaaattatataaggaaaaggaaaaatcaatcaatttaatattctacctccaataattcttataattaataatcctattataccacggagtataattcaactttcatcatttaatatattcaatctaccgcaatttaaatcaccggttattgaataataaactaatcgaaatgaataactaacagttaaacccgtagaaaaatagtataaaaaaaatgaaaacatattaacatttctaattctaacaatttctaaaattatatccttagaatagaatccagctaaaaaaggtattccacataaagctaaattagatacgttaaaacaagctgaagttaaaggtatatgaattcttaacccccctattaaacgaatatcttgagaattatttatattatgaataatagccccagcacatataaacaataatgctttaaataaagcatgagttaataaatgaaatatagctaattttaaaaatcctatagacaaaattcttattattaaacctaattgacttaaagtagataaagcaataattttttttaaatcaaattcaaaattagctcctaatccagctataaatattgttaatccagataataataatattaattgtcctaaccaagaagttcttaagataatattaaatcgaattaataaatatacaccagctgtaactaatgtagaagaatgaactaaagcagaaacaggtgtaggagcagctatagctgcaggtaaccaagaagaaaaaggaatctgagctcttttagttatagcagctaatattactaatcttccaattattaacatttcaaattcattttgtataatttctaaataaaaaatataatttcatcttccataatttaatattcaagcaatagaaagaagtaaagctacatccccaattcgattagataacgcagttaatataccagcattataagatttaatattttgaaaataaattactaaacaataagaaacaagtcctaaaccatctcaccctaataaaattctaattaaatttggtctaataattaacaatattattgataaaacaaatattaatactaatataatgaatcgattaatatgattatcatttattatgtattcttttctataaaaaatcactaaagaagaaattataagaacaaaagatataaataataaacttattcaatcaaaaagaaaagttataacaattcttatagaatttaaagaaactaattctcactcaataaaataaatcatatcatttaacaaaaaatataaacttaataaaaaacatgataaacttatagaaattaaattaacaaa
>KR4N_*
TAAAGGATAAAAAATTATACCATAAGTTCTAATATAAGGTATAAATCATATAGACCCTAAAAAAGTTCTTAAATTATATATAAATAAAGATTTATTTAAAAAAAAtaaatttcttaaagaaattaaatatccaaataaaccccctacaatacatacaaataatgttaacaattttatataaataggtaaacaaattatataaggaaaaggaaaaatcaatcaatttaatattctacctccaataattcttataattaataatcctattataccacggagtataattcaactttcatcatttaatatattcaatctaccgcaatttaaatcaccggttattgaataataaactaatcgaaatgaataactaacagttaaacccgtagaaaaataatataaaaaaaatgaaaacatattaacatttctaattctaacaatttctaaaattatatccttagaatagaatccagctaaaaaaggtattccacataaagctaaattagatacgttaaaacaagctgaagttaaaggtatatgaattcttaacccccctattaaacgaatatcttgagaattatttatattatgaataatagccccagcacatataaacaataatgctttaaataaagcatgagttaataaatgaaatatagctaattttaaaaatcctatagacaaaattcttattattaaacctaattgacttaaagtagataaagcaataattttttttaaatcaaattcaaaattagctcctaatccagctataaatattgttaatccagataataataatattaattgtcctaaccaagaagttcttaagataatattaaatcgaattaataaatatacaccagctgtaactaatgtagaagaatgaactaaagcagaaacaggtgtaggagcagctatagctgcaggtaaccaagaagaaaaaggaatctgagctcttttagttatagcagctaatattactaatcttccaattattaacatttcaaattcattttgtataatttctaaataaaaaatataatttcatcttccataatttaatattcaagcaatagaaagaagtaaagctacatccccaattcgattagataacgcagttaatataccagcattataagatttaatattttgaaaataaattactaaacaataagaaacaagtcctaaaccatctcaccctaataaaattctaattaaatttggtctaataattaacaatattattgataaaacaaatattaatactaatataatgaatcgattaatatgattatcatttattatgtattcttttctataaaaaatcactaaagaagaaattataagaacaaaagatataaataataaacttattcaatcaaaaagaaaagttataacaattcttatagaatttaaagaaactaattctcactcaataaaataaatcatatcatttaacaaaaaatataaacttaataaaaaacatgataaacttatagaaattaaattaacaaa
>KN20N_*
TAaAGGataaaaaattATaccataagttctaatataagGTATAAATCATATAGACcctaaaAAAGTTCTTAAATTATATATAAATAAAGATTTATTTAAAAAAAATAAATTTCTTAAAGAAATTAAATATCCAAATAAACCCCCTACAATACATACAAATAATGTTAACAATTTTATATAAATAGGTAAACAAATTATATAAGGAAAAGGAAAAATCAATCAATTTAATATTCTACCTCCAATAATTCTTATAATTAATAATCCTATTATACCACGGAGTATAATTCAACTTTCATCATTTAATATATTCAATCTACCGCAATTTAAATCACCGGTTATTGAATAATAAACTAATCGAAATGAATAACTAACAGTTAAACCCGTAGAAAAATAATATAAAAAAAATGAAAACATATTAACATTTCTAATTCTAACAATTTCTAAAATTATATCCTTAGAATAGAATCCAGCTAAAAAAGGTATTCCACATAAAGCTAAATTAGATACGTTAAAACAAGCTGAAGTTAAAGGTATATGAATTCTTAACCCCCCTATTAAACGAATATCTTGAGAATTATTTATATTATGAATAATAGCCCCAGCACATATAAACAATAATGCTTTAAATAAAGCATGAGTTAATAAATGAAATATAGCTAATTTTAAAAATCCTATAGACAAAATTCTTATTATTAAACCTAATTGACTTAAAGTAGATAAAGCAATAATTTTTTTTAAATCAAATTCAAAATTAGCTCCTAATCCAGCTATAAATATTGTTAATCCAGATAATAATAATATTAATTGTCCTAACCAAGAAGTTCTTAAGATAATATTAAATCGAATTAATAAATATACACCAGCTGTAACTAATGTAGAAGAATGAACTAAAGCAGAAACAGGTGTAGGAGCAGCTATAGCTGCAGGTAACCAAGAAGAAAAAGGAATCTGAGCTCTTTTAGTTATAGCAGCTAATATTACTAATCTTCCAATTATTAACATTTCAAATTCATTTTGTATAATTTCTAAATAAAAAATATAATTTCATCTTCCATAATTTAATATTCAAGCAATAGAAAGAAGTAAAGCTACATCCCCAATTCGATTAGATAACGCAGTTAATATACCAGCATTATAAGATTTAATATTTTGAAAATAAATTACTAAACAATAAGAAACAAGTCCTAAACCATCTCACCCTAATAAAATTCTAATTAAATTTGGTCTAATAATTAACAATATTATTGATAAAACAAATATTAATACTAATATAATAAATCGATTAATATGATTATCATTTATTATGTATTCTTTTCTATAAAAAATCACTAAAGAAGAAATTATAAGAACAAAAGATATAAATAATAAACTTATTCAATCAAAAAGAAAAGTTATAACAATTCTTATAGAATTTAAAGAAACTAATTCTCACTCAATAAAATAAATCATATCATTTAACAAAAAATATAAACTTAATAAAAAACATGATAAACTTATAGAAATTAAATTAACAAA
>ZO12_*
taaaggataaaaaattataccataagttctaatataaggtataaatcatatagaccctaaaaaagttcttaaattATATATAAATAAAGATTTATTTAAAAAAAATAAATTTCTTAAAGAAATTAAATATCCAAATAAACCCCCTACAATACATACAAATAATGTTAACAATTTTATATAAATAGGTAAACAAATTATATAAGGAAAAGGAAAAATCAATCAATTTAATATTCTACCTCCAATAATTCTTATAATTAATAATCCTATTATACCACGGAGTATAATTCAACTTTCATCATTTAATATATTCAATCTACCGCAATTTAAATCACCGGTTATTGAATAATAAACTAATCGAAATGAATAACTAACAGTTAAACCCGTAGAAAAAtAatataaaaaaaatgaaaacatattaacatttctaattctaacaatttctaaaattatatccttagaatagaatccagctaaaaaaggtattccacataaagctaaattagatacgttaaaacaagctgaagttaaaggtatatgaattcttaacccccctattaaacgaatatcttgagaattatttatattatgaataatagccccagcacatATAAACAATAATGCTTTAAATAaagcatgagttaataaatgaaatatagctaattttaaaaatcctatagacaaaattcttattattaaacctaattgacttaaagtagataaagcaataattttttttaaatcaaattcaaaattagctcctaatccagctataaatattgttaatccagataataataatattaattgtcctaaccaagaagttcttaagataatattaaatcgaattaataaatatacaccagctgtaactaatgtagaagaatgaactaaagcagaaacaggtgtaggagcagctatagctgcaggtaaccaagaagaaaaaggaatctgagctcttttagttatagcagctaatattactaatcttccaattattaacatttcaaattcattttgtataatttctaaataaaaaatataatttcatcttccataatttaatattcaagcaatagaaagaagtaaagctacatccccaattcgattagataacgcagttaatataccagcattataagatttaatattttgaaaataaattactaaacaataAgaaacaagtcctaaaccatctcacCCTAATAAAATTCTAATTAAATTTGGTCTAATAATTAACAATATTATTGATAAAACAAATATTAATACTAATATAATGAATCGATTAATATGATTATCATTTATTATGTATTCTTTTCTATAAAAAATCACTAAAGAAGAAATTATAAGAACAAAAGATATAAATAATAAACTTATTCAATCAAAAAGAAAAGTTATAACAATTCTTATAGAATTTAAAGAAACTAATTCTCACTCAATAAAATAAATCATATCATTTAACAAAAAATATAAACTTAATAAAAAACATGATAAACTTATAGAAATTAAATTAACAAA
>SP254_*
taaaggataaaaaattataccataagttctaatataaggtataaatcatatagaccctaaaaaagttcttaaattatatataaataaagatttatttaaaaaaaataaatttcttaaagaaattaaatatccaaataaaccccctacaatacatacaaataatgttaacaattttatataaataggtaaacaaattatataaggaaaaggaaaaatcaatcaatttaatattctacctccaataattcttataattaataatcctattataccacggagtataattcaactttcatcatttaatatattcaatctaccgcaatttaaatcaccggttattgaataataaactaatcgaaatgaataactaacagttaaacccgtagaaaaatagtataaaaaaaatgaaaacatattaacatttctaattctaacaatttctaaaattatatccttagaatagaatccagctaaaaaaggtattccacataaagctaaattagatacgttaaaacaagctgaagttaaaggtatatgaattcttaacccccctattaaacgaatatcttgagaattatttatattatgaataatagccccagcacatataaacaataatgctttaaataaagcatgagttaataaatgaaatatagctaattttaaaaatcctatagacaaaattcttattattaaacctaattgacttaaagtagataaagcaataattttttttaaatcaaattcaaaattagctcctaatccagctataaatattgttaatccagataataataatattaattgtcctaaccaagaagttcttaagataatattaaatcgaattaataaatatacaccagctgtaactaatgtagaagaatgaactaaagcagaaacaggtgtaggagcagctatagctgcaggtaaccaagaagaaaaaggaatctgagctcttttagttatagcagctaatattactaatcttccaattattaacatttcaaattcattttgtataatttctaaataaaaaatataatttcatcttccataatttaatattcaagcaatagaaagaagtaaagctacatccccaattcgattagataacgcagttaatataccagcattataagatttaatattttgaaaataaattactaaacaataagaaacaagtcctaaaccatctcaccctaataaaattctaattaaatttggtctaataattaacaatattattgataaaacaaatattaatactaatataatgaatcgattaatatgattatcatttattatgtattcttttctataaaaaatcactaaagaagaaattataagaacaaaagatataaataataaacttattcaatcaaaaagaaaagttataacaattcttatagaatttaaagaaactaattctcactcaataaaataaatcatatcatttaacaaaaaatataaacttaataaaaaacatgataaacttatagaaattaaattaacaaa
>UG19_*
TAAAGGATAAAAAATTAtaccataagttctaatataaggtataaatcatatagaccctaaaaaagttcttaaattatatataaataaagatttatttaaaaaaaataaatttcttaaagaaattaaatatccaaataaaccccctacaatacatacaaataatgttaacaattttatataaataggtaaacaaattatataaggaaaaggaaaaatcaatcaatttaatattctacctccaataattcttataattaataatcctattataccacggagtataattcaactttcatcatttaatatattcaatctaccacaatttaaatcaccggttattgaataataaactaatcgaaatgaataactaacagttaaacctgtagaaaaataatataaaaaaaatgaaaacatattaacatttctaattctaacaatttctaaaattatatccttagaatagaatccagctaaaaaaggtattccacataaagctaaattagatacgttaaaacaagctgaagttaaaggtatatgaattcttaacccccctattaaacgaatatcttgagaattatttatattatgaataatagccccagcacatataaacaataatgctttaaataaagcatgagttaataaatgaaatatagctaattttaaaaatcctatagacaaaattcttattattaaacctaattgacttaaagtagataaagcaataattttttttaaatcaaattcaaaattagctcctaatccagctataaatattgttaatccagataataataatattaattgtcctaaccaagaagttcttaagataatattaaatcgaattaataaatatacaccagctgtaactaatgtagaagaatgaactaaagcagaaacaggtgtaggagcagctatagctgcaggtaaccaagaagaaaaaggaatctgagctcttttagttatagcagctaatattactaatcttccaattattaacatttcaaattcattttgtataatttctaaataaaaaatataatttcatcttccataatttaatattcaagcaatagaaagaagtaaagctacatccccaattcgattagataacgcagttaatataccagcattataagatttaatattttgaaaataaattactaaacaataagaaacaagtcctaaaccatctcaccctaataaaattctaattaaatttggtctaataattaacaatattattgataaaacaaatattaatactaatataatgaatcgattaatatgattatcatttattatgtattcttttctataaaaaatcactaaagaagaaattataagaacaaaagatataaataataaacttattcaatcaaaaagaaaagttataacaattcttatagaatttaaagaaactaattctcactcaataaaataaatcatatcatttaacaaaaaatataaacttaataaaaaacatgataaacttatagaaattaaattaacaaa
>RG25_*
taaaggataaaAAATTATACCATaAGTTCTAATATAAGGTATAAATCATATAGACCCTAAAAAAGTTCTTAAATTATATATAAATAAAGATTTATTTAAAAAAaataaatttcttaaagaaattaaatatccaaataaaccccctacaatacatacaaataatgttaacaattttatataaataggtaaacaaattatataaggaaaaggaaaaatcaatcaatttaatattctacctccaataattcttataattaataatcctattataccacgaagtataattcaactttcatcatttaatatattcaatctaccgcaatttaaatcaccggttattgaataataaactaatcgaaatgaataactaacagttaaacccgtagaaaaataatataaaaaaaatgaaaacatattaacatttctaattctaacaatttctaaaattatatccttagaatagaatccagctaaaaaaggtattccacataaagctaaattagatacgttaaaacaagctgaagttaaaggtatatgaattcttaacccccctattaaacgaatatcttgagaattatttatattatgaataatagccccagcacatataaacaataatgctttaaataaagcatgagttaataaatgaaatatagctaattttaaaaatcctatagacaaaattcttattattaaacctaattgacttaaagtagataaagcaataattttttttaaatcaaattcaaaattagctcctaatccagctataaatattgttaatccagataataataatattaattgtcctaaccaagaagttcttaagataatattaaatcgaattaataaatatacaccagctgtaactaatgtagaagaatgaactaaagcagaaacaggtgtaggggcagctatagctgcaggtaaccaagaagaaaaaggaatctgagctcttttagttatagcagctaatattactaatcttccaattattaacatttcaaattcattttgtataatttctaaataaaaaatataatttcatcttccataatttaatattcaagcaatagaaagaagtaaagctacatccccaattcgattagataacgcagttaatataccagcattataagatttaatattttgaaaataaattactaaacaataagaaacaagtcctaaaccatctcaccctaataaaattctaattaaatttggtctaataattaacaatattattgataaaacaaatattaatactaatataatgaatcgattaatatgattatcatttattatgtattcttttctataaaaaatcactaaagaagaaattataagaacaaaagatataaataataaacttattcaatcaaaaagaaaagttataacaattcttatagaatttaaagaaactaattctcactcaataaaataaatcatatcatttaacaaaaaatataaacttaataaaaaacatgataaacttatagaaattaaattaacaaa
>ZS11_*
TAAAGGATAAAAAATTATACCATAAGTTCTAATATAAGGTATAAATCATATAGACCCTAAAAAAGTTCTTAAATTATATATAAATAAAGATTTATTTAAAAAAAATAAATTTCTTAAAGAAATTAAATATCCAAATAAACCCCCTACAATACATACAAATAATGTTAACAATTTTATATAAATAGGTAAACAAATTATATAAGGAAAAGGAAAAATCAATCAATTTAATATTCTACCTCCAAYAATTCTTATAATTAATAATCCTATTATACCACGGAGTATAATTCAACTTTCATCATTTAATATATTCAATCTACCGCAATTTAAATCACCGGTTATTGAATAATAAACTAATCGAAATGAATAACTAACAGTTAAACCCGTAGAAAAATAGTATAAAAAAAATGAAAACATATTAACATTTCTAATTCTAACAATTTCTAAAATTATATCCTTAGAATAGAATCCAGCTAAAAAAGGTATTCCACATAAAGCTAAATTAGATACGTTAAAACAAGCTGAAGTTAAAGGTATATGAATTCTTAACCCCCCTATTAAACGAATATCTTGAGAATTATTTATATTATGAATAATAGCCCCAGCACATATAAACAATAATGCTTTAAATAAAGCATGAGTTAATAAATGAAATATAGCTAATTTTAAAAATCCTATAGACAAAATTCTTATTATTAAACCTAATTGACTTAAAGTAGATAAAGCAATAATTTTTTTTAAATCAAATTCAAAATTAGCTCCTAATCCAGCTATAAATATTGTTAATCCAGATAATAATAATATTAATTGTCCTAACCAAGAAGTTCTTAAGATAATATTAAATCGAATTAATAAATATACACCAGCTGTAACTAATGTAGAAGAATGAACTAAAGCAGAAACAGGTGTAGGAGCAGCTATAGCTGCAGGTAACCAAGAAGAAAAAGGAATCTGAGCTCTTTTAGTTATAGCAGCTAATATTACTAATCTTCCAATTATTAACATTTCAAATTCATTTTGTATAATTTCTAAATAAAAAATATAATTTCATCTTCCATAATTTAATATTCAAGCAATAGAAAGAAGTAAAGCTACATCCCCAATTCGATTAGATAACGCAGTTAATATACCAGCATTATAAGATTTAATATTTTGAAAATAAATTACTAAACAATAAGAAACAAGTCCTAAACCATCTCACCCTAATAAAATTCTAATTAAATTTGGTCTAATAATTAACAATATTATTGATAAAACAAATATTAATACTAATATAATGAATCGATTAATATGATTATCATTTATTATGTATTCTTTTCTATAAAAAATCACTAAAGAAGAAATTATAAGAACAAAAGATATAAATAATAAACTTATTCAATCAAAAAGAAAAGTTATAACAATTCTTATAGAATTTAAAGAAACTAATTCTCACTCAATAAAATAAATCATATCATTTAACAAAAAATATAAACTTAATAAAAAACATGATAAACTTATAGAAATTAAATTAACAAA
>CO14_*
TAAAGGATAAAAAATTATACCATAAGTTCTAATATAAGGTATAAATCATATAGACCCTAAAAAAGTTCTTAAATTATATATAAATAAAGATTTAtttaaaaaaaataaatttcttaaagaaattaaatatccaaataaaccccctacaatacatacaaataatgttaacaattttatataaataggtaaacaaattatataaggaaaaggaaaaatcaatcaatttaatattctacCtccaataattcttataattaataatcctattataccacggagtataattcaactttcatcatttaatatattcaatctaccgcaatttaaatcaccggttattgaataataaactaatcgaaatgaataactaacagttaaacccgtagaaaaataatataaaaaaaatgaaaacatattaacatttctaattctaacaatttctaaaattatatccttagaatagaatccagctaaaaaaggtattccacataaagctaaattagatacgttaaaacaagctgaagttaaaggtatatgaattcttaacccccctattaaacgaatatcttgagaattatttatattatgaataatagccccagcacatataaacaataatgctttaaataaagcatgagttaataaatgaaatatagctaattttaaaaatcctatagacaaaattcttattattaaacctaattgacttaaagtagataaagcaataattttttttaaatcaaattcaaaattagctcctaatccagctataaatattgttaatccagataataataatattaattgtcctaaccaagaagttcttaagataatattaaatcgaattaataaatatacaccagctgtaactaatgtagaagaatgaactaaagcagaaacaggtgtaggagcagctatagctgcaggtaaccaagaagaaaaaggaatctgagctcttttagttatagcagctaatattactaatcttccaattattaacatttcaaattcattttgtataatttctaaataaaaaatataatttcatcttccataatttaatattcaagcaatagaaagaagtaaagctacatccccaattcgattagataacgcagttaatataccagcattataagatttaatattttgaaaataaattactaaacaataagaaacaagtcctaaaccatctcaccctaataaaattctaattaaatttggtctaataattaacaatattattgataaaacaaatattaatactaatataataaatcgattaatatgattatcatttattatgtattcttttctataaaaaatcactaaagaagaaattataagaacaaaagatataaataataaacttattcaatcaaaaagaaaagttataacaattcttatagaatttaaagaaactaattctcactcaataaaataaatcatatcatttaacaaaaaatataaacttaataaaaaacatgataaacttatagaaattaaattaacaaa
>SP173_*
taaaggataaaaaattataccataagttctaatataaggtataaatcatatagaccctaaaaaagttcttaaattatatataaataaagatttattTAAAAAAAATAAATTTCTTAAAGAAATTAAATATCCAAATAAACCCCCTACAATACATACAAATAATGTTAACAATTTTATATAAATAGGTAAACAAATTATATAAGGAAAAGGAAAAATCAATCAATTTAATATTCTACCTCCAATAATTCTTATAATTAATAATCCTATTATACCACGGAGTATAATTCaactttcatcatttaatatattcaatctaccgcaatttaaatcaccggttattgaataataaactaatcgaaatgaataactaacagttaaacccgtagaaaaatagtataaaaaaaatgaaaacatattaacatttctaattctaacaatttctaaaattatatccttagaatagaatccagctaaaaaaggtattccacataaagctaaattagatacgttaaaacaagctgaagttaaaggtatatgaattcttaacccccctattaaacgaatatcttgagaattatttatattatgaataatagccccagcacatataaacaataatgctttaaataaagcatgagttaataaatgaaatatagctaattttaaaaatcctatagacaaaattcttattattaaacctaattgacttaaagtagataaagcaataattttttttaaatcaaattcaaaattagctcctaatccagctataaatattgttaatccagataataataatattaattgtcctaaccaagaagttcttaagataatattaaatcgaattaataaatatacaccagctgtaactaatgtagaagaatgaactaaagcagaaacaggtgtaggagcagctatagctgcaggtaaccaagaagaaaaaggaatctgagctcttttagttatagcagctaatattactaatcttccaattattaacatttcaaattcattttgtataatttctaaataaaaaatataatttcatcttccataatttaatattcaagcaatagaaagaagtaaagctacatccccaattcgattagataacgcagttaatataccagcattataagatttaatattttgaaaataaattactaaacaataagaaacAAGTCCTAAACCATCTCACCCTAATAAAATTCTAATTAAATTTGGTCTAATAATTAACAATATTATTGATAAAACAAATATTAATACTAATATAATGAATCGATTAATATGATTATCATTTATTATGTATTCTTTTCTATAAAAAATCACTAAAGAAGAAATTATAAGAACAAAAGATATAAATAATAAACTTATTCAATCAAAAAGAAAAGTTATAACAATTCTTATAGAATTTAAAGAAACTAATTCTCACTCAATAAAATAAATCATATCATTTAACAAAAAATATAAACTTAATAAAAAACATGATAAACTTATAGAAATTAAATTAACAAA
>ZI268_*
TAAAGGATAAAAAATTATACCATAAGTTCTAATATAAGGTATAAATCATATAGACCCTAAAAAAGTTCTTAAATTATATATAaataaagatttatttaaaaaaaataaatttcttaaagaaattaaatatccaaataaaccccctacaatacatacaaataatgttaacaattttatataaataggtaaacaaattatataaggaaaaggaaaaatcaatcaatttaatattctacctccaataattcttataattaataatcctattataccacggagtataattcaactttcatcatttaatatattcaatctaccgcaatttaaatcaccggttattgaataataaactaatcgaaatgaataactaacagttaaacccgtagaaaaatagtataaaaaaaatgaaaacatattaacatttctaattctaacaatttctaaaattatatccttagaatagaatccagctaaaaaaggtattccacataaagctaaattagatacgttaaaacaagctgaagttaaaggtatatgaattcttaacccccctattaaacgaatatcttgagaattatttatattatgaataatagccccagcacatataaacaataatgctttaaataaagcatgagttaataaatgaaatatagctaattttaaaaatcctatagacaaaattcttattattaaacctaattgacttaaagtagataaagcaataattttttttaaatcaaattcaaaattagctcctaatccagctataaatattgttaatccagataataataatattaattgtcctaaccaagaagttcttaagataatattaaatcgaattaataaatatacaccagctgtaactaatgtagaagaatgaactaaagcagaaacaggtgtaggagcagctatagctgcaggtaaccaagaagaaaaaggaatctgagctcttttagttatagcagctaatattactaatcttccaattattaacatttcaaattcattttgtataatttctaaataaaaaatataatttcatcttccataatttaatattcaagcaatagaaagaagtaaagctacatccccaattcgattagataacgcagttaatataccagcattataagatttaatattttgaaaataaattactaaacaataagaaacaagtcctaaaccatctcaccctaataaaattctaattaaatttggtctaataattaacaatattattgataaaacaaatattaatactaatataatgaatcgattaatatgattatcatttattatgtattcttttctataaaaaatcactaaagaagaaattataagaacaaaagatataaataataaacttattcaatcaaaaagaaaagttataacaattcttatagaatttaaagaaactaattctcactcaataaaataaatcatatcatttaacaaaaaatataaacttaataaaaaacatgataaacttatagaaattaaattaacaaa
>RG36_*
TAAAGGATAAAAAATTATACCATAAGTTCTAATATAAGGTATAAATCATATAGACCCTAAAAAAGTTCTTAAATTATATATAAATAAAGATTTATTTAAAAAAAATAAATTTCTTAAAGAAATTAAATATCCAAATAAACCCCCTACAATACATACAAATAATGTTAACAATTTTATATAAATAGGTAAACAAATTATATAAGGAAAAGGAAAAATCAATCAATTTAATATTCTACCTCCAATAATTCTTATAATTAATAATCCTATTATACCACGGAGTATAATTCAACTTTCATCATTTAATATATTCAATCTACCGCAATTTAAATCACCGGTTATTGAATAATAAACTAATCGAAATGAATAACTAACAGTTAAACCCGTAGAAAAATAGTATAAAAAAAATGAAAACATATTAACATTTCTAATTCTAACAATTTCTAAAATTATATCCTTAGAATAGAATCCAGCTAAAAAAGGTATTCCACATAAAGCTAAATTAGATACGTTAAAACAAGCTGAAGTTAAAGGtaTATGAATTCTTAACCCCCCTATTAAACGAATATCTTGAGAATTATTTATATTATGAATAATAGCCCCAGCACATATAAACAATAATGCTTTAAATAAAGCATGAGTTAATAAATGAAATATAGCTAATTTTAAAAATCCTATAGACAAAATTCTTATTATTAAACCTAATTGACTTAAAGTAGATAAAGCAATAATTTTTTTTAAATCAAATTCAAAATTAGCTCCTAATCCAGCTATAAATATTGTTAATCCAGATAATAATAATATTAATTGTCCTAACCAAGAAGTTCTTAAGATAATATTAAATCGAATTAATAAATATACACCAGCTGTAACTAATGTAGAAGAATGAACTAAAGCAGAAACAGGTGTAGGAGCAGCTATAGCTGCAGGTAACCAAGAAGAAAAAGGAATCTGAGCTCTTTTAGTTATAGCAGCTAATATTACTAATCTTCCAATTATTAACATTTCAAATTCATTTTGTATAATTTCTAAATAAAAAATATAATTTCATCTTCCATAATTTAATATTCAAGCAATAGAAAGAAGTAAAGCTACATCCCCAATTCGATTAGATAACGCAGTTAATATACCAGCATTATAAGATTTAATATTTTGAAAATAAATTACTAAACAATAAGAAACAAGTCCTAAACCATCTCACCCTAATAAAATTCTAATTAAATTTGGTCTAATAATTAACAATATTATTGATAAAACAAATATTAATACTAATATAATAAATCGATTAATATGATTATCATTTATTATGTATTCTTTTCTATAAAAAATCACTAAAGAAGAAATTATAAGAACAAAAGATATAAATAATAAACTTATTCAATCAAAAAGAAAAGTTATAACAATTCTTATAGAATTTAAAGAAACTAATTCTCACTCAATAAAATAAATCATATCATTTAACAAAAAATATAAACTTAATAAAAAACATGATAAACTTATAGAAATTAAATTAACAAA
>GA160_*
TAAAGGATAAAAAATTATACCATAAGTTCTAATATAAGGTATAAATCATATAGACCCTAAAAAAGTTCTTAAATTATATATAAATAAAGATTTATTTAAAAAAAATAAATTTCTTAAAGAAATTAAATATCCAAATAAACCCCCTACAATACATACAAATAATGTTAACAATTTTATATAAATAGGTAAACAAATTATATAAGGAAAAGGAAAAATCAATCAATTTAATATTCTACCTCCAATAATTCTTATAATTAATAATCCTATTATACCACGGAGTATAATTCAACTTTCATCATTTAATATATTCAATCtaCCgcaatttaaatcaccggttattgaataataaactaatcgaaatgaataactaacagttaaacccgtaGAAAAATAATAtaaaaaaaatgAAAacatattaacatttctaattctaacaatttctaAAATTATATCCTTAGAATAGAATCCAGCTAAAAAaggtattccacATAAaGCtaaattagatacgttaaaacaagctgaagttaaaggtatatgaattcttaacccccctATTAAACGAATATCTTGAGAATTATTTATATTATGAATAATAGCCCCAGCACATATAAACAATAATGCTTTAAATAAAGCATGAGTTAATAAATGAAATATAGCTAATTTTAAAAATCCTATAGACAAAATTCTTATTATTAAACCTAATTGACTTAAAGTAGATAAAGCAATAATTTTtTttaaatCAaattCAAAATTagctcctaaTccaGCTATAAATATTGTTAATCCAGATAAtaAtaATATTAATTGTCCTAACCAAGAAGTTCTTAAGATAATATTAAATCGAATTAATAAATATACACCAGCTGTAACTAATGTAGAAGAATGAACTAAAGCAGAAACAGGTGTAGGAGCAGCTATAGCTGCAGGTAACCAAGAAGAAAAAGGAATCTGAGctcttTTAGTTATAGCAGCTAATATTACtaatcttccaattattaacaTTtCAAATTCAttttgtataatttctaaataaaaaatataatttcATCttccATAATTTAATATTCAAgCaaTAGAAAGAAGTAAAGCTACATCCCCAATTCGATTAGATAACGCAGTTAATATACCAGCATTATAAGATTTAATATTTTGAAAATAAATTACTAAACAATAAGAAACAAGTCCTAAACCATCTCACCCTAATAAAATTCTAATTAAATTTGGTCTAATAATTAACAATATTATTGATAAAACAAATATTAATACTAATATAATAAATCGATTAATATGATTATCATTTATTATGTATTCTTTTCTATAAAAAATCACTAAAGAAGAAATTATAAGAACAAAAGATATAAATAATAAACTTATTCAATCAAAAAGAAAAGTTATAACAATTCTTATAGAATTTAAAGAAACTAATTCTCACTCAATAAAATAAATCATATCATTTAACAAAAAATATAAACTTAATAAAAAACATGATAAACTTATAGAAATTAAATTAACAAA
>KR42_*
taaaggataaaaaattataccataagttctaatataaggtataaatcatatagaccctaaaaaagttcttaaattatatataaataaagatttatttaaaaaaaataaatttcttaaagaaattaaatatccaaataaaccccctacaatacatacaaataatgttaacaattttatataaataggtaaacaaattatataaggaaaaggaaaaatcaatcaatttaatattctacctccaataattcttataattaataatcctattataccacggagtataattcaactttcatcatttaatatattcaatctaccgcaatttaaatcaccggttattgaataataaactaatcgaaatgaataactaacagttaaacccgtagaaaaatagtataaaaaaaatgaaaacatattaacatttctaattctaacaatttctaaaattatatccttagaatagaatccagctaaaaaaggtattccacataaagctaaattagatacgttaaaacaagctgaagttaaaggtatatgaattcttaacccccctattaaacgaatatcttgagaattatttatattatgaataatagccccagcacatataaacaataatgctttaaataaagcatgagttaataaatgaaatatagctaattttaaaaatcctatagacaaaattcttattattaaacctaattgacttaaagtagataaagcaataattttttttaaatcaaattcaaaattagctcctaatccagctataaatattgttaatccagataataataatattaattgtcctaaccaagaagttcttaagataatattaaatcgaattaataaatatacaccagctgtaactaatgtagaagaatgaactaaagcagaaacaggtgtaggagcagctatagctgcaggtaaccaagaagaaaaaggaatctgagctcttttagttatagcagctaatattactaatcttccaattattaacatttcaaattcattttgtataatttctaaataaaaaatataatttcatcttccataatttaatattcaagcaatagaaagaagtaaagctacatccccaattcgattagataacgcagttaatataccagcattataagatttaatattttgaaaataaattactaaacaataagaaacaagtcctaaaccatctcaccctaataaaattctaattaaatttggtctaataattaacaatattattgataaaacaaatattaatactaatataatgaatcgattaatatgattatcatttattatgtattcttttctataaaaaatcactaaagaagaaattataagaacaaaagatataaataataaacttattcaatcaaaaagaaaagttataacaattcttatagaatttaaagaaactaattctcactcaataaaataaatcatatcatttaacaaaaaatataaacttaataaaaaacatgataaacttatagaaattaaattaacaaa
>TZ8
TAAAGGATAAAAAATTATACCATAAGTTCTAATATAAGGTATAAATCATATAGACCCTAAAAAAGTTCTTAAATTATATATAAATAAAGATTTATTTAAAAAAAATAAATTTCTTAaagaaattaaatatccaaataaaccccctacaatacatacaaataatgttaacaattttatataaataggtaaacaaattatataaggaaaaggaaaaatcaatcaatttaatattctacctccaayaattcttataattaataatcctattataccacggagtataattcaactttcatcatttaatatattcaatctaccgcaatttaaatcaccggttattgaataataaactaatcgaaatgaataactaacagttaaacccgtagaaaaataatataaaaaaaatgaaaacatattaacatttctaattctaacaatttctaaaattatatccttagaatagaatccagctaaaaaaggtattccacataaagctaaattagatacgttaaaacaagctgaagttaaaggtatatgaattcttaacccccctattaaacgaatatcttgagaattatttatattatgaataatagccccagcacatataaacaataatgctttaaataaagcatgagttaataaatgaaatatagctaattttaaaaatcctatagacaaaattcttattattaaacctaattgacttaaagtagataaagcaataattttttttaaatcaaattcaaaattagctcctaatccagctataaatattgttaatccagataataataatattaattgtcctaaccaagaagttcttaagataatattaaatcgaattaataaatatacaccagctgtaactaatgtagaagaatgaactaaagcagaaacaggtgtaggagcagctatagctgcaggtaaccaagaagaaaaaggaatctgagctcttttagttatagcagctaatattactaatcttccaattattaacatttcaaattcattttgtataatttctaaataaaaaatataatttcatcttccataatttaatattcaagcaatagaaagaagtaaagctacatccccaattcgattagataacgcagttaatataccagcattataagatttaatattttgaaaataaattactaaacaataagaaacaagtcctaaaccatctcaccctaataaaattctaattaaatttggtctaataattaacaatattattgataaaacaaatattaatactaatataatgaatcgattaatatgattatcatttattatgtattcttttctataaaaaatcactaaagaagaaattataagaacaaaagatataaataataaacttattcaatcaaaaagaaaagttataacaattcttatagaatttaaagaaactaattctcactcaataaaataaatcatatcatttaacAAAAAATATAAACTtAatAAAAAACATGATAAACTTATAGAAATTAAAttaacaaa
>RG15_*
TAAAGGATAAAAAATTATACCATAAGTTCTAATATAAGGTATAAATCATATAGACCCTAAAAAAGTTCTTAAATTATATATAAATAAAGATTTATTTAAAAAAAATAAATTTCTTAAAGAAATTAAATATCCAAATAAACCCCCTACAATACATACAAATAATGTTAACAATTTTATATAAATAGGTAAACAAATTATATAAGGAAAAGGAAAAATCAATCAATTTAATATTCTACCTCCAATAATTCTTATAATTAATAATCCTATTATACCACGGAGTATAATTCAACTTTCATCATTTAATATATTCAATCTACCGCAATTTAAATCACCGGTTATTGAATAATAAACTAATCGAAATGAATAACTAACAGTTAAACCCGTAGAAAAATAGTATAAAAAAAATGAAAACATATTAACATTTCTAATTCTAACAATTTCTAAAATTATATCCTTAGAATAGAATCCAGCTAAAAAAGGTATTCCACATAAAGCTAAATTAGATACGTTAAAACAAGCTGAAGTTAAAGGTATATGAATTCTTAACCCCCCTATTAAACGAATATCTTGAGAATTATTTATATTATGAATAATAGCCCCAGCACATATAAACAATAATGCTTTAAATAAAGCATGAGTTAATAAATGAAATATAGCTAATTTTAAAAATCCTATAGACAAAATTCTTATTATTAAACCTAATTGACTTAAAGTAGATAAAGCAATAATTTTTTTTAAATCAAATTCAAAATTAGCTCCTAATCCAGCTATAAATATTGTTAATCCAGATAATAATAATATTAATTGTCCTAACCAAGAAGTTCTTAAGATAATATTAAATCGAATTAATAAATATACACCAGCTGTAACTAATGTAGAAGAATGAACTAAAGCAGAAACAGGTGTAGGAGCAGCTATAGCTGCAGGTAACCAAGAAGAAAAAGGAATCTGAGCTCTTTTAGTTATAGCAGCTAATATTACTAATCTTCCAATTATTAACATTTCAAATTCATTTTGTATAATTTCTAAATAAAAAATATAATTTCATCTTCCATAATTTAATATTCAAGCAATAGAAAGAAGTAAAGCTACATCCCCAATTCGATTAGATAACGCAGTTAATATACCAGCATTATAAGATTTAATATTTTGAAAATAAATTACTAAACAATAAGAAACAAGTCCTAAACCATCTCACCCTAATAAAATTCTAATTAAATTTGGTCTAATAATTAACAATATTATTGATAAAACAAATATTAATACTAATATAATGAATCGATTAATATGATTATCATTTATTATGTATTCTTTTCTATAAAAAATCACTAAAGAAGAAATTATAAGAACAAAAGATATAAATAATAAACTTATTCAATCAAAAAGAAAAGTTATAACAATTCTTATAGAATTTAAAGAAACTAATTCTCACTCAATAAAATAAATCATATCATTTAACAAAAAATATAAACTTAATAAAAAACATGATAAACTTATAGAAATTAAATTAACAAA
>RG28_*
TAAAGGATAAAAAATTATACCATAAGTTCTAATATAAGGTATAAATCATATAGACCCTAAAAAAGTTCTTAAATTATATATAAATAAAGATTTATTTaaaaaaaataaatttcttaaagaaattaaatatccaaataaaccccctacaatacatacaaataatgttaacaattttatataaataggtaaacaaattatataaggaaaaggaaaaatcaatcaatttaatattctacctccaataattcttataattaataatcctattataccacggagtataattcaactttcatcatttaatatattcaatctaccgcaatttaaatcaccggttattgaataataaactaatcgaaatgaataactaacagttaaacccgtagaaaaatagtataaaaaaaatgaaaacatattaacatttctaattctaacaatttctaaaattatatccttagaatagaatccagctaaaaaaggtattccacataaagctaaattagatacgttaaaacaagctgaagttaaaggtatatgaattcttaacccccctattaaacgaatatcttgagaattatttatattatgaataatagccccagcacatataaacaataatgctttaaataaagcatgagttaataaatgaaatatagctaattttaaaaatcctatagacaaaattcttattattaaacctaattgacttaaagtagataaagcaataattttttttaaatcaaattcaaaattagctcctaatccagctataaatattgttaatccagataataataatattaattgtcctaaccaagaagttcttaagataatattaaatcgaattaataaatatacaccagctgtaactaatgtagaagaatgaactaaagcagaaacaggtgtaggagcagctatagctgcaggtaaccaagaagaaaaaggaatctgagctcttttagttatagcagctaatattactaatcttccaattattaacatttcaaattcattttgtataatttctaaataaaaaatataatttcatcttccataatttaatattcaagcaatagaaagaagtaaagctacatccccaattcgattagataacgcagttaatataccagcattataagatttaatattttgaaaataaattactaaacaataagaaacaagtcctaaaccatctcaccctaataaaattctaattaaatttggtctaataattaacaatattattgataaaacaaatattaatactaatataatgaatcgattaatatgattatcatttattatgtattcttttctataaaaaatcactaaagaagaaattataagaacaaaagatataaataataaacttattcaatcaaaaagaaaagttatAACaattcttatagaatttaaagaaACTAATTCTCACTCAATAAAATAAATCATATCATTTAACAAAAAATATAAACTTAATAAAAAACATGATAAACTTATAGAAATTAAattaacaaa
>EZ5N_*
Taaaggataaaaaattataccataagttctaatataaggtataaatcatatagaccctaaaaaagttcttaaattatatataaataaagatttatttaaaaaaaataaatttcttaaagaaattaaatatccaaataaaccccctacaatacatacaaataatgttaacaattttatataaataggtaaacaaattatataaggaaaaggaaaaatcaatcaatttaatattctacctccaataattcttataattaataatcctattataccacggagtataattcaactttcatcatttaatatattcaatctaccgcaatttaaatcaccggttattgaataataaactaatcgaaatgaataactaacagttaaacccgtagaaaaatagtataaaaaaaatgaaaacatattaacatttctaattctaacaatttctaaaattatatccttagaatagaatccagctaaaaaaggtattccacataaagctaaattagatacgttaaaacaagctgaagttaaaggtatatgaattcttaacccccctattaaacgaatatcttgagaattatttatattatgaataatagccccagcacatataaacaataatgctttaaataaagcatgagttaataaatgaaatatagctaattttaaaaatcctatagacaaaattcttattattaaacctaattgacttaaagtagataaagcaataattttttttaaatcaaattcaaaattagctcctaatccagctataaatattgttaatccagataataataatattaattgtcctaaccaagaagttcttaagataatattaaatcgaattaataaatatacaccagctgtaactaatgtagaagaatgaactaaagcagaaacaggtgtaggagcagctatagctgcaggtaaccaagaagaaaaaggaatctgagctcttttagttatagcagctaatattactaatcttccaattattaacatttcaaattcattttgtataatttctaaataaaaaatataatttcatcttccataatttaatattcaagcaatagaaagaagtaaagctacatccccaattcgattagataacgcagttaatataccagcattataagatttaatattttgaaaataaattactaaacaataagaaacaagtcctaaaccatctcaccctaataaaattctaattaaatttggtctaataattaacaatattattgataaaacaaatattaatactaatataatgaatcgattaatatgattatcatttattatgtattcttttctataaaaaatcactaaagaagaaattataagaacaaaagatataaataataaacttattcaatcaaaaagaaaagttataacaattcttatagaatttaaagaaactaattctcactcaataaaataaatcatatcatttaacaaaaaatataaacttaataaaaaacatgataaacttatagaaattaaattaacaaa
>ZS56_*
taaaggataaaaaattataccataagttctaatataaggtataaatcatatagaccctaaaaaagttcttaaattatatataaataaagatttatttaaaaaaaataaatttcttaaagaaattaaatatccaaataaaccccctacaatacatacaaataatgttaacaattttatataaataggtaaacaaattatataaggaaaaggaaaaatcaatcaatttaatattctacctccaataattcttataattaataatcctattataccacggagtataattcaactttcatcatttaatatattcaatctaccgcaatttaaatcaccggttattgaataataaactaatcgaaatgaataactaacagttaaacccgtagaaaaataatataaaaaaaatgaaaacatattaacatttctaattctaacaatttctaaaattatatccttagaatagaatccagctaaaaaaggtattccacataaagctaaattagatacgttaaaacaagctgaagttaaaggtatatgaattcttaacccccctattaaacgaatatcttgagaattatttatattatgaataatagccccagcacatataaacaataatgctttaaataaagcatgagttaataaatgaaatatagctaattttaaaaatcctatagacaaaattcttattattaaacctaattgacttaaagtagataaagcaataattttttttaaatcaaattcaaaattagctcctaatccagctataaatattgttaatccagataataataatattaattgtcctaaccaagaagttcttaagataatattaaatcgaattaataaatatacaccagctgtaactaatgtagaagaatgaactaaagcagaaacaggtgtaggagcagctatagctgcaggtaaccaagaagaaaaaggaatctgagctcttttagttatagcagctaatattactaatcttccaattattaacatttcaaattcattttgtataatttctaaataaaaaatataatttcatcttccataatttaatattcaagcaatagaaagaagtaaagctacatccccaattcgattagataacgcagttaatataccagcattataagatttaatattttgaaaataaattactaaacaataagaaacaagtcctaaaccatctcaccctaataaaattctaattaaatttggtctaataattaacaatattattgataaaacaaatattaatactaatataatgaatcgattaatatgattatcatttattatgtattcttttctataaaaaatcactaaagaagaaattataagaacaaaagatataaataataaacttattcaatcaaaaagaaaagttataacaattcttatagaatttaaagaaactaattctcactcaataaaataaatcatatcatttaacaaaaaatataaacttaataaaaaacatgataaacttatagaaattaaattaacaaa
>KT6_*
TAAAGGATAAAAAATTATACCATAAGTTCTAATATAAGGTATAAATCATATAGACCCTAAAAAAGTTCTTAAATTATATATAAATAAAGATTTATTTAAAAAAAATAAATTTCTTAAAGAAATTAAATATCCAAATAAACCCCCTACAATACATACAAATAATGTTAACAATTTTATATAAATAGGTAAACAAATTATATAAGGAAAAGGAAAAATCAATCAATTTAATATTCTACCTCCAATAATTCTTATAATTAATAATCCTATTATACCACGAAGTATAATTCAACTTTCATCATTTAATATATTCAAtctaccgcaatttaaatcaccggttattgaataataaactaatcgaaatgaataactaacagttaaacccgtagaaaaatagtataaaaaaaatgaaaacatattaacatttctaattctaacaatttctaaaattatatccttagaatagaatccagctaaAAAaggtattccacataaagctaaattagatacgttaaaacaagctgaagttaaaggtatatgaattcttaacccccctattaaacgaatatcttgagaattatttatattATGAataatagccccagcacATATAAACAATAATGCTTTAAATAAagcatgagttaataaatgaaatatagctaattttaaaaatcctatagacaaaatTcttattattaaacctaattgacttaaagtagataaagcaataattttttttaaatcaaattcaaaattagctcctaatccagctataaatattgttaatccagataataataatattaattGTCctaaccaagAAGTTCTTAAGATAATATTAAaTcgaattaataaatatacaccagctgtaactaatgtagaagaatgaactaaagcagaaacaggtgtaggagcagctatagctgcaggtaaccaagaagaaaaaggaatctgagctcttttagttatagcagctaatattactaatcttccaattattaacatttcaAATTCATTTTGTATAATTTCtaAATAaAAAATATAATTTCATCTTCCATAATTTaatattcaagcaAtagaaagaagtaaagctacatccccaaTTCGATTAGATAACGCAGTTAATATAccAgCATTATAAGATTTAATATTTTGAAAATAAATTACTAAACAATAAGAAACAAGTCCTAAACCATCTCACCCTAATAAAATTCTAATTAAATTTGGTCTAATAATTAACAATATTATTGATAAAACAAATATTAATACTAATATAATGAATCGATTAATATGATTATCATTTATTATGTATTCTTTTCTATAAAAAATCACTAAAGAAGAAATTATAAGAACAAAAGATATAAATAATAAACTTATTCAATCAAAAAGAAAAGTTATAACAATTCTTATAGAATTTAAAGAAACTAATTCTCACTCAATAAAATAAATCATATCATTTAACAAAAAATATAAACTTAATAAAAAACATGATAAACTTATAGAAATTAAATTAACAAA
>CO13N_*
taaaggataaaaaattataccataagttctaatataaggtataaatcatatagaccctaaaaaagttcttaaattatatataaataaagatttatttAAAAAAAATAAATTTCTTAAAGAAATTAAATATCCAAATAAACCCCCTACAATACATACAAATAATGTTAACAATTTTATATAAATAGGTAAACAAATTATATAAGGAAAAGGAAAAATCAATCAATTTAATATTCTACCTCCAATAATTCTTATAATTAATAATCCTATTATACCACGGAGTATAATTCAACTTTCATCATTTAATATATTCAATCTACCGCAATTTAAATCACCGGTTATTGAATAATAAACTAATCGAAATGAATAACTAACAGTTAAACCCGTAGAAAAATAATATAAAAAAAATGAAAACATATTAACATTTCTAATTCTAACAATTTCTAAAATTatatccttagaatagaatccagctaaaaaaggtattccacataaagctaaattagatacgttaaaacaagctgaagttaaaggtatatgaattcttaacccccctatTAAACGAATATCTTGAGAATTATTTATATTATGAATAATAGCCCCAGCACATATAAACAATAATGCTTTAAATAAAGCATGAGTTAATAAATGAAATATAGCTAATTTTAAAAATCCTATagacaaaattcttattattaaacctaattgacttaaagtagataaagcaataattttttttaaatcaaattcaaaattagctcctaatccagctataAATATTGTtAAtccAGaTAataataatatTAATtgtcctaaCCAAGaagttctTaaaataatattaaatcgaattaataaatatacaccagctgtaactaatgtagaagaatgaactaaagcagaaacaggtgtaggagcagctatagctgcaggtaaccaagaagaaaaaggaatctgagctcttttagttatagcagctaatattactaatcttccaattattaacatttcaaattcattttgtataatttctaaataaaaaatataatttCATCTTCcataatttaatattcaagcaatagaaagaagtaaagctacatccccaattcgattagataacgcagttaatataccAgcATTATAAGATTTAATATTTTGAAAATAaATTACTAAACAATAAGAAACAAGTCCTAAACCATCTCACCCTAATAAAATTCTAATTAAATTTGGTCTAATAATTAACAATATTATTGATAAAACAAATATTAATACTAATATAATGAATCGATTAATATGATTATCATTTATTATGTATTCTTTTCTATAAAAAATCACTAAAGAAGAAATTATAAGAACAAAAGATATAAATAATAAACTTATTCAATCAAAAAGAAAAGTTATAACAATTCTTATAGAATTTAAAGAAACTAATTCTCACTCAATAAAATAAATCATATCATTTAACAAAAAATATAAACTTAATAAAAAACATGATAAACTTATAGAAATTAAATTAACAAA
>KN34_*
taaaggataaaaaattataccataagttctaatataaggtataaatcatatagaccctaaaaaagttcttaaattatatataaataaagatttatttaaaaaaaataaatttcttaaagaaattaaatatccaaataaaccccctacaatacatacaaataatgttaacaattttatataaataggtaaacaaattatataaggaaaaggaaaaatcaatcaatttaatattctacctccaataattcttataattaataatcctattataccacggagtataattcaactttcatcatttaatatattcaatctaccgcaatttaaatcaccggttattgaataataaactaatcgaaatgaataactaacagttaaacccgtagaaaaatagtataaaaaaaatgaaaacatattaacatttctaattctaacaatttctaaaattatatccttagaatagaatccagctaaaaaaggtattccacataaagctaaattagatacgttaaaacaagctgaagttaaaggtatatgaattcttaacccccctattaaacgaatatcttgagaattatttatattatgaataatagccccagcacatataaacaataatgctttaaataaagcatgagttaataaatgaaatatagctaattttaaaaatcctatagacaaaattcttattattaaacctaattgacttaaagtagataaagcaataattttttttaaatcaaattcaaaattagctcctaatccagctataaatattgttaatccagataataataatattaattgtcctaaccaagaagttcttaagataatattaaatcgaattaataaatatacaccagctgtaactaatgtagaagaatgaactaaagcagaaacaggtgtaggagcagctatagctgcaggtaaccaagaagaaaaaggaatctgagctcttttagttatagcagctaatattactaatcttccaattattaacatttcaaattcattttgtataatttctaaataaaaaatataatttcatcttccataatttaatattcaagcaatagaaagaagtaaagctacatccccaattcgattagataacgcagttaatataccagcattataagatttaatattttgaaaataaattactaaacaataagaaacaagtcctaaaccatctcaccctaataaaattctaattaaatttggtctaataattaacaatattattgataaaacaaatattaatactaatataataaatcgattaatatgattatcatttattatgtattcttttctataaaaaatcactaaagaagaaattataagaacaaaagatataaataataaacttattcaatcaaaaagaaaagttataacaattcttatagaatttaaagaaactaattctcactcaataaaataaatcatatcatttaacaaaaaatataaacttaataaaaaacatgataaacttatagaaattaaattaacaaa
>RG9_*
taaaggataaaaaattataccataagttctaatataaggtataaatcatatagaccctaaaaaagttcttaaattatatataaataaagatttatttaaaaaaaataaatttcttaaagaaattaaatatccaaataaaccccctacaatacatacaaataatgttaacaattttatataaataggtaaacaaattatataaggaaaaggaaaaatcaatcaatttaatattctacctccaataattcttataattaataatcctattataccacggagtataattcaactttcatcatttaatatattcaatctaccgcaatttaaatcaccggttattgaataataaactaatcgaaatgaataactaacagttaaacccgtagaaaaataatataaaaaaaatgaaaacatattaacatttctaattctaacaatttctaaaattatatccttagaatagaatccagctaaaaaaggtattccacataaagctaaattagatacgttaaaacaagctgaagttaaaggtatatgaattcttaacccccctattaaacgaatatcttgagaattatttatattatgaataatagccccagcacatataaacaataatgctttaaataaagcatgagttaataaatgaaatatagctaattttaaaaatcctatagacaaaattcttattattaaacctaattgacttaaagtagataaagcaataattttttttaaatcaaattcaaaattagctcctaatccagctataaatattgttaatccagataataataatattaattgtcctaaccaagaagttcttaagataatattaaatcgaattaataaatatacaccagctgtaactaatgtagaagaatgaactaaagcagaaacaggtgtaggagcagctatagctgcaggtaaccaagaagaaaaaggaatctgagctcttttagttatagcagctaatattactaatcttccaattattaacatttcaaattcattttgtataatttctaaataaaaaatataatttcatcttccataatttaatattcaagcaatagaaagaagtaaagctacatccccaattcgattagataacgcagttaatataccagcattataagatttaatattttgaaaataaattactaaacaataagaaacaagtcctaaaccatctcaccctaataaaattctaattaaatttggtctaataattaacaatattattgataaaacaaatattaatactaatataatgaatcgattaatatgattatcatttattatgtattcttttctataaaaaatcactaaagaagaaattataagaacaaaagatataaataataaacttattcaatcaaaaagaaaagttataacaattcttatagaatttaaagaaactaattctcactcaataaaataaatcatatcatttaacaaaaaatataaacttaataaaaaacatgataaacttatagaaattaaattaacaaa
>GA132
taaaggataaaaaattataccataagttctaatataaggtataaatcatatagaccctaaaaaagttcttaaattatatataaataaagatttatttaaaaaaaataaatttcttaaagaaattaaatatccaaataaaccccctacaatacatacaaataatgttaacaattttatataaataggtaaacaaattatataaggaaaaggaaaaatcaatcaatttaatattctacctccaataattcttataattaataatcctattataccacggagtataattcaactttcatcatttaatatattcaatctaccgcaatttaaatcaccggttattgaataataaactaatcgaaatgaataactaacagttaaacccgtagaaaaataatataaaaaaaatgaaaacatattaacatttctaattctaacaatttctaaaattatatccttagaatagaatccagctaaaaaaggtattccacataaagctaaattagatacgttaaaacaagctgaagttaaaggtatatgaattcttaacccccctattaaacgaatatcttgagaattatttatattatgaataatagccccagcacatataaacaataatgctttaaataaagcatgagttaataaatgaaatatagctaattttaaaaatcctatagacaaaattcttattattaaacctaattgacttaaagtagataaagcaataattttttttaaatcaaattcaaaattagctcctaatccagctataaatattgttaatccagataataataatattaattgtcctaaccaagaagttcttaagataatattaaatcgaattaataaatatacaccagctgtaactaatgtagaagaatgaactaaagcagaaacaggtgtaggagcagctatagctgcaggtaaccaagaagaaaaaggaatctgagctcttttagttatagcagctaatattactaatcttccaattattaacatttcaaattcattttgtataatttctaaataaaaaatataatttcatcttccataatttaatattcaagcaatagaaagaagtaaagctacatccccaattcgattagataacgcagttaatataccagcattataagatttaatattttgaaaataaattactaaacaataagaaacaagtcctaaaccatctcaccctaataaaattctaattaaatttggtctaataattaacaatattattgataaaacaaatattaatactaatataataaatcgattaatatgattatcatttattatgtattcttttctataaaaaatcactaaagaagaaattataagaacaaaagatataaataataaacttattcaatcaaaaagaaaagttataacaattcttatagaatttaaagaaactaattctcactcaataaaataaatcatatcatttaacaaaaaatataaacttaataaaaaacatgataaacttatagaaattaaattaacaaa
>RG34_*
taaaggataaaaaattataccataagttctaatataaggtataaatcatatagaccctaaaaaagttcttaaattatatataaataaagatttatttaaaaaaaataaatttcttaaagaaattaaatatccaaataaaccccctacaatacatacaaataatgttaacaattttatataaataggtaaacaaattatataaggaaaaggaaaaatcaatcaatttaatattctacctccaataattcttataattaataatcctattataccacggagtataattcaactttcatcatttaatatattcaatctaccgcaatttaaatcaccggttattgaataataaactaatcgaaatgaataactaacagttaaacccgtagaaaaataatataaaaaaaatgaaaacatattaacatttctaattctaacaatttctaaaattatatccttagaatagaatccagctaaaaaaggtattccacataaagctaaattagatacgttaaaacaagctgaagttaaaggtatatgaattcttaacccccctattaaacgaatatcttgagaattatttatattatgaataatagccccagcacatataaacaataatgctttaaataaagcatgagttaataaatgaaatatagctaattttaaaaatcctatagacaaaattcttattattaaacctaattgacttaaagtagataaagcaataattttttttaaatcaaattcaaaattagctcctaatccagctataaatattgttaatccagataataataatattaattgtcctaaccaagaagttcttaagataatattaaatcgaattaataaatatacaccagctgtaactaatgtagaagaatgaactaaagcagaaacaggtgtaggagcagctatagctgcaggtaaccaagaagaaaaaggaatctgagctcttttagttatagcagctaatattactaatcttccaattattaacatttcaaattcattttgtataatttctaaataaaaaatataatttcatcttccataatttaatattcaagcaatagaaagaagtaaagctacatccccaattcgattagataacgcagttaatataccagcattataagatttaatattttgaaaataaattactaaacaataagaaacaagtcctaaaccatctcaccctaataaaattctaattaaatttggtctaataattaacaatattattgataaaacaaatattaatactaatataataaatcgattaatatgattatcatttattatgtattcttttctataaaaaatcactaaagaagaaattataagaacaaaagatataaataataaacttattcaatcaaaaagaaaagttataacaattcttatagaatttaaagaaactaattctcactcaataaaataaatcatatcatttaacaaaaaatataaacttaataaaaaacatgataaacttatagaaattaaattaacaaa
>ZI468_*
TAAAGGATAAAAAATTATACCATAAGTTCTAATATAAGGTATAAATCATATAGACCCTAAAAAAGTTCTTAAATTATATATAAATAAAGATTTATTTAAAAAAAATAAATTTCTTAAAgaaattaaatatccaaataaaccccctacaatacatacaaataatgttaacaattttatataaataggtaaacaaattatataaggaaaaggaaaaatcaatcaatttaatattctacctccaataattcttataattaataatcctattataccacggagtataattcaactttcatcatttaatatattcaatctaccgcaatttaaatcaccggttattgaataataaactaatcgaaatgaataactaacagttaaacccgtagaaaaatagtataaaaaaaatgaaaacatattaacatttctaattctaacaatttctaaaattatatccttagaatagaatccagctaaaaaaggtattccacataaagctaaattagatacgttaaaacaagctgaagttaaaggtatatgaattcttaacccccctattaaacgaatatcttgagaattatttatattatgaataatagccccagcacatataaacaataatgctttaaataaagcatgagttaataaatgaaatatagctaattttaaaaatcctatagacaaaattcttattattaaacctaattgacttaaagtagataaagcaataattttttttaaatcaaattcaaaattagctcctaatccagctataaatattgttaatccagataataataatattaattgtcctaaccaagaagttcttaagataatattaaatcgaattaataaatatacaccagctgtaactaatgtagaagaatgaactaaagcagaaacaggtgtaggagcagctatagctgcaggtaaccaagaagaaaaaggaatctgagctcttttagttatagcagctaatattactaatcttccaattattaacatttcaaattcattttgtataatttctaaataaaaaatataatttcatcttccataatttaatattcaagcaatagaaagaagtaaagctacatccccaattcgattagataacgcagttaatataccagcattataagatttaatattttgaaaataaattactaaacaataagaaacaagtcctaaaccatctcaccctaataaaattctaattaaatttggtctaataattaacaatattattgataaaacaaatattaatactaatataatgaatcgattaatatgattatcatttattatgtattcttttctataaaaaatcactaaagaagaaattataagaacaaaagatataaataataaacttattcaatcaaaaagaaaagttataacaattcttatagaatttaaagaaactaattctcactcaataaaataaatcatatcatttaacaaaaaatataaacttaataaaaaacatgataaacttatagaaattaaattaacaaa
>KR39_*
taaaggataaaaaattataccataagttctaatataaggtataaatcatatagaccctaaaaaagttcttaaattatatataaataaagatttatttaaaaaaaataaatttcttaaagaaattaaatatccaaataaaccccctacaatacatacaaataatgttaacaattttatataaataggtaaacaaattatataaggaaaaggaaaaatcaatcaatttaatattctacctccaataattcttataattaataatcctattataccacggagtataattcaactttcatcatttaatatattcaatctaccgcaatttaaatcaccggttattgaataataaactaatcgaaatgaataactaacagttaaacccgtagaaaaatagtataaaaaaaatgaaaacatattaacatttctaattctaacaatttctaaaattatatccttagaatagaatccagctaaaaaaggtattccacataaagctaaattagatacgttaaaacaagctgaagttaaaggtatatgaattcttaacccccctattaaacgaatatcttgagaattatttatattatgaataatagccccagcacatataaacaataatgctttaaataaagcatgagttaataaatgaaatatagctaattttaaaaatcctatagacaaaattcttattattaaacctaattgacttaaagtagataaagcaataattttttttaaatcaaattcaaaattagctcctaatccagctataaatattgttaatccagataataataatattaattgtcctaaccaagaagttcttaagataatattaaatcgaattaataaatatacaccagctgtaactaatgtagaagaatgaactaaagcagaaacaggtgtaggagcagctatagctgcaggtaaccaagaagaaaaaggaatctgagctcttttagttatagcagctaatattactaatcttccaattattaacatttcaaattcattttgtataatttctaaataaaaaatataatttcatcttccataatttaatattcaagcaatagaaagaagtaaagctacatccccaattcgattagataacgcagttaatataccagcattataagatttaatattttgaaaataaattactaaacaataagaaacaagtcctaaaccatctcaccctaataaaattctaattaaatttggtctaataattaacaatattattgataaaacaaatattaatactaatataatgaatcgattaatatgattatcatttattatgtattcttttctataaaaaatcactaaagaagaaattataagaacaaaagatataaataataaacttattcaatcaaaaagaaaagttataacaattcttatagaatttaaagaaactaattctcactcaataaaataaatcatatcatttaacaaaaaatataaacttaataaaaaacatgataaacttatagaaattaaattaacaaa
>RG3_*
taaaggataaaaaattataccataagttctaatataaggtataaatcatatagaccctaaaaaagttcttaaattatatataaataaagatttatttaaaaaaaataaatttcttaaagaaattaaatatccaaataaaccccctacaatacatacaaataatgttaacaattttatataaataggtaaacaaattatataaggaaaaggaaaaatcaatcaatttaatattctacctccaataattcttataattaataatcctattataccacggagtataattcaactttcatcatttaatatattcaatctaccgcaatttaaatcaccggttattgaataataaactaatcgaaatgaataactaacagttaaacccgtagaaaaataatataaaaaaaatgaaaacatattaacatttctaattctaacaatttctaaaattatatccttagaatagaatccagctaaaaaaggtattccacataaagctaaattagatacgttaaaacaagctgaagttaaaggtatatgaattcttaacccccctattaaacgaatatcttgagaattatttatattatgaataatagccccagcacatataaacaataatgctttaaataaagcatgagttaataaatgaaatatagctaattttaaaaatcctatagacaaaattcttattattaaacctaattgacttaaagtagataaagcaataattttttttaaatcaaattcaaaattagctcctaatccagctataaatattgttaatccagataataataatattaattgtcctaaccaagaagttcttaagataatattaaatcgaattaataaatatacaccagctgtaactaatgtagaagaatgaactaaagcagaaacaggtgtaggagcagctatagctgcaggtaaccaagaagaaaaaggaatctgagctcttttagttatagcagctaatattactaatcttccaattattaacatttcaaattcattttgtataatttctaaataaaaaatataatttcatcttccataatttaatattcaagcaatagaaagaagtaaagctacatccccaattcgattagataacgcagttaatataccagcattataagatttaatattttgaaaataaattactaaacaataagaaacaagtcctaaaccatctcaccctaataaaattctaattaaatttggtctaataattaacaatattattgataaaacaaatattaatactaatataatgaatcgattaatatgattatcatttattatgtattcttttctataaaaaatcactaaagaagaaattataagaacaaaagatataaataataaacttattcaatcaaaaagaaaagttataacaattcttatagaatttaaagaaactaattctcactcaataaaataaatcatatcatttaacaaaaaatataaacttaataaaaaacatgataaacttatagaaattaaattaacaaa
>ZL130_*
TAAAGGATAAAAAATTATACCATAAGTTCTAATATAAGGTATAAATCATATAGACCCTAAAAAAGTTCTTAAATTATATATAAATAAAGATTTATTTAAAAAAAATAaatttcttaaagaaattaaatatccaaataaaccccctacaatacatacaaataatgttaacaattttatataaataggtaaacaaattatataaggaaaaggaaaaattaatcaatttaatattctacctccaataattcttataattaataatcctattataccacggagtataattcaactttcatcatttaatatattcaatctaccgcaatttaaatcaccggttattgaataataaactaatcgaaatgaataactaacagttaaacccgtagaaaaatagtataaaaaaaatgaaaacatattaacatttctaattctaacaatttctaaaattatatccttagaatagaatccagctaaaaaaggtattccacataaagctaaattagatacgttaaaacaagctgaagttaaaggtatatgaattcttaacccccctattaaacgaatatcttgagaattatttatattatgaataatagccccagcacatataaacaataatgctttaaataaagcatgagttaataaatgaaatatagctaattttaaaaatcctatagacaaaattcttattattaaacctaattgacttaaagtagataaagcaataattttttttaaatcaaattcaaaattagctcctaatccagctataaatattgttaatccagataataataatattaattgtcctaaccaagaagttcttaagataatattaaatcgaattaataaatatacaccagctgtaactaatgtagaagaatgaactaaagcagaaacaggtgtaggagcagctatagctgcaggtaaccaagaagaaaaaggaatctgagctcttttagttatagcagctaatattactaatcttccaattattaacatttcaaattcattttgtataatttctaaataaaaaatataatttcatcttccataatttaatattcaagcaatagaaagaagtaaagctacatccccaattcgattagataacgcagttaatataccagcattataagatttaatattttgaaaataaattactaaacaataagaaacaagtcctaaaccatctcaccctaataaaattctaattaaatttggtctaataattaacaatattattgataaaacaaatattaatactaatataatgaatcgattaatatgattatcatttattatgtattcttttctataaaaaatcactaaagaagaaattataagaacaaaagatataaataataaacttattcaatcaaaaagaaaagttataacaattcttatagaatttaaagaaactaattctcactcaataaaataaatcatatcatttaacaaaaaatataaacttaataaaaaacatgataaacttatagaaattaaattaacaaa
>EZ25_*
TAAAGGATAAAAAATTATACCATAAGTTCTAATataaggtataaatcatatagaccctaaaaaagttcttaaaTTATATATAAATAAAGATTTATTTAAAAAAAATAAATTTCTTAAAGAAATTAAATATCCAAATAAACCCCCTACAATACATACAAATAATGTTAACAATTTTATATAAATAGGTAAACAAATTATATAAGGAAAAGGAAAAATCAATCAATTTAATATTCTACCTCCAATAATTCTTATAATTAATAATCCTATTATACCACGAAGTATAATTCAACTTTCATCATTTAATATATTCAATCTACCGCAATTTAAATCACCGGTTATTGAATAATAAACTAATCGAAATGAATAACTAACAGTTAAACCCGTAGAAAAATAGTATAAAAAAAATGAAAACATATTAACATTTCTAATTCTAACAATTTCTAAAATTATATCCTTAGAATAGAATCCAGCTAAAAAAGGTATTCCACATAAAGCTAAATTAGATACGTTAAAACAAGCTGAAGTTAAAGGTATATGAATTCTTAACCCCCCTATTAAACGAATATCTTGAGAATTATTTATATTATGAATAATAGCCCCAGCACATATAAACAATAATGCTTTAAATAAAGCATGAGTTAATAAATGAAATATAGCTAATTTTAAAAATCCTATAGACAAAATTCTTATTATTAAACCTAATTGACTTAAAGTAGATAAAGCAATAATTTTTTTTAAATCAAATTCAAAATTAGCTCCTAATCCAGCTATAAATATTGTTAATCCAGATAATAATAATATTAATTGTCCTAACCAAGAAGTTCTTAAAATAATATTAAATCGAATTAATAAATATACACCAGCTGTAACTAATGTAGAAGAATGAACTAAAGCAGAAACAGGTGTAGGAGCAGCTATAGCTGCAGGTAACCAAGAAGAAAAAGGAATCTGAGCTCTTTTAGTTATAGCAGCTAATATTACTAATCTTCCAATTATTAACATTTCAAATTCATTTTGTATAATTTCTAAATAAAAAATATAATTTCATCTTCCATAATTTAATATTCAAGCAATAGAAAGAAGTAAAGCTACATCCCCAATTCGATTAGATAACGCAGTTAATATACCAGCATTATAAGATTTAATATTTTGAAAATAAATTACTAAACAATAAGAAACAAGTCCTAATCCATCTCACCCTAATAAAATTCTAATTAAATTTGGTCTAATAATTAACAATATTATTGATAAAACAAATATTAATACTAATATAATGAATCGATTAATATGATTATCATTTATTATGTATTCTTTTCTATAAAAAATCACTAAAGAAGAAATTATAAGAACAAAAGATATAAATAATAAACTTATTCAATCAAAAAGAAAAGTTATAACAATTCTTATAGAATTTAAAGAAACTAATTCTCACTCAATAAAATAAATCATATCATTTAACAAAAAATATAAACTTAATAAAAAACATGATAAACTTATAGAAATTAAATTAACAAA
>CO10N_*
TAAAGGATAAAAAATTATACCATAAGTTCTAATATAAGGTATAAATCATATAGACCCTAAAAAAGTTCTTAAATTATATATAAATAAAGATttatttaaaaaaaataaatttcttaaagaaattaaatatccaaataaaccccctacaatacatacaaataatgttaacaattttatataaataggtaaacaaattatataaggaaaaggaaaaatcaatcaatttaatattctacctccaataattcttataattaataatcctattataccacggagtataattcaactttcatcatttaatatattcaatctaccgcaatttaaatcaccggttattgaataataaactaatcgaaatgaataactaacagttaaacccgtagaaaaataatataaaaaaaatgaaaacatattaacatttctaattctaacaatttctaaaattatatccttagaatagaatccagctaaaaaaggtattccacataaagctaaattagatacgttaaaacaagctgaagttaaaggtatatgaattcttaacccccctattaaacgaatatcttgagaattatttatattatgaataatagccccagcacatataaacaataatgctttaaataaagcatgagttaataaatgaaatatagctaattttaaaaatcctatagacaaaattcttattattaaacctaattgacttaaagtagataaagcaataattttttttaaatcaaattcaaaattagctcctaatccagctataaatattgttaatccagataataataatattaattgtcctaaccaagaagttcttaagataatattaaatcgaattaataaatatacaccagctgtaactaatgtagaagaatgaactaaagcagaaacaggtgtaggagcagctatagctgcaggtaaccaagaagaaaaaggaatctgagctcttttagttatagcagctaatattactaatcttccaattattaacatttcaaattcattttgtataatttctaaataaaaaatataatttcatcttccataatttaatattcaagcaatagaaagaagtaaagctacatccccaattcgattagataacgcagttaatataccagcattataagatttaatattttgaaaataaattactaaacaataagaaacaagtcctaaaccatctcaccctaataaaattctaattaaatttggtctaataattaacaatattattgataaaacaaatattaatactaatataataaatcgattaatatgattatcatttattatgtattcttttctataaaaaatcactaaagaagaaattataagaacaaaagatataaataataaacttattcaatcaaaaagaaaagttataacaattcttatagaatttaaagaaactaattctcactcaataaaataaatcatatcatttaacaaaaaatataaacttaataaaaaacatgataaacttatagaaattaaattaacaaa
>NG10N
TAAAGGATAAAAAATTATACCATAAGTTCTAATATAAGGTATAAATCATATAGACCCTAAAAAAGTTCTTAAATTATATATAAATAAAGATTTATTTAAAAAAAATAAATTTCttaaagaaattaaatatccaaataaaccccctacaatacatacaaataatgttaacaattttatataaataggtaaacaaattatataaggaaaaggaaaaatcaatcaatttaatattctacctccaataattcttataattaataatcctattataccacggagtataattcaactttcatcatttaatatattcaatctaccgcaatttaaatcaccggttattgaataataaactaatcgaaatgaataactaacagttaaacccgtagaaaaataatataaaaaaaatgaaaacatattaacatttctaattctaacaatttctaaaattatatccttagaatagaatccagctaaaaaaggtattccacataaagctaaattagatacgttaaaacaagctgaagttaaaggtatatgaattcttaacccccctattaaacgaatatcttgagaattatttatattatgaataatagccccagcacatataaacaataatgctttaaataaagcatgagttaataaatgaaatatagctaattttaaaaatcctatagacaaaattcttattattaaacctaattgacttaaagtagataaagcaataattttttttaaatcaaattcaaaattagctcctaatccagctataaatattgttaatccagataataataatattaattgtcctaaccaagaagttcttaagataatattaaatcgaattaataaatatacaccagctgtaactaatgtagaagaatgaactaaagcagaaacaggtgtaggagcagctatagctgcaggtaaccaagaagaaaaaggaatctgagctcttttagttatagcagctaatattactaatcttccaattattaacatttcaaattcattttgtataatttctaaataaaaaatataatttcatcttccataatttaatattcaagcaatagaaagaagtaaagctacatccccaattcgattagataacgcagttaatataccagcattataagatttaatattttgaaaataaattactaaacaataagaaacaagtcctaaaccatctcaccctaataaaattctaattaaatttggtctaataattaacaatattattgataaaacaaatattaatactaatataataaatcgattaatatgattatcatttattatgtattcttttctataaaaaatcactaaagaagaaattataagaacaaaagaTataAATAATAAACTTATTCAATCAAAAAGAAAAGTTATAACAATTCTTATAGAATTTAAAGAAACTAATTCTCACTCAATAAAATAAATCATATCATTTAACAAAAAATATAAACTTAATAAAAAACATGATAAACTTATAGAAATTAAATTAACAAA
>GA191_*
taaaggataaaaaattataccataagttctaatataaggtataaatcatatagaccctaaaaaagttcttaaattatatataaataaagatttatttaaaaaaaataaatttcttaaagaaattaaatatccaaataaaccccctacaatacatacaaataatgttaacaattttatataaataggtaaacaaattatataaggaaaaggaaaaatcaatcaatttaatattctacctccaataattcttataattaataatcctattataccacgaagtataattcaactttcatcatttaatatattcaatctaccgcaatttaaatcaccggttattgaataataaactaatcgaaatgaataactaacagttaaacccgtagaaaaataatataaaaaaaatgaaaacatattaacatttctaattctaacaatttctaaaattatatccttagaatagaatccagctaaaaaaggtattccacataaagctaaattagatacgttaaaacaagctgaagttaaaggtatatgaattcttaacccccctattaaacgaatatcttgagaattatttatattatgaataatagccccagcacatataaacaataatgctttaaataaagcatgagttaataaatgaaatatagctaattttaaaaatcctatagacaaaattcttattattaaacctaattgacttaaagtagataaagcaataattttttttaaatcaaattcaaaattagctcctaatccagctataaatattgttaatccagataataataatattaattgtcctaaccaagaagttcttaagataatattaaatcgaattaataaatatacaccagctgtaactaatgtagaagaatgaactaaagcagaaacaggtgtaggagcagctatagctgcaggtaatcaagaagaaaaaggaatctgagctcttttagttatagcagctaatattactaatcttccaattattaacatttcaaattcattttgtataatttctaaataaaaaatataatttcatcttccataatttaatattcaagcaatagaaagaagtaaagctacatccccaattcgattagataacgcagttaatataccagcattataagatttaatattttgaaaataaattactaaacaataagaaacaagtcctaaaccatctcaccctaataaaattctaattaaatttggtctaataattaacaatattattgataaaacaaatattaatactaatataataaatcgattaatatgattatcatttattatgtattcttttctataaaaaatcactaaagaagaaattataagaacaaaagatataaataataaacttattcaatcaaaaagaaaagttataacaattcttatagaatttaaagaaactaattctcactcaataaaataaatcatatcatttaacaaaaaatataaacttaataaaaaacatgataaacttatagaaattaaattaacaaa
>KN133N_*
TAAAGGATAAAAAATTATACCATAAGTTCTAATATAAGGTATAAATCATATAGACCCTAAAAAAGTTCTTAAATTATATATAAATAAAGATTTATTTAAAAAaaataaatttcttaaagaaattaaatatccaaataaaccccctacaatacatacaaataatgttaacaattttatataaataggtaaacaaattatataaggaaaaggaaaaatcaatcaatttaatattctacctccaataattcttataattaataatcctattataccacggagtataattcaactttcatcatttaatatattcaatctaccgcaatttaaatcaccggttattgaataataaactaatcgaaatgaataactaacagttaaacccgtagaaaaataatataaaaaaaatgaaaacatattaacatttctaattctaacaatttctaaaattatatccttagaatagaatccagctaaaaaaggtattccacataaagctaaattagatacgttaaaacaagctgaagttaaaggtatatgaattcttaacccccctattaaacgaatatcttgagaattatttatattatgaataatagccccagcacatataaacaataatgctttaaataaagcatgagttaataaatgaaatatagctaattttaaaaatcctatagacaaaattcttattattaaacctaattgacttaaagtagataaagcaataattttttttaaatcaaattcaaaattagctcctaatccagctataaatattgttaatccagataataataatattaattgtcctaaccaagaagttcttaagataatattaaatcgaattaataaatatacaccagctgtaactaatgtagaagaatgaactaaagcagaaacaggtgtaggagcagctatagctgcaggtaaccaagaagaaaaaggaatctgagctcttttagttatagcagctaatattactaatcttccaattattaacatttcaaattcattttgtataatttctaaataaaaaatataatttcatcttccataatttaatattcaagcaatagaaagaagtaaagctacatccccaattcgattagataacgcagttaatataccagcattataagatttaatattttgaaaataaattactaaacaataagaaacaagtcctaaaccatctcaccctaataaaattctaattaaatttggtctaataattaacaatattattgataaaacaaatattaatactaatataataaatcgattaatatgattatcatttattatgtattcttttctataaaaaatcactaaagaagaaattataaGAACAAAAGATATAAATAATAAACTTATTCAATCAAAAAGAAAAGTTATAACAATTCTTATAGAATTTAAAGAAACTAATTCTCACTCAATAAAATAAATCATATCATTTAACAAAAAATATAAACTTAATAAAAAACATGATAAACTTATAGAAATTAAATTaacaaa
>GA141
TAAAGGATAAAAAATTATACCATAAGTTCTAATATAAGGTATAAATCATATAGACCCTAAAAAAGTTCTTAAATTATATATAAATAAAGATTTATTTAAAAAAAATAAATTTCTTAAAGAAATTAAATATCCAAATAAACCCCCTATAATACATACAAATAATGTTAACAATTTTATATAAATAGGTAAACAAATTATATAAGGAAAAGGAAAAATCAATCAATTTAATATTCTACCTCCAATAATTCTTATAATTAATAATCCTATTATACCACGGAGTATAATTCAACTTTCATCATTTAATATATTCAATCTACCGCAATTTAAATCACCGGTTATTGAATAATAAACTAATCGAAATGAATAACTAACAGTTAAACCCGTAGAAAAATAATATAAAAAAAAtgaaaAcatattaacatttctaattctaacaatttctaaaattatatcctTaGAATAAAATCCAGCTAAAAAAGGTATTCCACATAAAGCTAAATTAGATACGTTAAAACAAGCTGAAGTTAAaggtatatgaattcttaAccccccTATTAAACGAATATCTTGAGAATTATTTATATTATGAATAATAGCCCCAGCACATATAAACAATAATGCTTTAAATAAAGCATGAGTTAATAAATGAAATATAGCTAATTTTAAAAATCCTATAGACAAAATTCTTATTATTAAacctaattgacttaaagtagataaagcaataattttttttaaatcaaattcaaaattagctcctaatccagctataAATATTGttaatcCAGATAATAATAATATTAATTGTCCtAACCAAGAAGTTCTTAAGATAATATTAAATCGAATtAaTAAATATACACCAGCTGTAACTAATGTAGAAGAATGAACTAAAGCAGAAACAGGTGTAGGAGCAGCTATAGCTGCAGGTAACCAAGAAGAAAAAGGAATCTGAGCTcttttagTTATAGCAgctaaTATTactaatcttccaattattaacattTCAaattcattTTGTATAATTTCTAAATAAAAAATATAATTTCATCTTCCATAATTTAATATTCAAGCAATAGAAAGAAGTAAAGCTACATCCCCAATTCGATTAGATAACGCAGTTAATATACCAGCATTATAAGATTTAATATTTTGAAAATAAATTACTAAACAATAAGAAACAAGTCCTAAACCATCTCACCCTAATAAAATTCTAATTAAATTTGGTCTAATAATTAACAATATTATTGATAAAACAAATATTAATACTAATATAATAAATCGATTAATATGATTATCATTTATTATGTATTCTTTTCTATAAAAAATCACTAAAGAAGAAATTATAAGAACAAAAGATATAAATAATAAACTTATTCAATCAAAAAGAAAAGTTATAACAATTCTTATAGAATTTAAAGAAACTAATTCTCACTCAATAAAATAAATCATATCATTTAACAAAAAATATAAACTTAATAAAAAACATGATAAACTTATAGAAATTAAATTAACAAA
>CO16_*
TAAAGGATAAAAAATTATACCATAAGTTCTAATATAAGGTATAAATCATATAGACCCTAAAAAAGTTCTTAAATTATATATAAATAAAGATTTATTTAAAAAAAATAAatttcttaaagaaatTaaatatccaaataaaccccctacaaTACATACAAATAATGTTAACAATTTTATATAAATAGGTAAACAAATTATATAAGGAAAAGGAAAAATCAATCAATTtaatattctacctccaataattcttataattaataatcctattataccacggagtataATTCAACTTTCATCATTTAATATATTCAATCTACCGCAATTTAAATCACCGGTTATTGAATAATAaACtaaTCGaaatgaataactaacagttaaacccgtagaaaaatagtataaaaaaaatgaaaacatattaacatttctaattctaacaatttctaaaattatatccttagaatagaatccagctaaaaaaggtattccacataaagctaaattagatacgttaaaacaagctgaagttaaaggtatatgaattcttaacccccctattaaacgaatatcttGagaattaTttatattatgaATAATagccccagcacATATAaacaATAatgCTTTAAatAaagcatgagttaataaatgaaatatagctaattttaaaaatcctaTAgacaaaattcttattattaaacctaattgacttaaagtagataaagcaataattttttttaaatcaaattcaaaattagctcctaatccagctataaatattgttaatccagataataataatattaattgtcctaaccaagaaGTTCTTAAGATAATATTAAATCGAATTAATAAATATacaccagctgtaactaATgtagAAGaatgaactaaagcagaaacaggtgtaggagcagctatagctgcaggtaaccaagaagaaaaaggaatctgagctcttttagttatagcagctaatattactaatcttccaattattaacatttcaaattcattttgtataatttctaaataaaaaatataatttcatcttccataatttaatattcaagcaatagaaagaagtaaaGctacatccccAATTCGATTAGATAACGCAGTTAatataccagcattataagatttaatattttgaAAatAaattactaaacaataagaaacaagtcctaaaccatctcaccctaataaaATtcTAAttAAATTTGGTCtAATaattaacaatATTATTGATAAAACAAATATTAATACTAATATAATAAATCGATTAATAtGATTAtCAtTtatTATGTATTCTTTTCTATAAAAAATCACTAAAGAAGAAATTATAAGAACAAAAGATATAAATAATAAACTTATTCAATCAAAAAGAAAAGTTATAACAATTCTTATAGAATTTAAAGAAACTAATTCTCACTCAATAAAATAAATCATATCATTTAACAAAAAATATAAACTTAATAAAAAACATGATAAACTTATAGAAATTAAattaacaAA
>UM118_*
taaaggataaaaaattataccataagttctaatataaggtataaatcatatagaccctaaaaaagttcttaaattatatataaataaagatttatttAAAAAAAATAAATTTCTTAAAGAAATTAAATATCCAAATAAACCCCCTACAATACATACAAATAATGTTAACAATTTTATATAAATAGGTAAACAAATTATATAAGGAAAAGGAAAAATCAATCAATTTAATATTCTACCTCCAATAATTCTTATAATTAATAATCCTATTATACCACGGAGTATAATTCAACTTTCATCATTTAATATATTCAATCTACCGCAATTTAAATCACCGGTTATTGAATAATAAACTAATCGAAATGAATAACTAACAGTTAAACCCGTAGAAAAATAATATAAAAAAAATGAAAACATATTAACATTTCTAATtctaacaatttctaaaattatatccttagaatagaatccagctaaaaaaggtattccacataaagctaaattagatacgttaaaacaagctgaagttAaaggtatatgaaTtcTTAACCCCccTATTAAACGAATATCTTGAGAATTATTTATATTATGAATaaTAgccccagcaCATATAAACAATAATGCTTTAAATAAAGCATGAGTTAATAAATGAAATATAgctaattttaaaaatcctatagacaaaattcttattattaaacctaattgacttaaagtagataaagcaataattttttttaaatcaaattcaaaattagctcctaatccagctataaaTATTGTTAATCCAGATAATAATAATATTAATTGTCCTAACCAAGAAGTTCTTAAGATAAtattaaatcgaattaataaatatacaccagctgtaactaatgtagaagaatgaactaaagcagaaacaggtgtaggagcagctatagctgcaggtaaccaAGAAGAAAAAGGAATCTGAGCTcttttAGTTATAGCAGCTAATATTACTAATCTTCCAATTATTAACATTTCAAATTCATTTTGTATAATTTCTAAATAAAAAATATAATTTCATCTTCCATAATTTAATATTCAAGCAATAGAAAGAAGTAAAGCTACATCCCCAATTCGATTAGATAACGCAGTTAATATACCAGCATTATAAGATTTAATATTTTGAAAATAAATTACTAAACAATAAGAAACAAGTCCTAAACCATCTCACCCTAATAAAATTCTAATTAAATTTGGTCTAATAATTAACAATATTATTGATAAAACAAATATTAATACTAATATAATAAATCGATTAATATGATTATCATTTATTATGTATTCTTTTCTATAAAAAATCACTAAAGAAGAAATTATAAGAACAAAAGATATAAATAATAAACTTATTCAATCAAAAAGAAAAGTTATAACAATTCTTATAGAATTTAAAGAAACTAATTCTCACTCAATAAAATAAATCATATCATTTAACAAAAAATATAAACTTAATAAAAAACATGATAAACTTATAGAAATTAAATTAACAAA
>EZ9N_*
taaaggataaaaaattataccataagttctaatataaggtataaatcatatagaccctaaaaaagttcttaaattaTatataaataAAGATTTATTTAAAAAAAATAAATTTCTTAAAGAAATTAAATATCCAAATAAACCCCCTACAATACATACAAATAATGTTAACAATTTTATATAAATAGGTAAACAAATTATATAAGGAAAAGGAAAAATCAATCAATTTAATATTCTACCTCCAATAATTCTTATAATTAATAATCCTATTATACCACGGAGTATAATTCAACTTTCATCATTTAATATATTCAATCTACCGCAATTTAAATCACCGGTTATTGAATAATAAACTAATCGAAATGAATAACTAACAGTTAAACCCGTAGAAAAATAGTATAAAAAAAATGAAAACATATTAACATTTCTAATTCTAACAATTTCTAAAATTATATCCTTAGAATAGAATCCAGCTAAAAAAGGTATTCCACATAAAGCTAAATTAGATACGTTAAAACAAGCTGAAGTTAAAGGTATATGAATTCTTAACCCCCCTATTAAACGAATATCTTGAGAATTATTTATATTATGAATAATAGCCCCAGCACATATAAACAATAATGCTTTAAATAAAGCATGAGTTAATAAATGAAATATAGCTAATTTTAAAAATCCTATAGACAAAATTCTTATTATTAAACCTAATTGACTTAAAGTAGATAAAGCAATAATTTTTTTTAAATCAAATTCAAAATTAGCTCCtAATCCAGCTATAAATATTGTTAATCCAGATAATAATAATATTAATTGTCCTAACCAAGAAGTTCTTAAAATAATATTAAATCGAATTAATAAATATACACCAGCTGTAACTAATGTAGAAGAATGAACTAAAGCAGAAACAGGTGTAGGAGCAGCTATAGCTGCAGGTAACCAAGAAGAAAAAGGAATCTGAGCTCTTTTAGTTATAGCAGCTAATATTACTAATCTTCCAATTATTAACATTTCAAATTCATTTTGTATAATTTCTAAATAAAAAATATAATTTCATCTTCCATAATTTAATATTCAAGCAATAGAAAGAAGTAAAGCTACATCCCCAATTCGATTAGATAACGCAGTTAATATACCAGCATTATAAGATTTAATATTTTGAAAATAAATTACTAAACAATAAGAAACAAGTCCTAAACCATCTCACCCTAATAAAATTCTAATTAAATTTGGTCTAATAATTAACAATATTATTGATAAAACAAATATTAATACTAATATAATGAATCGATTAATATGATTATCATTTATTATGTATTCTTTTCTATAAAAAATCACTAAAGAAGAAATTATAAGAACAAAAGATATAAATAATAAACTTATTCAATCAAAAAGAAAAGTTATAACAATTCTTATAGAATTTAAAGAAACTAATTCTCACTCAATAAAATAAATCATATCATTTAACAAAAAATATAAACTTAATAAAAAACATGATAAACTTATAGAAATTAAATTAACAAA
>RG39_*
taaaggataaaaaattataccataagttctaatataaggtataaatcatatagaccctaaaaaagttcttaaattatatataaataaagatttatttaaaaaaaataaatTTCTTAAAGAAATTAAATATCCAAATAAACCCCCTACAATACATACAAATAATGTTAACAATTTTATATAAATAGGTAAACAAATTATATAAGGAAAAGGAAAAATCAATCAATTTAATATTCTACCTCCAATAATTCTTATAATTAATAATCCTATTATACCACGGAGTATAATTCAACTTTCATCATTTAATATATTCAATCTACCGCAATTTAAATCACCGGTTATTGAATAATAAACTAATCGAAATGAATAACTAACAGTTAAACCCGTAGAAAAATAATATAAAAAAAATGAAAACATATTAACATTTCTAATTCTAACAATTTCTAAAATTATATCCTTAGAATAAAATCCAGCTAAAAAAGGTATTCCACATAAAGCTAAATTAGATACGTTAAAACAAGCTGAAGTTAAAGGTATATGAATTCTTAACCCCCCTATTAAACGAATATCTTGAGAATTATTTATATTATGAATAATAGCCCCAGCACATATAAACAATAATGCTTTAAATAAAGCATGAGTTAATAAATGAAATATAGCTAATTTTAAAAATCCTATAGACAAAATTCTTATTATTAAACCTAATTGACTTAAAGTAGATAAAGCAATAATTTTTTTTAAATCAAATTCAAAATTAGCTCCTAATCCAGCTATAAATATTGTTAATCCAGATAATAATAATATTAATTGTCCTAACCAAGAAGTTCTTAAGATAATATTAAATCGAATTAATAAATATACACCAGCTGTAACTAATGTAGAAGAATGAACTAAAGCAGAAACAGGTGTAGGAGCAGCTATAGCTGCAGGTAACCAAGAAGAAAAAGGAATCTGAGCTCTTTTAGTTATAGCAGCTAATATTACTAATCTTCCAATTATTAACATTTCAAATTCATTTTGTATAATTTCTAAATAAAAAATATAATTTCATCTTCCATAATTTAATATTCAAGCAATAGAAAGAAGTAAAGCTACATCCCCAATTCGATTAGATAACGCAGTTAATATACCAGCATTATAAGATTTAATATTTTGAAAATAAATTACTAAACAATAAGAAACAAGTCCTAAACCATCTCACCCTAATAAAATTCTAATTAAATTTGGTCTAATAATTAACAATATTATTGATAAAACAAATATTAATACTAATATAATGAATCGATTAATATGATTATCATTTATTATGTATTCTTTTCTATAAAAAATCACTAAAGAAGAAATTATAAGAACAAAAGATATAAATAATAAACTTATTCAATCAAAAAGAAAAGTTATAACAATTCTTATAGAATTTAAAGAAACTAATTCTCACTCAATAAAATAAATCATATCATTTAACAAAAAATATAAACTTAATAAAAAACATGATAAACTTATAGAAATTAAATTAACAAA
>RG19_*
taaaggataaaaaattataccataagttctaatataaggtataaatcatatagaccctaaaaaagttcttaaattatatataaataaagatttatttaaaaaaaataaatttcttaaagaaattaaatatccaaataaaccccctacaatacatacaaataatgttaacaattttatataaataggtaaacaaattatataaggaaaaggaaaaatcaatcaatttaatattctacctccaataattcttataattaataatcctattataccacggagtataattcaactttcatcatttaatatattcaatctaccgcaatttaaatcaccggttattgaataataaactaatcgaaatgaataactaacagttaaacccgtagaaaaataatataaaaaaaatgaaaacatattaacatttctaattctaacaatttctaaaattatatccttagaatagaatccagctaaaaaaggtattccacataaagctaaattagatacgttaaaacaagctgaagttaaaggtatatgaattcttaacccccctattaaacgaatatcttgagaattatttatattatgaataatagccccagcacatataaacaataatgctttaaataaagcatgagttaataaatgaaatatagctaattttaaaaatcctatagacaaaattcttattattaaacctaattgacttaaagtagataaagcaataattttttttaaatcaaattcaaaattagctcctaatccagctataaatattgttaatccagataataataatattaattgtcctaaccaagaagttcttaagataatattaaatcgaattaataaatatacaccagctgtaactaatgtagaagaatgaactaaagcagaaacaggtgtaggagcagctatagctgcaggtaaccaagaagaaaaaggaatctgagctcttttagttatagcagctaatattactaatcttccaattattaacatttcaaattcattttgtataatttctaaataaaaaatataatttcatcttccataatttaatattcaagcaatagaaagaagtaaagctacatccccaattcgattagataacgcagttaatataccagcattataagatttaatattttgaaaataaattactaaacaataagaaacaagtcctaaaccatctcaccctaataaaattctaattaaatttggtctaataattaacaatattattgataaaacaaatattaatactaatataataaatcgattaatatgattatcatttattatgtattcttttctataaaaaatcactaaagaagaaattataagaacaaaagatataaataataaacttattcaatcaaaaagaaaagttataacaattcttatagaatttaaagaaactaattctcactcaataaaataaatcatatcatttaacaaaaaatataaacttaataaaaaacatgataaacttatagaaattaaattaacaaa
>TZ10_*
TAAAGGATAAAAAATTATACCATAAGTTCTAATATAAGGTATAAATCATATAGACCCTAAAAAAGTTCTTAAATTATATATAAATAAAGATTTATTTAAAAAAAATAAATTTCTTAAAGAAATTAAATATCCaaataaaccccctacaatacatacaaataatgttaacaatTTTATATAAATAGGTAAACAAATTATATAAGGAAAAGGAAAAATCAATCAATTTAATATTCTACCTCCAATAATTCTtataattaataatcctattataccacggagtataattcaactttcatcatttaatatattcaatctaccgcaatttaaatcaccggttattgaataataaactaatcgaaatgaataactaacagttaaacccgtagaaaaatagtataaaaaaaatgaaaacatattaacatttctaattctaacaatttctaaaattatatccttagaatagaatccagctaaaaaaggtattccacataaagctaaattagatacgttaaaacaagctgaagttaaaggtatatgaattcttaacccccctattaaacgaatatcttgagaattatttatattatgaataatagccccagcacatataaacaataatgctttaaataaagcatgagttaataaatgaaatatagctaattttaaaaatcctatagacaaaattcttattattaaacctaattgacttaaagtagataaagcaataattttttttaaatcaaattcaaaattagctcctaatccagctataaatattgttaatccagataataataatattaattgtcctaaccaagaagttcttaagataatattaaatcgaattaataaatatacaccagctgtaactaatgtagaagaatgAACTaaagcagaaacaggtgtaggagcagctatagctgcaggtaaccaagaagaaaaaggaatctgagctcttttagttatagcagctaatattactaatcttccaattattaACATttcAAATTCATTTTGTATAAtttctaaataaaaaatataatttcatcttccataatttaatattcaagcaatagaaagaagtaaagctacatccccaattcgattagataacgcagttaatataccagcattataagatttaatattttgaaaataaattactaaacaataagaaacaagtcctaaaccatctcaccctAATAAAATTCTAATTAAATTTGGTCTAATAATTAACAATATTATTGATAAAACAAATATTAATACTAAtataatgaatcgattaatatgattatcatttattatgtattcttttctataaaaaatcactaaaGAAGAaaTTATAAGAACAAAAGATATAAATAATAAACTTATTCAATCAAAAAGAAAAGTTATAACAATTCTTATAGAATTTAAAGAAACTAATTCTCACTCAATAAAATAAATCATATCATTTAACAAAAAATATAAACTTAATAAAAAACATGATAAACTTATAGAAATTAAATTAACAAA
>FR151
taaaggataaaaaattataccataagttctaatataaggtataaatcatatagaccctaaaaaagttcttaaattatatataaataaagatttatttaaaaaaaataaatttcttaaagaaattaaatatccaaataaaccccctacaatacatacaaataatgttaacaattttatataaataggtaaacaaattatataaggaaaaggaaaaatcaatcaatttaatattctacctccaataattcttataattaataatcctattataccacggagtataattcaactttcatcatttaatatattcaatctaccgcaatttaaatcaccggttattgaataataaactaatcgaaatgaataactaacagttaaacccgtagaaaaatagtataaaaaaaatgaaaacatattaacatttctaattctaacaatttctaaaattatatccttagaatagaatccagctaaaaaaggtattccacataaagctaaattagatacgttaaaacaagctgaagttaaaggtatatgaattcttaacccccctattaaacgaatatcttgagaattatttatattatgaataatagccccagcacatataaacaataatgctttaaataaagcatgagttaataaatgaaatatagctaattttaaaaatcctatagacaaaattcttattattaaacctaattgacttaaagtagataaagcaataattttttttaaatcaaattcaaaattagctcctaatccagctataaatattgttaatccagataataataatattaattgtcctaaccaagaagttcttaagataatattaaatcgaattaataaatatacaccagctgtaactaatgtagaagaatgaactaaagcagaaacaggtgtaggagcagctatagctgcaggtaaccaagaagaaaaaggaatctgagctcttttagttatagcagctaatattactaatcttccaattattaacatttcaaattcattttgtataatttctaaataaaaaatataatttcatcttccataatttaatattcaagcaatagaaagaagtaaagctacatccccaattcgattagataacgcagttaatataccagcattataagatttaatattttgaaaataaattactaaacaataagaaacaagtcctaaaccatctcaccctaataaaattctaattaaatttggtctaataattaacaatattattgataaaacaaatattaatactaatataatgaatcgattaatatgattatcatttattatgtattcttttctataaaaaatcactaaagaagaaattataagaacaaaagatataaataataaacttattcaatcaaaaagaaaagttataacaattattatagaatttaaagaaactaattctcactcaataaaataaatcatatcatttaacaaaaaatataaacttaataaaaaacatgataaacttatagaaattaaattaacaaa
>NG9
TAAAGGATAAAAAATTATACCATAAGTTCTAATATAAGGTATAAATCATATAGACCCTAAAAAAGTTCTTAAATTATATATAAATAAAGATTTATTTAAAAAAAATAAATTTCTTAAAGAAATTAAATATCCAAATAAACCCCCTACAATACATACAAATAATGTTAACAATTTTATATAAATAGGTAAACAAATTATATAAGGAAAAGGAAAAATCAATCAATTTAATATTCTACCTCCAATAATTCTTATAATTAATAATCCTATTATACCACGAAGTATAATTCAACTTTCATCATTTAATATATTCAATCTACCGCAATTTAAATCACCGGTTATTGAAtaATAAAcTaatcGaaatgaataactaacagttaaacccgtagaaaaatagtataaaaaaaatgaaaacatattaacatttctaattctaacaatttctaaaattatatccttagaatagaatccagctaaaaaaggtattccacataaagctaaattagatacgttaaaacaagctgaagttaaaggtatatgaattcttaacccccctattaaacgaatatcttgagaattatttatattatgaataatagccccagcacatataaacaataatgctttaaataaagcatgagttaataaatgaaatatagctaattttaaaaatcctatagacaaaattcttattattaaacctaattgacttaaagtagataaagcaataattttttttaaatcaaattcaaaattagctcctaatccagctataaatattgttaatccagataataataatattaattgtcctaaccaagaagttcttaagataatattaaatcgaattaataaatatacaccagctgtaactaatgtagaagaatgaactaaagcagaaacaggtgtaggagcagctatagctgcaggtaaccaagaagaaaaaggaatctgagctcttttagttatagcagctaatattactaatcttccaattattaacatttcaaattcattttgtataatttctaaataaaaaatataatttcatcttccataatttaatattcaagcaatagaaagaagtaaagctacatccccaattcgattagatagcgcagttaatataccagcattataagatttaatattttgaaaataaattactaaacaataagaaacaagtcctaaaccatctcaccctaataaaaTTCTAATTAAATTTGGTCTAATAATTAACAATATTATTGATAAAACAAATATTAATACTAATATAATAAATCGATTAATatgattatcatttattatgtattcttttctATAAaaaaTcactaaagaagaaaTTATAAGAACAAAAGATATAAATAATAAACTTATTCAATCAAAAAGAAAAGTTATAACAATTCTTATAGAATTTAAAGAAACTAATTCTCACTCAATAAAATAAATCATATCATTTAACAAAAAATATAAACTTAATAAAAAACATGATAAACTTATAGAAATTAaattaacaaa
>FR229
TAAAGGATAAAAAATTATACCATAAGTTCTAATATAAGGTATAAATCATATAGACCCTAAAAAAGTTCTTAAATTATATATAAATAAAGATTTATTTAAAAAAAATAAATTTCTTAAAGAAattaaatatccaaataaaccccctacaatacatacaaataatgttaacaattttatataaataggtaaacaaattatataaggaaaaggaaaaatcaatcaatttaatattctacctccaataattcttataattaataatcctattataccacggagtataattcaactttcatcatttaatatattcaatctaccgcaatttaaatcaccggttattgaataataaactaatcgaaatgaataactaacagttaaacccgtagaaaaatagtataaaaaaaatgaaaacatattaacatttctaattctaacaatttctaaaattatatccttagaatagaatccagctaaaaaaggtattccacataaagctaaattagatacgttaaaacaagctgaagttaaaggtatatgaattcttaacccccctattaaacgaatatcttgagaattatttatattatgaataatagccccagcacatataaacaataatgctttaaataaagcatgagttaataaatgaaatatagctaattttaaaaatcctatagacaaaattcttattattaaacctaattgacttaaagtagataaagcaataattttttttaaatcaaattcaaaattagctcctaatccagctataaatattgttaatccagataataataatattaattgtcctaaccaagaagttcttaagataatattaaatcgaattaataaatatacaccagctgtaactaatgtagaagaatgaactaaagcagaaacaggtgtaggagcagctatagctgcaggtaaccaagaagaaaaaggaatctgagctcttttagttatagcagctaatattactaatcttccaattattaacatttcaaattcattttgtataatttctaaataaaaaatataatttcatcttccataatttaatattcaagcaatagaaagaagtaaagctacatccccaattcgattagataacgcagttaatataccagcattataagatttaatattttgaaaataaattactaaacaataagaaacaagtcctaaaccatctcaccctaataaaattctaattaaatttggtctaataattaacaatattattgataaaacaaatattaatactaatataatgaatcgattaatatgattatcatttattatgtattcttttctataaaaaatcactaaagaagaaattataagaacaaaagatataaataataaacttattcaatcaaaaagaaaagttataacaattcttatagaatttaaagaaactaattctcactcaataaaataaatcatatcatttaacaaaaaatataaacttaataaaaaacatgataaacttatagaaattaaattaacaaa
>KN35
taaaggataaaaaattataccataagttctaatataaggtataaatcatatagaccctaaaaaagttcttaaattatatataaataaagatttatttaaaaaaaataaatttcttaaagaaattaaatatccaaataaaccccctacaatacatacaaataatgttaacaattttatataaataggtaaacaaattatataaggaaaaggaaaaatcaatcaatttaatattctacctccaataattcttataattaataatcctattataccacggagtataattcaactttcatcatttaatatattcaatctaccgcaatttaaatcaccggttattgaataataaactaatcgaaatgaataactaacagttaaacccgtagaaaaataatataaaaaaaatgaaaacatattaacatttctaattctaacaatttctaaaattatatccttagaatagaatccagctaaaaaaggtattccacataaagctaaattagatacgttaaaacaagctgaagttaaaggtatatgaattcttaacccccctattaaacgaatatcttgagaattatttatattatgaataatagccccagcacatataaacaataatgctttaaataaagcatgagttaataaatgaaatatagctaattttaaaaatcctatagacaaaattcttattattaaacctaattgacttaaagtagataaagcaataattttttttaaatcaaattcaaaattagctcctaatccagctataaatattgttaatccagataataataatattaattgtcctaaccaagaagttcttaagataatattaaatcgaattaataaatatacaccagctgtaactaatgtagaagaatgaactaaagcagaaacaggtgtaggagcagctatagctgcaggtaaccaagaagaaaaaggaatctgagctcttttagttatagcagctaatattactaatcttccaattattaacatttcaaattcattttgtataatttctaaataaaaaatataatttcatcttccataatttaatattcaagcaatagaaagaagtaaagctacatccccaattcgattagataacgcagttaatataccagcattataagatttaatattttgaaaataaattactaaacaataagaaacaagtcctaaaccatctcaccctaataaaattctaattaaatttggtctaataattaacaatattattgataaaacaaatattaatactaatataataaatcgattaatatgattatcatttattatgtattcttttctataaaaaatcactaaagaagaaattataagaacaaaagatataaataataaacttattcaatcaaaaagaaaagttataacaattcttatagaatttaaagaaactaattctcactcaataaaataaatcatatcatttaacaaaaaatataaacttaataaaaaacatgataaacttatagaaattaaattaacaaa
>NG1N
TAAAGGATAAAAAATTATACCATAAGTTCTAATATAAGGTATAAATCATATAGACCCTAAAAAAGTTCTTAAATTATATATAAATAAAGATTTATTTAAAAAAAATAAATttcttaaagaaattaaatatccaaataaaccccctacaatacatacaaataatgttaacaattttatataaataggtaaacaaattatataaggaaaaggaaaaatcaatcaatttaatattctacctccaataattcttataattaataatcctattataccacggagtataattcaactttcatcatttaatatattcaatctaccgcaatttaaatcaccggttattgaataataaactaatcgaaatgaataactaacagttaaacccgtagaaaaatagtataaaaaaaatgaaaacatattaacatttctaattctaacaatttctaaaattatatccttagaatagaatccagctaaaaaaggtattccacataaagctaaattagatacgttaaaacaagctgaagttaaaggtatatgaattcttaacccccctattaaacgaatatcttgagaattatttatattatgaataatagccccagcacatataaacaataatgctttaaataaagcatgagttaataaatgaaatatagctaattttaaaaatcctatagacaaaattcttattattaaacctaattgacttaaagtagataaagcaataattttttttaaatcaaattcaaaattagctcctaatccagctataaatattgttaatccagataataataatattaattgtcctaaccaagaagttcttaagataatattaaatcgaattaataaatatacaccagctgtaactaatgtagaagaatgaactaaagcagaaacaggtgtaggagcagctatagctgcaggtaaccaagaagaaaaaggaatctgagctcttttagttatagcagctaatattactaatcttccaattattaacatttcaaattcattttgtataatttctaaataaaaaatataatttcatcttccataatttaatattcaagcaatagaaagaagtaaagctacatccccaattcgattagataacgcagttaatataccagcattataagatttaatattttgaaaataaattactaaacaataagaaacaagtcctaaaccatctcaccctaataaaattctaattaaatttggtctaataattaacaatattattgataaaacaaatattaatactaatataatgaatcgattaatatgattatcatttattatgtattcttttctataaaaaatcactaaagaagaaattataagaacaaaagatataaataataaaCTTATTCAATCAAAAAGAAAAGTTATAACAATTCTTATAGAATTTAAAGAAACTAATTCTCACTCAATAAAATAAATCATATCATTTAACAAAAAATATAAACTTAATAAAAAACATGATAAACTTATAGAAATTAaattaacaaa
>GA185
taaaggataaaaaattataccataagttctaatataaggtataaatcatatagaccctaaaaaagttcttaaattatatataaataaagatttatttaaaaaaaataaatttcttaaagaaattaaatatccaaataaaccccctacaatacatacaaataatgttaacaattttatataaataggtaaacaaattatataaggaaaaggaaaaatcaatcaatttaatattctacctccaataattcttataattaataatcctattataccacggagtataattcaactttcatcatttaatatattcaatctaccgcaatttaaatcaccggttattgaataataaactaatcgaaatgaataactaacagttaaacccgtagaaaaataatataaaaaaaatgaaaacatattaacatttctaattctaacaatttctaaaattatatccttagaatagaatccagctaaaaaaggtattccacataaagctaaattagatacgttaaaacaagctgaagttaaaggtatatgaattcttaacccccctattaaacgaatatcttgagaattatttatattatgaataatagccccagcacatataaacaataatgctttaaataaagcatgagttaataaatgaaatatagctaattttaaaaatcctatagacaaaattcttattattaaacctaattgacttaaagtagataaagcaataattttttttaaatcaaattcaaaattagctcctaatccagctataaatattgttaatccagataataataatattaattgtcctaaccaagaagttcttaagataatattaaatcgaattaataaatatacaccagctgtaactaatgtagaagaatgaactaaagcagaaacaggtgtaggagcagctatagctgcaggtaaccaagaagaaaaaggaatctgagctcttttagttatagcagctaatattactaatcttccaattattaacatttcaaattcattttgtataatttctaaataaaaaatataatttcatcttccataatttaatattcaagcaatagaaagaagtaaagctacatccccaattcgattagataacgcagttaatataccagcattataagatttaatattttgaaaataaattactaaacaataagaaacaagtcctaaaccatctcaccctaataaaattctaattaaatttggtctaataattaacaatattattgataaaacaaatattaatactaatataataaatcgattaatatgattatcatttattatgtattcttttctataaaaaatcactaaagaagaaattataagaacaaaagatataaataataaacttattcaatcaaaaagaaaagttataacaattcttatagaatttaaagaaactaattctcactcaataaaataaatcatatcatttaacaaaaaatataaacttaataaaaaacatgataaacttatagaaattaaattaacaaa
>UG7_*
taaaggataaaaaattataccataagttctaatataaggtataaatcatatagaccctaaaaaagttcttaaattatatataaataaagatttatttaaaaaaaataaatttcttaaagaaattaaatatccaaataaaccccctacaatacatacaaataatgttaacaattttatataaataggtaaacaaattatataaggaaaaggaaaaatcaatcaatttaatattctacctccaataattcttataattaataatcctattataccacggagtataattcaactttcatcatttaatatattcaatctaccgcaatttaaatcaccggttattgaataataaactaatcgaaatgaataactaacagttaaacccgtagaaaaataatataaaaaaaatgaaaacatattaacatttctaattctaacaatttctaaaattatatccttagaatagaatccagctaaaaaaggtattccacataaagctaaattagatacgttaaaacaagctgaagttaaaggtatatgaattcttaacccccctattaaacgaatatcttgagaattatttatattatgaataatagccccagcacatataaacaataatgctttaaataaagcatgagttaataaatgaaatatagctaattttaaaaatcctatagacaaaattcttattattaaacctaattgacttaaagtagataaagcaataattttttttaaatcaaattcaaaattagctcctaatccagctataaatattgttaatccagataataataatattaattgtcctaaccaagaagttcttaagataatattaaatcgaattaataaatatacaccagctgtaactaatgtagaagaatgaactaaagcagaaacaggtgtaggagcagctatagctgcaggtaaccaagaagaaaaaggaatctgagctcttttagttatagcagctaatattactaatcttccaattattaacatttcaaattcattttgtataatttctaaataaaaaatataatttcatcttccataatttaatattcaagcaatagaaagaagtaaagctacatccccaattcgattagataacgcagttaatataccagcattataagatttaatattttgaaaataaattactaaacaataagaaacaagtcctaaaccatctcaccctaataaaattctaattaaatttggtctaataattaacaatattattgataaaacaaatattaatactaatataatgaatcgattaatatgattatcatttattatgtattcttttctataaaaaatcactaaagaagaaattataagaacaaaagatataaataataaacttattcaatcaaaaagaaaagttataacaattcttatagaatttaaagaaactaattctcactcaataaaataaatcatatcatttaacaaaaaatataaacttaataaaaaacatgataaacttatagaaattaaattaacaaa
>RG2_*
TAAAGGATAAAAAATTATACCATAAGTTCTAATATAAGGTATAAATCATATAGACCCTAAAAAAGTTCTTAAATTATATATAAATAAAGATTTATTTAAAAAAAATAAATTTCTTAAAGAAattaaatatccaaataaaccccctacaatacatacaaataatgttaacaattttatataaataggtaaacaaattatataaggaaaaggaaaaatcaatcaatttaatattctacctccaataaTTCTTATAATTAAtAaTCCTATTatACCacggagtataattcaactttcatcatttaatatattcaatctaccgcaatttaaatcaccggttattgaataataaactaatcgaaatgaataactaacagttaaacccgtagaaaaatagtataaaaaaaatgaaaacatattaacatttctaattctaacaatttctaaaattatatccttagaatagaatccagctaaaaaaggtattccacataaagctaaattagatacgttaaaacaagctgaagttaaaggtatatgaattcttaacccccctattaaacgaatatcttgagaattatttatattatgaataatagccccagcacatataaacaataatgctttaaataaagcatgagttaataaatgaaatatagctaattttaaaaatcctatagacaaaattcttattattaaacctaattgacttaaagtagataaagcaataattttttttaaatcaaattcaaaattagctcctaatccagctataaatattgttaatccagataataataatattaattgtcctaaccaagaagttcttaagataatattaaatcgaattaataaatatacaccagctgtaactaatgtagaagaatgaactaaagcagaaacaggtgtaggagcagctatagctgcaggtaaccaagaagaaaaaggaatctgagctcttttagttatagcagctaatattactaatcttccaattattaacatttcaaattcattttgtataatttctaaataaaaaatataatttcatcttccataatttaatattcaagcaatagaaagaagtaaagctacatccccaattcgattagataacgcagttaatataccagcattataagatttaatattttgaaaataaattactaaacaataagaaacaagtcctaaaccatctcaccctaataaaattctaattaaatttggtctaataattaacaatattattgataaaacaaatattaatactaatataatgaatcgattaatatgattatcatttattatgtattcttttctataaaaaatcactaaagaagaaattataagaacaaaagatataaataataaacttattcaatcaaaaagaaaagttataacaattcttatagaatttaaagaaactaattctcactcaataaAATAaatcatatcattTAACAAAAAATATAAaCTTaATaaaaaacatgataaacttatagaaattaaattaacaaa
>SP235_*
TAAAGGATAAAAAATTATACCATAAGTTCTAATATAAGGTATAAATCATATAGACCCTAAAAAAGTTCTTAAATTATATATAaataaagatttatttaaaaaaaataaatttcttaaagaaattaaatatccaaataaaccccctacaatacatacaaataatgttaacaattttatataaataggtaaacaaattatataaggaaaaggaaaaatcaatcaatttaatattctacctccaataattcttataattaataatcctattataccacggagtataattcaactttcatcatttaatatattcaatctaccgcaatttaaatcaccggttattgaataataaactaatcgaaatgaataactaacagttaaacccgtagaaaaatagtataaaaaaaatgaaaacatattaacatttctaattctaacaatttctaaaattatatccttagaatagaatccagctaaaaaaggtattccacataaagctaaattagatacgttaaaacaagctgaagttaaaggtatatgaattcttaacccccctattaaacgaatatcttgagaattatttatattatgaataatagccccagcacatataaacaataatgctttaaataaagcatgagttaataaatgaaatatagctaattttaaaaatcctatggacaaaattcttattattaaacctaattgacttaaagtagataaagcaataattttttttaaatcaaattcaaaattagctcctaatccagctataaatattgttaatccagataataataatattaattgtcctaaccaagaagttcttaagataatattaaatcgaattaataaatatacaccagctgtaactaatgtagaagaatgaactaaagcagaaacaggtgtaggagcagctatagctgcaggtaaccaagaagaaaaaggaatctgagctcttttagttatagcagctaatattactaatcttccaattattaacatttcaaattcattttgtataatttctaaataaaaaatataatttcatcttccataatttaatattcaagcaatagaaagaagtaaagctacatccccaattcgattagataacgcagttaatataccagcattataagatttaatattttgaaaataaattactaaacaataagaaacaagtcctaaaccatctcaccctaataaaattctaattaaatttggtctaataattaacaatattattgataaaacaaatattaatactaatataatgaatcgattaatatgattatcatttattatgtattcttttctataaaaaatcactaaagaagaaattataagaacaaaagatataaataataaacttattcaatcaaaaagaaaagttataacaattcttatagaatttaaagaaactaattctcactcaataaaataaatcatatcatttaacaaaaaatataaacttaataaaaaacataataaacttatagaaattaaattaacaaa
>TZ14_*
TAAAGGATAAAAAATTATACCATAAGTTCTAATATAAGGTATAAATCATATAGACCCTAAAAAAGTTCTTAAATTATATATAAATAAAGATTTATTTAAAAAAAATAAATTtcttaaagAaattaaatatccaaataaaccccctacaatacatacaaataatgttaacaattttatataaataggtaaacaaattatataaggaaaaggaaaaatcaatcaatttaatattctacctccaataattcttataattaataatcctattataccacggagtataattcaactttcatcatttaatatattcaatctaccgcaatttaaatcaccggttattgaataataaactaatcgaaatgaataactaacagttaaacccgtagaaaaataatataaaaaaaatgaaaacatattaacatttctaattctaacaatttctaaaattatatctttagaatagaatccagctaaaaaaggtattccacataaagctaaattagatacgttaaaacaagctgaagttaaaggtatatgaattcttaacccccctattaaacgaatatcttgagaattatttatattatgaataatagccccagcacatataaacaataatgctttaaataaagcatgagttaataaatgaaatatagctaattttaaaaatcctatagacaaaattcttattattaaacctaattgacttaaagtagataaagcaataattttttttaaatcaaattcaaaattagctcctaatccagctataaatattgttaatccagataataataatattaattgtcctaaccaagaagttcttaagataatattaaatcgaattaataaatatacaccagctgtaactaatgtagaagaatgaactaaagcagaaacaggtgtaggagcagctatagctgcaggtaaccaagaagaaaaaggaatctgagctcttttagttatagcagctaatattactaatcttccaattattaacatttcaaattcattttgtataatttctaaataaaaaatataatttcatcttccataatttaatattcaagcaatagaaagaagtaaagctacatccccaattcgattagataacgcagttaatataccagcattataagatttaatattttgaaaataaattactaaacaataagaaacaagtcctaaaccatctcaccctaataaaattctaattaaatttggtctaataattaacaatattattgataaaacaaatattaatactaatataatgaatcgattaatatgattatcatttattatgtattcttttctataaaaaatcactaaagaagaaattataagaacaaaagatataaataataaacttattcaatcaaaaagaaaagttataacaattcttatagaatttaaagaaactaattctcactcaataaaataaatcatatcatttaacaaaaaatataaacttaataaaaaacatgataaacttatagaaattaaattaacaaa
>FR14_*
taaaggataaaaaattataccataagttctaatataaggtataaatcatatagaccctaaaaaagttcttaaattatatataaataaagatttatttaaaaaaaataaatttcttaaagaaattaaatatccaaataaaccccctacaatacatacaaataatgttaacaattttatataaataggtaaacaaattatataaggaaaaggaaaaatcaatcaatttaatattctacctccaataattcttataattaataatcctattataccacggagtataattcaactttcatcatttaatatattcaatctaccgcaatttaaatcaccggttattgaataataaactaatcgaaatgaataactaacagttaaacccgtagaaaaatagtataaaaaaaatgaaaacatattaacatttctaattctaacaatttctaaaattatatccttagaatagaatccagctaaaaaaggtattccacataaagctaaattagatacgttaaaacaagctgaagttaaaggtatatgaattcttaacccccctattaaacgaatatcttgagaattatttatattatgaataatagccccagcacatataaacaataatgctttaaataaagcatgagttaataaatgaaatatagctaattttaaaaatcctatagacaaaattcttattattaaacctaattgacttaaagtagataaagcaataattttttttaaatcaaattcaaaattagctcctaatccagctataaatattgttaatccagataataataatattaattgtcctaaccaagaagttcttaagataatattaaatcgaattaataaatatacaccagctgtaactaatgtagaagaatgaactaaagcagaaacaggtgtaggagcagctatagctgcaggtaaccaagaagaaaaaggaatctgagctcttttagttatagcagctaatattactaatcttccaattattaacatttcaaattcattttgtataatttctaaataaaaaatataatttcatcttccataatttaatattcaagcaatagaaagaagtaaagctacatccccaattcgattagataacgcagttaatataccagcattataagatttaatattttgaaaataaattactaaacaataagaaacaagtcctaaaccatctcaccctaataaaattctaattaaatttggtctaataattaacaatattattgataaaacaaatattaatactaatataatgaatcgattaatatgattatcatttattatgtattcttttctataaaaaatcactaaagaagaaattataagaacaaaagatataaataataaacttattcaatcaaaaagaaaagttataacaattattatagaatttaaagaaactaattctcactcaataaaataaatcatatcatttaacaaaaaatataaacttaataaaaaacatgataaacttatagaaattaaattaacaaa
>RC1_*
TAAAGGATAAAAAaTTATACCataagtTCTAATATaAGGtataaatCATATAGACCCTAAAAAAGTTCTTAAATTATATATAAATAAAGATTTATTTAAAAAAAATAAATTTCTTAAAGAAATTAAATATCCAAATAAACCCCCTACAATACATACAAATAATGTTAACAATTTTATATAAATAGGTAAACAAATTATATAAGGAAAAGGAAAAATCAATCAATTTAATATTCTACCTCCAATAATTCTTATAATTAATAATCCTATTATACCACGGAGTATAATTCAACTTTCATCATTTAATATATTCAATCTACCGCAATTTAAATCACCGGTTATTGAATAATAAACTAaTCgaaatGAATAACTAACAGTTAAACCCGTAGAAAAATAATATAAAAAAAATGAAAACATATTAACATTTCTAATTCTAACAATTTCTAAAATTATATCCTTAGAATAGAATCCAGCTAAAAAAGGTATTCCACATAAAGCTAAATTAGATACGTTAAAACAAGCTGAAGTTAAAGGTATATGAATTCTTAACCCCCCTATTAAACGAATATCTTGAGAATTATTTATATTATGAATAATAGCCCCAGCACATATAAACAATAATGCTTTAAATAAAGCATGAGTTAATAAATGAAATATAGCTAATTTTAAAAATCCTATAGACAAAATTCTTATTATTAAACCTAATTGACTTAAAGTAGATAAAGCAATAATTTTTTTTAAATCAAATTCAAAATTAGCTCCTAATCCAGCTATAAATATTGTTAATCCAGATAATAATAATATTAATTGTCCTAACCAAGAAGTTCTTAAGATAATATTAAATCGAATTAATAAATATACACCAGCTGTAACTAATGTAGAAGAATGAACTAAAGCAGAAACAGGTGTAGGAGCAGCTATAGCTGCAGGTAACCAAGAAGAAAAAGGAATCTGAGCTCTTTTAGTTATAGCAGCTAATATTACTAATCTTCCAATTATTAACATTTCAAATTCATTTTGTATAATTTCTAAATAAAAAATATAATTTCATCTTCCATAATTTAATATTCAAGCAATAGAAAGAAGTAAAGCTACATCCCCAATTCGATTAGATAACGCAGTTAATATACCAGCATTATAAGATTTAATATTTTGAAAATAAATTACTAAACAATAAGAAACAAGTCCTAAACCATCTCACCCTAATAAAATTCTAATTAAATTTGGTCTAATAATTAACAATATTATTGATAAAACAAATATTAATACTAATATAATGAATCGATTAATATGATTATCATTTATTATGTATTCTTTTCTATAAAAAATCACTAAAGAAGAAATTATAAGAACAAAAGATATAAATAATAAACTTATTCAATCAAAAAGAAAAGTTATAACAATTCTTATAGAATTTAAAGAAACTAATTCTCACTCAATAAAATAAATCATATCATTTAACAAAAAATATAAACTTAATAAAAAACATGATAAACTTATAGAAATTAAATTAACAAA
>GU9
[truncated: 99,869 more chars]
