# Supplementary material for: Coevolution of Drosophila melanogaster mtDNA and Wolbachia Genotypes
Source: PLoS One. 2013 Jan 17;8(1):e54373. doi: 10.1371/journal.pone.0054373 (PMC3547870; doi:10.1371/journal.pone.0054373)
Supplement: Supporting Information S2 — Archive of the 2757 bp alignment extracted from [12], [25], [39], [40] (“a, b, e” datasets) in Fasta format. (FASTA) [file pone.0054373.s005.fasta]

>DGRP85_w-
TATTTTATACCAACATTTATTTTGATTTTTTGGTCATCCTGAAGTTTATATTTTAATTTTACCTGGATTTGGAATAATTTCTCATATTATTAGACAAGAATCAGGAAAAAAGGAAACTTTTGGTTCTCTAGGAATAATTTATGCTATATTAGCTATTGGATTATTAGGATTTATTGTATGAGCTCATCATATATTTACCGTTGGAATAGATGTAGATACTCGAGCTTATTTTACCTCAGCTACTATAATTATTGCAGTTCCTACTGGAATTAAAATTTTTAGTTGATTAGCTACTTTACATGGAACTCAACTTTCTTATTCTCCAGCTATTTTATGAGCTTTAGGATTTGTTTTTTTATTTACAGTAGGAGGATTAACAGGAGTTGTTTTAGCTAATTCATCAGTAGATATTATTTTACATGATACTTATTATGTAGTAGCTCATTTTCATTATGTTTTATCTATAGGAGCTGTATTTGCTATTATAGCAGGTTTTATTCACTGATACCCCTTATTTACTGGATTAACGTTAAATAATAAATGATTAAAAAGTCATTTCATTATTATATTTATTGGAGTTAATTTAACATTTTTTCCTCAACATTTTTTAGgattggctggaatacctcgacgttattcagattacccagatgcttacacaacATGAAATATTGTATCAACTATTGGATCAACTATTTCATTATTAGGAATTTTATTCTTTTTTTTTATTATTTGAGAAAGTTTAGTATCACAACGACAAGTAATTTACCCAATTCAACTAAATTCATCAATTGAATGATACCAAAATACTCCACCAGCTGAACATAGATATTCTGAATTACCACTTTTAACAAATTAATTTCTAATATGGCAGATTAGTGCAATAGATTTAAGCTCTATATATAAAGTATTTTACTTTTATTAGAAAATAAATGTCTACATGAGCTAATTTAGGTTTACAAGATAGAGCTTCTCCTTTAATAGAACAATTAATTTTTTTTCATGATCATGCATTATTAATTTTAGTAATAATTACAGTATTGGTGGGATATTTAATATTTATATTATTTTTTAATAATTATGTAAATCGATTTCTTTTACATGGACAACTTATTGAAATAATTTGAACTATTTTACCAGCAATTATTTTACTATTTATTGCTCTTCCTTCTTTACGTTTACTTTATTTATTAGATGAAATTAATGAACCATCTGTAACTTTAAAAAGAATCGGCCATCAATGATATTGAAGTTACGAATATTCAGATTTTAATAATATTGAATTTGATTCATATATAATTCCAACAAATGAATTAATAACTGATGGATTTCGATTATTAGATGTTGATAACCGAGTAGTTTTACCCATAAACTCACAAATTCGAATtttagtaacagctgctgatgttattcattcttgaacagtacctgctttaggagtaaaagttgacggtacacctggacgatTAAATCAAACTAATTTTTTTATTAATCGACCGGGTTTATTTTATGGTCAATGTTCAGAAATCTGTGGAGCTAATCATAGATTTATACCGATTGTAATTGAAAGTGTTCCTGTAAATTACTTTATTAAATGAATTTCTAGAAATAACTCTTCATTAGATGACTGAAAGCAAGTACTGGTCTCTTAAACCATTTAATAGTAAATTAGCACTTACTTCTAATGATAAAAAATTAGTTAAAATCATAACATTAGTATGTCAAACTAAAATTATTAAATAATTAATATTTTTTAATTCCACAAATAGCACCTATTAGATGATTATTATTATTTATTATTTTTTCTATTACATTTATTTTATTTTGTTCTATTAACTATTATTCTTATATACCAAATTCACCTAAATCTAATGAATTAAAAAATATCAACTTAAATTCAATAAATTGAAAATGATAACAAATTTATTTTCTGTATTCGACCCCTCAGCTATTTTTAATTTTTCACTTAATTGATTAAGAACATTTTTAGGACTTTTAATAATTCCGTCAATTTATTGATTAATACCTTCTCGTTACAATATTATATGAAATTCAATTTTATTAACTCTTCATAAAGAATTTAAAACTTTATTAGGCCCATCAGGTCATAATGGATCTACTTTTATTTTTATTTCTTTATTTTCATTAATTTTATTTAATAATTTCATAGGATTATTTCCATATATTTTTACAAGAACAAGACATTTAACTTTAACTTTATCTTTAGCTTTACCTTTATGATTATGTTTTATATTATATGGATGAATTAATCATACACAACATATATTTGCTCATTTAGTTCCTCAAGGAACACCCGCTATTCTTATACCTTTTATAGTATGTATTGAAACTATTAGAAATATTATTCGACCTGGAACATTAGCTGTTCGATTAACTGCTAATATAATTGCTGGACATTTATTATTAACTCTTTTAGGAAATACAGGACCTTCTATATCTTATATTTTAGTAACATTTTTATTAATAGCTCAAATTGCTTTATTAGTATTAGAATCAGCTGTAGCTATAATTCAATCTTATGTGTTTGCTGTATTAAGAACTTTATATTCTAGAGAAGTAAATTAATGTCTACACACTCAAATCACCCTTTTCATTTAGTGGATTATAGTCCATGACCATTAACAGGAGCTATCGGAGCTATAACAACTGTATCAGGTATAGTAAAATGATTTCATCAATATGATATTTCATTATTTGTATTAGGTAATATTATTACTATTTTAACTGTATATCAAT
>DGRP439_w-
tattttataccaacatttattttgattttttggtcatcctgaagtttatattttaattttacctggatttggaataatttctcatattattagacaagaatcaggaaaaaaggaaacttttggttctctaggaataatttatgctatattagctattggattattaggatttattgtatgagctcatcatatatttaccgttggaatagatgtagatactcgagcttattttacctcagctactataattattgcagttcctactggaattaaaatttttagttgattagctactttacatggaactcaactttcttattctccagctattttatgagctttaggatttgtttttttatttacagtaggaggattaacaggagttgttttagctaattcatcagtagatattattttacatgatacttattatgtagtagctcattttcattatgttttatctataggagctgtatttgctattatagcaggttttattcactgataccccttatttactggattaacgttaaataataaatgattaaaaagtcatttcattattatatttattggagttaatttaacattttttcctcaacattttttaggattggctggaatacctcgacgttattcagattacccagatgcttacacaacatgaaatattgtatcaactattggatcaactatttcattattaggaattttattctttttttttattatttgagaaagtttagtatcacaacgacaagtaatttacccaattcaactaaattcatcaattgaatgataccaaaatactccaccagctgaacatagatattctgaattaccacttttaacaaattaatttctaatatggcagattagtgcaatagatttaagctctatatataaagtattttacttttattagaaaataaatgtctacatgagctaatttaggtttacaagatagagcttctcctttaatagaacaattaattttttttcatgatcatgcattattaattttagtaataattacagtattggtgggatatttaatatttatattattttttaataattatgtaaatcgatttcttttacatggacaacttattgaaataatttgaactattttaccagcaattattttactatttattgctcttccttctttacgtttactttatttattagatgaaattaatgaaccatctgtaactttaaaaagaatcggccatcaatgatattgaagttacgaatattcagattttaataatattgaatttgattcatatataattccaacaaatgaattaataactgatggatttcgattattagatgttgataaccgagtagttttacccataaactcacaaattcgaattttagtaacagctgctgatgttattcattcttgaacagtacctgctttaggagtaaaagttgacggtacacctggacgattaaatcaaactaatttttttattaatcgaccgggtttattttatggtcaatgttcagaaatctgtggagctaatcatagatttataccgattgtaattgaaagtgttcctgtaaattactttattaaatgaatttctagaaataactcttcattagatgactgaaagcaagtactggtctcttaaaccatttaatagtaaattagcacttacttctaatgataaaaaattagttaaaatcataacattagtatgtcaaactaaaattattaaataattaatattttttaattccacaaatagcacctattagatgattattattatttattattttttctattacatttattttattttgttctattaactattattcttatataccaaattcacctaaatctaatgaattaaaaaatatcaacttaaattcaataaattgaaaatgataacaaatttattttctgtattcgacccctcagctatttttaatttttcacttaattgattaagaacatttttaggacttttaataattccgtcaatttattgattaataccttctcgttacaatattatatgaaattcaattttattaactcttcataaagaatttaaaactttattaggcccatcaggtcataatggatctacttttatttttatttctttattttcattaattttatttaataatttcataggattatttccatatatttttacaagaacaagacatttaactttaactttatctttagctttacctttatgattatgttttatattatatggatgaattaatcatacacaacatatatttgctcatttagttcctcaaggaacacccgctattcttataccttttatagtatgtattgaaactattagaaatattattcgacctggaacattagctgttcgattaactgctaatataattgctggacatttattattaactcttttaggaaatacaggaccttctatatcttatattttagtaacatttttattaatagctcaaattgctttattagtattagaatcagctgtagctataattcaatcttatgtgtttgctgtattaagaactttatattctagagaagtaaattaatgtctacacactcaaatcacccttttcatttagtggattatagtccatgaccattaacaggagctatcggagctataacaactgtatcaggtatagtaaaatgatttcatcaatatgatatttcattatttgtattaggtaatattattactattttaactgtatatcaat
>DGRP91_w-
tattttataccaacatttattttgattttttggtcatcctgaagtttataTTTTAATTTTACCTGGATTTGGAATAATTTCTCATATTATTAGACAAGaatcaggaaaaaaggaaacttttggttctctaggaataatttatgctatattagctattggattattaggatttattgtatgagctcatcatatatttaccgttggaatagatgtagatactcgagcttattttacctcagctactataattattgcagttcctactggaattaaaatttttagttgattAgctACtttacatggaactcaacTTTCTTATTctCCAgctattttatgagctttaggatttgtttttttatttacagtaggaggattaacaggagttgttttagctaattcatcagtagatattattttacatgatacttattatgtagtagctcattttcattatgttttatctataggagctgtatttgctattatagcaggttttattcactgataCCcCTTATTTACtGgatTAACGTTAAATAATAAATGATTAAAAAGTCATTTCATTATTATATTTATTGGAGTTaatttaacattttttcctcaacattttttaggattggctggaatacctcgacgttattcagattacccagatgcttacacaacatgaaatattgtatcaactattggatcaactatttcATTATTAGGAATTTTATTCTTTTTTTTTATTATTTGAGAAAGTTTAGtATcacaacgacaagtaatttacccaattcaactaaattcatcaattgaatgataccaaaatactccaccagctgaacatagatattctgaattaccacttttaacaaattaatttcTAATAtgGCAGATTAGTGCAATAGATTTAAGCTCTATATATAAAGTATTTTACTTTTATTAGAAAATAAATGTCTACATGAGCTAATTTAGGTTTACAAGATAGAGcttctCCTtTaATaGAAcAattAATTTTTTTTCATGATCATGCATTATTAATTTTAGTAATAATTACAGTATTGGTGGGATATTTAATATTTATATTATTTTTTAATAATTATGTAAATCGATTTCTTTTACATGGACAACTTATTGAAATAATTTGAACTATTTTACCAGCAATTATTTTACTATTTATTGCTCTTCCTTCTTTACGTTTACTTTATTTATTAGATGAAATTAATgAaccatctgtaactttaaaaagaatcggccatcaatgatattgaagttacgaatattcagattttaataatattgaatttgattcatatataattccaacaaatgaattaataactgatggatttcgattattagatgttgataaccgagtagttttacccataaactcacaaattcgaattttagtaacagctgctgatgttattcattcttgaacagtacctgctttaggagtaaaagttgacggtacacctggacgattaaatcaaactaatttttttattaatcgaccgggtttattttatggtcaatgttcagaaatctgtggagctaatcatagatttataccgattgtaattgaaagtgttcctgtaaattactttattaaatgaatttctagaaataactcttcattagatgactgaaagcaagtactGGtcTCTTAAacCATTTAATAGTAAATTAGCACTTACTTCTAATGATAAAAAATTAGTTAAAATCATAACATTAGTATGTCAAACTAAAATTATTAAATAATTAATATTTTTTAATTCCACAAATAGCACCTATTAGATGATTATTATTATTTATTATTTTTTCTATTACATTTATTTTATTTTGTTCTATTAACTATTATTCTTATATACCAAATTCACCTAAATCTAATGAATTAAAAAATATCAACTTAAATTCAATAAATTGAAAATGATAACAAATTTATTTTCTGTATTCGACCCCTCAGCTATTTTTAATTTTTCACTTAATTGATTAAGAACATTTTTAGGACTTTTAATAATTCCGTCAATTTATTGATTAATACCTTCTCGTTACAATATTATAtgaaATTcaattttattaactcttcataaagaatttaaaactttattaggcccatcaggtcataatggatctACTTTTATTTTTATTTCTTTATTTTCATTAATTTTATTTAATAATTTCATAGGATTATTTCCATATATTTTTACAAGAACAAGACATTTAACTTTAACTTTATCTTTAGCTTTACCTTTATGATTATGTTttatattatatggatgaattaatcatacacaacatatatttgctcatttagttcctcaaggaacacccgctattcttataccttTTATAGTATGTATTGAAactattagaaatattatTCGAcCTGGAACATTAGCTGTTCGATTAACTGCTAATATAATTGCTGGACATTTATTATTAACTCTTTTAGGAAATACAGGACCTTCTATATCttatattttagtaacatttttattaatagctcaaattgctttattagtattagaatcagctgtagctataattcaatcttatgtgtttGctgtattaagaactttatattctagagaagtaaattaatgtctacacactcaaatcacccttttcatttagtggattatagtccatgaccattaacaggagctatcggagctataacaactgtatcaggtatagtaaaatgatttcatcaatatgatatttcattatttgtattaggtaatattattactattttaactgtatatcaat
>DGRP357_w-
tattttataccaacatttattttgattttttggtcatcctgaagtttatattttaattttacctggatttggaataatttctcatattattagacaagaatcaggaaaaaaggaaacttttggttctctaggaataatttatgctatattagctattggattattaggatttattgtatgagctcatcatatatttactgttggaatagatgtagatactcgagcttattttacctcagctactataattattgcagttcctactggaattaaaatttttagttgattagctactttacatggaactcaactttcttattctccagctattttatgagctttaggatttgtttttttatttacagtaggaggattaacaggagttgttttagctaattcatcagtagatattattttacatgatacttattatgtagtagctcattttcattatgttttatctataggagctgtatttgctattatagcaggttttattcactgataccctttatttactggattaacgttaaataataaatgattaaaaagtcatttcattattatatttattggagttaatttaacattttttcctcaacattttttaggattggctggaatacctcgacgttattcagattacccagatgcttacacaacatgaaatattgtatcaactattggatcaactatttcattattaggaattttattctttttttttattatttgagaaagtttagtatcacaacgacaagtaatttacccaattcaactaaattcatcaattgaatgataccaaaatactccaccagctgaacatagatattctgaattaccacttttaacaaattaatttctaatatggcagattagtgcaatagatttaagctctatatataaagtattttacttttattagaaaataaatgtctacatgagctaatttaggtttacaagatagagcttctcctttaatagaacaattaattttttttcatgatcatgcattattaattttagtaataattacagtattggtgggatatttaatatttatattattttttaataattatgtaaatcgatttcttttacatggacaacttattgaaataatttgaactattttaccagcaattattttactatttattgctcttccttctttacgtttactttatttattagatgaaattaatgaaccatctgtaactttaaaaagaatcggccatcaatgatattgaagttacgaatattcagattttaataatattgaatttgattcatatataattccaacaaatgaattaataactgatggatttcgattattagatgttgataaccgagtagttttacccataaactcacaaattcgaattttagtaacagctgctgatgttattcattcttgaacagtacctgccttaggagtaaaagttgacggtacacctggacgattaaatcaaactaatttttttattaatcgaccgggtttattttatggtcaatgttcagaaatctgtggagctaatcatagatttataccgattgtaattgaaagtgttcctgtaaattactttattaaatgaatttctagaaataactcttcattagatgactgaaagcaagtactggtctcttaaaccatttaatagtaaattagcacttacttctaatgataaaaaattagttaaaatcataacattagtatgtcaaactaaaattattaaataattaatattttttaattccacaaatagcacctattagatgattattattatttattattttttctattacatttattttattttgttctattaactattattcttatataccaaattcacctaaatctaatgaattaaaaaatatcaacttaaattcaataaattgaaaatgataacaaatttattttctgtattcgacccctcagctatttttaatttttcacttaattgattaagaacatttttaggacttttaataattccgtcaatttattgattaataccttctcgttacaatattatatgaaattcaattttattaactcttcataaagaatttaaaactttattaggtccatcaggtcataatggatctacttttatttttatttctttattttcattaattttatttaataatttcataggattatttccatatatttttacaagaacaagacatttaactttaactttatctttagctttacctttatgattatgttttatattatatggatgaattaatcatacacaacatatatttgctcatttagttcctcaaggaacacccgctattcttataccttttatagtatgtattgaaactattagaaatattattcgacctggaacattagctgttcgattaactgctaatataattgctggacatttattattaactcttttaggaaatacaggaccttctatatcttatatattagtaacatttttattaatagctcaaattgctttattagtattagaatcagctgtagctataattcaatcttatgtgtttgctgtattaagaactttatattctagagaagtaaattaatgtctacacactcaaatcacccttttcatttagtggattatagtccatgaccattaacaggagctatcggagctataacaactgtatcaggtatagtaaaatgatttcatcaatatgatatttcattatttgtattaggtaatattattactattttaactgtatatcaat
>DGRP427_w-
tattttataccaacatttattttgattttttggtcatcctgaagtttatattttaattttacctggatttggaataatttctcatattattagacaagaatcaggaaaaaaggaaacttttggttctctaggaataatttatgctatattagctattggattattaggatttattgtatgagctcatcatatatttactgttggaatagatgtagatactcgagcttattttacctcagctactataattattgcagttcctactggaattaaaatttttagttgattagctactttacatggaactcaactttcttattctccagctattttatgagctttaggatttgtttttttatttacagtaggaggattaacaggagttgttttagctaattcatcagtagatattattttacatgatacttattatgtagtagctcattttcattatgttttatctataggagctgtatttgctattatagcaggttttattcactgataccctttatttactggattaacgttaaataataaatgattaaaaagtcatttcattattatatttattggagttaatttaacattttttcctcaacattttttaggattggctggaatacctcgacgttattcagattacccagatgcttacacaacatgaaatattgtatcaactattggatcaactatttcattattaggaattttattctttttttttattatttgagaaagtttagtatcacaacgacaagtaatttacccaattcaactaaattcatcaattgaatgataccaaaatactccaccagctgaacatagatattctgaattaccacttttaacaaattaatttctaatatggcagattagtgcaatagatttaagctctatatataaagtattttacttttattagaaaataaatgtctacatgagctaatttaggtttacaagatagagcttctcctttaatagaacaattaattttttttcatgatcatgcattattaattttagtaataattacagtattggtgggatatttaatatttatattattttttaataattatgtaaatcgatttcttttacatggacaacttattgaaataatttgaactattttaccagcaattattttactatttattgctcttccttctttacgtttactttatttattagatgaaattaatgaaccatctgtaactttaaaaagaatcggccatcaatgatattgaagttacgaatattcagattttaataatattgaatttgattcatatataattccaacaaatgaattaataactgatggatttcgattattagatgttgataaccgagtagttttacccataaactcacaaattcgaattttagtaacagctgctgatgttattcattcttgaacagtacctgccttaggagtaaaagttgacggtacacctggacgattaaatcaaactaatttttttattaatcgaccgggtttattttatggtcaatgttcagaaatctgtggagctaatcatagatttataccgattgtaattgaaagtgttcctgtaaattactttattaaatgaatttctagaaataactcttcattagatgactgaaagcaagtactggtctcttaaaccatttaatagtaaattagcacttacttctaatgataaaaaattagttaaaatcataacattagtatgtcaaactaaaattattaaataattaatattttttaattccacaaatagcacctattagatgattattattatttattattttttctattacatttattttattttgttctattaactattattcttatataccaaattcacctaaatctaatgaattaaaaaatatcaacttaaattcaataaattgaaaatgataacaaatttattttctgtattcgacccctcagctatttttaatttttcacttaattgattaagaacatttttaggacttttaataattccgtcaatttattgattaataccttctcgttacaatattatatgaaattcaattttattaactcttcataaagaatttaaaactttattaggtccatcaggtcataatggatctacttttatttttatttctttattttcattaattttatttaataatttcataggattatttccatatatttttacaagaacaagacatttaactttaactttatctttagctttacctttatgattatgttttatattatatggatgaattaatcatacacaacatatatttgctcatttagttcctcaaggaacacccgctattcttataccttttatagtatgtattgaaactattagaaatattattcgacctggaacattagctgttcgattaactgctaatataattgctggacatttattattaactcttttaggaaatacaggaccttctatatcttatatattagtaacatttttattaatagctcaaattgctttattagtattagaatcagctgtagctataattcaatcttatgtgtttgctgtattaagaactttatattctagagaagtaaattaatgtctacacactcaaatcacccttttcatttagtggattatagtccatgaccattaacaggagctatcggagctataacaactgtatcaggtatagtaaaatgatttcatcaatatgatatttcattatttgtattaggtaatattattactattttaactgtatatcaat
>DGRP371_w-
tattttataccaacatttattttgattttttggtcatcctgaagtttatattttaattttacctggatttggaataatttctcatattattagacaagaatcaggaaaaaaggaaacttttggttctctaggaataatttatgctatattagctattggattattaggatttattgtatgagctcatcatatatttactgttggaatagatgtagatactcgagcttattttacctcagctactataattattgcagttcctactggaattaaaatttttagttgattagctactttacatggaactcaactttcttattctccagctattttatgagctttaggatttgtttttttatttacagtaggaggattaacaggagttgttttagctaattcatcagtagatattattttacatgatacttattatgtagtagctcattttcattatgttttatctataggagctgtatttgctattatagcaggttttattcactgataccctttatttactggattaacgttaaataataaatgattaaaaagtcatttcattattatatttattggagttaatttaacattttttcctcaacattttttaggattggctggaatacctcgacgttattcagattacccagatgcttacacaacatgaaatattgtatcaactattggatcaactatttcattattaggaattttattctttttttttattatttgagaaagtttagtatcacaacgacaagtaatttacccaattcaactaaattcatcaattgaatgataccaaaatactccaccagctgaacatagatattctgaattaccacttttaacaaattaatttctaatatggcagattagtgcaatagatttaagctctatatataaagtattttacttttattagaaaataaatgtctacatgagctaatttaggtttacaagatagagcttctcctttaatagaacaattaattttttttcatgatcatgcattattaattttagtaataattacagtattggtgggatatttaatatttatattattttttaataattatgtaaatcgatttcttttacatggacaacttattgaaataatttgaactattttaccagcaattattttactatttattgctcttccttctttacgtttactttatttattagatgaaattaatgaaccatctgtaactttaaaaagaatcggccatcaatgatattgaagttacgaatattcagattttaataatattgaatttgattcatatataattccaacaaatgaattaataactgatggatttcgattattagatgttgataaccgagtagttttacccataaactcacaaattcgaattttagtaacagctgctgatgttattcattcttgaacagtacctgccttaggagtaaaagttgacggtacacctggacgattaaatcaaactaatttttttattaatcgaccgggtttattttatggtcaatgttcagaaatctgtggagctaatcatagatttataccgattgtaattgaaagtgttcctgtaaattactttattaaatgaatttctagaaataactcttcattagatgactgaaagcaagtactggtctcttaaaccatttaatagtaaattagcacttacttctaatgataaaaaattagttaaaatcataacattagtatgtcaaactaaaattattaaataattaatattttttaattccacaaatagcacctattagatgattattattatttattattttttctattacatttattttattttgttctattaactattattcttatataccaaattcacctaaatctaatgaattaaaaaatatcaacttaaattcaataaattgaaaatgataacaaatttattttctgtattcgacccctcagctatttttaatttttcacttaattgattaagaacatttttaggacttttaataattccgtcaatttattgattaataccttctcgttacaatattatatgaaattcaattttattaactcttcataaagaatttaaaactttattaggtccatcaggtcataatggatctacttttatttttatttctttattttcattaattttatttaataatttcataggattatttccatatatttttacaagaacaagacatttaactttaactttatctttagctttacctttatgattatgttttatattatatggatgaattaatcatacacaacatatatttgctcatttagttcctcaaggaacacccgctattcttataccttttatagtatgtattgaaactattagaaatattattcgacctggaacattagctgttcgattaactgctaatataattgctggacatttattattaactcttttaggaaatacaggaccttctatatcttatatattagtaacatttttattaatagctcaaattgctttattagtattagaatcagctgtagctataattcaatcttatgtgtttgctgtattaagaactttatattctagagaagtaaattaatgtctacacactcaaatcacccttttcatttagtggattatagtccatgaccattaacaggagctatcggagctataacaactgtatcaggtatagtaaaatgatttcatcaatatgatatttcattatttgtattaggtaatattattactattttaactgtatatcaat
>DGRP399_w-
tattttataccaacatttattttgattttttggtcatcctgaagtttatattttaattttacctggatttggaataatttctcatattattagacaagaatcaggaaaaaaggaaacttttggttctctaggaataatttatgctatattagctattggattattaggatttattgtatgagctcatcatatatttaccgttggaatagatgtagatactcgagcttattttacctcagctactataattattgcagttcctactggaattaaaatttttagttgattagctactttacatggaactcaactttcttattctccagctattttatgagctttaggatttgtttttttatttacagtaggaggattaacaggagttgttttagctaattcatcagtagatattattttacatgatacttattatgtagtagctcattttcattatgttttatctataggagctgtatttgctattatagcaggttttattcactgataccctttatttactggattaacgttaaataataaatgattaaaaagtcatttcattattatatttattggagttaatttaacattttttcctcaacattttttaggattggctggaatacctcgacgttattcagattacccagatgcttacacaacatgaaatattgtatcaactattggatcaactatttcattattaggaattttattctttttttttattatttgagaaagtttagtatcacaacgacaagtaatttacccaattcaactaaattcatcaattgaatgataccaaaatactccaccagctgaacatagatattctgaattaccacttttaacaaattaatttctaatatggcagattagtgcaatagatttaagctctatatataaagtattttacttttattagaaaataaatgtctacatgagctaatttaggtttacaagatagagcttctcctttaatagaacaattaattttttttcatgatcatgcattattaattttagtaataattacagtattggtgggatatttaatatttatattattttttaataattatgtaaatcgatttcttttacatggacaacttattgaaataatttgaactattttaccagcaattattttactatttattgctcttccttctttacgtttactttatttattagatgaaattaatgaaccatctgtaactttaaaaagaatcggccatcaatgatattgaagttacgaatattcagattttaataatattgaatttgattcatatataattccaacaaatgaattaataactgatggatttcgattattagatgttgataaccgagtagttttacccataaactcacaaattcgaattttagtaacagctgctgatgttattcattcttgaacagtacctgccttaggagtaaaagttgacggtacacctggacgattaaatcaaactaatttttttattaatcgaccgggtttattttatggtcaatgttcagaaatctgtggagctaatcatagatttataccgattgtaattgaaagtgttcctgtaaattactttattaaatgaatttctagaaataactcttcattagatgactgaaagcaagtactggtctcttaaaccatttaatagtaaattagcacttacttctaatgataaaaaattagttaaaatcataacattagtatgtcaaactaaaattattaaataattaatattttttaattccacaaatagcacctattagatgattattattatttattattttttctattacatttattttattttgttctattaactattattcttatataccaaattcacctaaatctaatgaattaaaaaatatcaacttaaattcaataaattgaaaatgataacaaatttattttctgtattcgacccctcagctatttttaatttttcacttaattgattaagaacatttttaggacttttaataattccgtcaatttattgattaataccttctcgttacaatattatatgaaattcaattttattaactcttcataaagaatttaaaactttattaggtccatcaggtcataatggatctacttttatttttatttctttattttcattaattttatttaataatttcataggattatttccatatatttttacaagaacaagacatttaactttaactttatctttagctttacctttatgattatgttttatattatatggatgaattaatcatacacaacatatatttgctcatttagttcctcaaggaacacccgctattcttataccttttatagtatgtattgaaactattagaaatattattcgacctggaacattagctgttcgattaactgctaatataattgctggacatttattattaactcttttaggaaatacaggaccttctatatcttatatattagtaacatttttattaatagctcaaattgctttattagtattagaatcagctgtagctataattcaatcttatgtgtttgctgtattaagaactttatattctagagaagtaaattaatgtctacacactcaaatcacccttttcatttagtggattatagtccatgaccattaacaggagctatcggagctataacaactgtatcaggtatagtaaaatgatttcatcaatatgatatttcattatttgtattaggtaatattattactattttaactgtatatcaat
>DGRP307_w-
tattttataccaacatttattttgattttttggtcatcctgaagtttatattttaattttacctggatttggaataatttctcatattattagacaagaatcaggaaaaaaggaaacttttggttctctaggaataatttatgctatattagctattggattattaggatttattgtatgagctcatcatatatttaccgttggaatagatgtagatactcgagcttattttacctcagctactataattattgcagttcctactggaattaaaatttttagttgattagctactttacatggaactcaactttcttattctccagctattttatgagctttaggatttgtttttttatttacagtaggaggattaacaggagttgttttagctaattcatcagtagatattattttacatgatacttattatgtagtagctcattttcattatgttttatctataggagctgtatttgctattatagcaggttttattcactgataccctttatttactggattaacgttaaataataaatgattaaaaagtcatttcattattatatttattggagttaatttaacattttttcctcaacattttttaggattggctggaatacctcgacgttattcagattacccagatgcttacacaacatgaaatattgtatcaactattggatcaactatttcattattaggaattttattctttttttttattatttgagaaagtttagtatcacaacgacaagtaatttacccaattcaactaaattcatcaattgaatgataccaaaatactccaccagctgaacatagatattctgaattaccacttttaacaaattaatttctaatatggcagattagtgcaatagatttaagctctatatataaagtattttacttttattagaaaataaatgtctacatgagctaatttaggtttacaagatagagcttctcctttaatagaacaattaattttttttcatgatcatgcattattaattttagtaataattacagtattggtgggatatttaatatttatattattttttaataattatgtaaatcgatttcttttacatggacaacttattgaaataatttgaactattttaccagcaattattttactatttattgctcttccttctttacgtttactttatttattagatgaaattaatgaaccatctgtaactttaaaaagaatcggccatcaatgatattgaagttacgaatattcagattttaataatattgaatttgattcatatataattccaacaaatgaattaataactgatggatttcgattattagatgttgataaccgagtagttttacccataaactcacaaattcgaattttagtaacagctgctgatgttattcattcttgaacagtacctgccttaggagtaaaagttgacggtacacctggacgattaaatcaaactaatttttttattaatcgaccgggtttattttatggtcaatgttcagaaatctgtggagctaatcatagatttataccgattgtaattgaaagtgttcctgtaaattactttattaaatgaatttctagaaataactcttcattagatgactgaaagcaagtactggtctcttaaaccatttaatagtaaattagcacttacttctaatgataaaaaattagttaaaatcataacattagtatgtcaaactaaaattattaaataattaatattttttaattccacaaatagcacctattagatgattattattatttattattttttctattacatttattttattttgttctattaactattattcttatataccaaattcacctaaatctaatgaattaaaaaatatcaacttaaattcaataaattgaaaatgataacaaatttattttctgtattcgacccctcagctatttttaatttttcacttaattgattaagaacatttttaggacttttaataattccgtcaatttattgattaataccttctcgttacaatattatatgaaattcaattttattaactcttcataaagaatttaaaactttattaggtccatcaggtcataatggatctacttttatttttatttctttattttcattaattttatttaataatttcataggattatttccatatatttttacaagaacaagacatttaactttaactttatctttagctttacctttatgattatgttttatattatatggatgaattaatcatacacaacatatatttgctcatttagttcctcaaggaacacccgctattcttataccttttatagtatgtattgaaactattagaaatattattcgacctggaacattagctgttcgattaactgctaatataattgctggacatttattattaactcttttaggaaatacaggaccttctatatcttatatattagtaacatttttattaatagctcaaattgctttattagtattagaatcagctgtagctataattcaatcttatgtgtttgctgtattaagaactttatattctagagaagtaaattaatgtctacacactcaaatcacccttttcatttagtggattatagtccatgaccattaacaggagctatcggagctataacaactgtatcaggtatagtaaaatgatttcatcaatatgatatttcattatttgtattaggtaatattattactattttaactgtatatcaat
>DGRP28_w-
tattttataccaacatttattttgattttttggtcatcctgaagtttatattttaattttacctggatttggaataatttctcatattattagacaagaatcaggaaaaaaggaaacttttggttctctaggaataatttatgctatattagctattggattattaggatttattgtatgagctcatcatatatttaccgttggaatagatgtagatactcgagcttattttacctcagctactataattattgcagttcctactggaattaaaatttttagttgattagctactttacatggaactcaactttcttattctccagctattttatgagctttaggatttgtttttttatttacagtaggaggattaacaggagttgttttagctaattcatcagtagatattattttacatgatacttattatgtagtagctcattttcattatgttttatctataggagctgtatttgctattatagcaggttttattcactgataccctttatttactggattaacgttaaataataaatgattaaaaagtcatttcattattatatttattggagttaatttaacattttttcctcaacattttttaggattggctggaatacctcgacgttattcagattacccagatgcttacacaacatgaaatattgtatcaactattggatcaactatttcattattaggaattttattctttttttttattatttgagaaagtttagtatcacaacgacaagtaatttacccaattcaactaaattcatcaattgaatgataccaaaatactccaccagctgaacatagatattctgaattaccacttttaacaaattaatttctaatatggcagattagtgcaatagatttaagctctatatataaagtattttacttttattagaaaataaatgtctacatgagctaatttaggtttacaagatagagcttctcctttaatagaacaattaattttttttcatgatcatgcattattaattttagtaataattacagTATTGGTGGGATATTTAATATTTATATTATTTTTTAATAATTATGTAAATCGATTTCTTTTACATGGACAACTTATTGaaataatttgaactattttaccagcaattattttactatttattgctcttccttctttacgtttactttatttattagatgaaattaatgaaccatctgtaactttaaaaagaatcggccatcaatgatattgaagttacgaatattcagattttaataatattgaatttgattcatatataattccaacaaatgaattaataactgatggatttcgattattagatgttgataaccgagtagttttacccataaactcacaaattcgaattttagtaacagctgctgatgttattcattcttgaacagtacctgccttaggagtaaaagttgacggtacacctggacgattaaatcaaactaatttttttattaatcgaccgggtttattttatggtcaatgttcagaaatctgtggagctaatcatagatttataccgattgtaattgaaagtgttcctgtaaattactttattaaatgaatttctagaaataactcttcattagatgactgaaagcaagtactggtctcttaaaccatttaatagtaaattagcacttACTTCTAATgataaaaaattagttaaaatcataacattagtatgtcaaactaaaattattaaataattaatattttttaattccacaaataGCACCTAtTAGATGATTATTATTATTTATTATTTTTTCTATTACATTTATTTTATTTTGTTCTATTAACTATTATTCTTATATACcaaattcacctaaatctaatgaattaaaaaatatcaacttaaattcaataaattgaaaatgataacaaatttattttctgtattcgacccctcagctatttttaatttttcacttaattgattaagaacatttttaggacttttaataattccgtcaatttattgattaataccttctcgttacaatattatatgaaattcaattttattaactcttcataaagaatttaaaactttattaggtccatcaggtcgtaatggatctacttttatttttatttctttattttcattaattttatttaataatttcataggattatttccatatatttttacaagaacaagacatttaactttaactttatctttagctttacctttatgattatgttttatattatatggatgaattaatcatacacaacatatatttgctcatttagttcctcaaggaacacccgctattcttataccttttatagtatgtattgaaactattagaaatattattcgacctggaacattagctgttcgattaactgctaatataattgctggacatttattattaactcttttaggaaatacaggaccttctatatcttatatattagtaacatttttattaatagctcaaattgctttattagtattagaatcagctgtagctataattcaatcttatgtgtttgctgtattaagaactttatattctagagaagtaaattaatgtctacacactcaaatcacccttttcatttagtggattatagtccatgaccattaacaggagctatcggagctataacaactgtatcaggtatagtaaaatgatttcatcaatatgatatttcattatttgtattaggtaatattattactattttaactgtatatcaat
>DGRP812_w-
tattttataccaacatttattttgattttttggtcatcctgaagtttatattttaattttacctggatttggaataatttctcatattattagacaagaatcaggaaaaaaggaaacttttggttctctaggaataatttatgctatattagctattggattattaggatttattgtatgagctcatcatatatttaccgttggaatagatgtagatactcgagcttattttacctcagctactataattattgcagttcctactggaattaaaatttttagttgattagctactttacatggaactcaactttcttattctccagctattttatgagctttaggatttgtttttttatttacagtaggaggattaacaggagttgttttagctaattcatcagtagatattattttacatgatacttattatgtagtagctcattttcattatgttttatctataggagctgtatttgctattatagcaggttttattcactgataccctttatttactggattaacgttaaataataaatgattaaaaagtcatttcattattatatttattggagttaatttaacattttttcctcaacattttttaggattggctggaatacctcgacgttattcagattacccagatgcttacacaacatgaaatattgtatcaactattggatcaactatttcattattaggaattttattctttttttttattatttgagaaagtttagtatcacaacgacaagtaatttacccaattcaactaaattcatcaattgaatgataccaaaatactccaccagctgaacatagatattctgaattaccacttttaacaaattaatttctaatatggcagattagtgcaatagatttaagctctatatataaagtattttacttttattagaaaataaatgtctacatgagctaatttaggtttacaagatagagcttctcctttaatagaacaattaattttttttcatgatcatgcattATTAATTTTAGTAATAATTACAGTATTGGTGGGATATTTAATATTTATATTATTTTTTAATAATTATGTAAATCGATTTCTTTTACATGGACAACTTATTGAAATAATTTGAACTAttttaccagcaattattttactatttattgctcttccttctttacgtttactttatttattagatgaaattaatgaaccatctgtaactttaaaaagaatcggccatcaatgatattgaagttacgaatattcagattttaataatattgaatttgattcatatataattccaacaaatgaattaataactgatggatttcgattattagatgttgataaccgagtagttttacccataaactcacaaattcgaattttagtaacagctgctgatgttattcattcttgaacagtacctgccttaggagtaaaagttgacggtacacctggacgattaaatcaaactaatttttttattaatcgaccgggtttattttatggtcaatgttcagaaatctgtggagctaatcatagatttataccgattgtaattgaaagtgttcctgtaaattactttattaaatgaatttctagaaataactcttcattagatgactgaaagcaagtactggtctcttaaaccatttaatagtaaattagcacttacttctaatgataaaaaattagttaaaatcataacattagtatGTCAAACTAAAATTATTAAATAATTAATATTTTTTAATTCCACAAATAGCACCTATTAGATGATTATTATTATTTATTATTTTTTCTATTACATTTATTTTATTTTGTTCTATTAACTATTATTCTTATATACCAAATTCACCTAAATCTaatgaattaaaaaatatcaacttaaattcaataaattgaaaatgataacaaatttattttctgtattcgacccctcagctatttttaatttttcacttaattgattaagaacatttttaggacttttaataattccgtcaatttattgATTAATACCTTCTCGTTACAATATTATATGAAATTcaatTTTATTAACTcTtcataaagaatttaaaactttattaggtccatcaggtcataatggatctacttttatttttatttctttattttcattaattttatttaataatttcataggattatttccatatatttttacaaGAAcaagacatttaactttaactttatctttagctttacctttatgattatgttttatattatatggatgaattaatcatacacaacatatatttgctcatttagttcctcaaggaacacccgctattcttataccttttatagtatgtattgaaactattagaaatattattcgacctggaacattagctgttcgattaactgctaatataattgctggacatttattattaactcttttaggaaatacaggaccttctatatcttatatattagtaacatttttattaatagctcaaattgctttattagtattagaatcagctgtagctataattcaatcttatgtgtttgctgtattaagaactttatattctagagaagtaaattaatgtctacacactcaaatcacccttttcatttagtggattatagtccatgaccattaacaggagctatcggagctataacaactgtatcaggtatagtaaaatgatttcatcaatatgatatttcattatttgtattaggtaatattattactattttaactgtatatcaat
>DGRP642_w-
tattttataccaacatttattttgattttttggtcatcctgaagtttatattttaattttacctggatttggaataatttctcatattattagacaagaatcaggaaaaaaggaaacttttggttctctaggaataatttatgctatattagctattggattattaggatttattgtatgagctcatcatatatttaccgttggaatagatgtagatactcgagcttattttacctcagctactataattattgcagttcctactggaattaaaatttttagttgattagctactttacatggaactcaactttcttattctccagctattttatgagctttaggatttgtttttttatttacagtaggaggattaacaggagttgttttagctaattcatcagtagatattattttacatgatacttattatgtagtagctcattttcattatgttttatctataggagctgtatttgctattatagcaggttttattcactgataccctttatttactggattaacgttaaataataaatgattaaaaagtcatttcattattatatttattggagttaatttaacattttttcctcaacattttttaggattggctggaatacctcgacgttattcagattacccagatgcttacacaacatgaaatattgtatcaactattggatcaactatttcattattaggaattttattctttttttttattatttgagaaagtttagtatcacaacgacaagtaatttacccaattcaactaaattcatcaattgaatgataccaaaatactccaccagctgaacatagatattctgaattaccacttttaacaaattaatttctaatatggcagattagtgcaatagatttaagctctatatataaagtattttacttttattagaaaataaatgtctacatgagctaatttaggtttacaagatagagcttctcctttaatagaacaattaattttttttcatgatcatgcattattaattttagtaataattacagtattggtgggatatttaatatttatattattttttaataattatgtaaatcgatttcttttacatggacaacttattgaaataatttgaactattttaccagcaattattttactatttattgctcttccttctttacgtttactttatttattagatgaaattaatgaaccatctgtaactttaaaaagaatcggccatcaatgatattgaagttacgaatattcagattttaataatattgaatttgattcatatataattccaacaaatgaattaataactgatggatttcgattattagatgttgataaccgagtagttttacccataaactcacaaattcgaattttagtaacagctgctgatgttattcattcttgaacagtacctgccttaggagtaaaagttgacggtacacctggacgattaaatcaaactaatttttttattaatcgaccgggtttattttatggtcaatgttcagaaatctgtggagctaatcatagatttataccgattgtaattgaaagtgttcctgtaaattactttattaaatgaatttctagaaataactcttcattagatgactgaaagcaagtactggtctcttaaaccatttaatagtaaattagcacttacttctaatgataaaaaattagttaaaatcataacattagtatgtcaaactaaaattattaaataattaatattttttaattccacaaatagcacctattagatgattattattatttattattttttctattacatttattttattttgttctattaactattattcttatataccaaattcacctaaatctaatgaattaaaaaatatcaacttaaattcaataaattgaaaatgataacaaatttattttctgtattcgacccctcagctatttttaatttttcacttaattgattaagaacatttttaggacttttaataattccgtcaatttattgattaataccttctcgttacaatattatatgaaattcaattttattaactcttcataaagaatttaaaactttattaggtccatcaggtcataatggatctacttttatttttatttctttattttcattaattttatttaataatttcataggattatttccatatatttttacaagaacaagacatttaactttaactttatctttagctttacctttatgattatgttttatattatatggatgaattaatcatacacaacatatatttgctcatttagttcctcaaggaacacccgctattcttataccttttatagtatgtattgaaactattagaaatattattcgacctggaacattagctgttcgattaactgctaatataattgctggacatttattattaactcttttaggaaatacaggaccttctatatcttatatattagtaacatttttattaatagctcaaattgctttattagtattagaatcagctgtagctataattcaatcttatgtgtttgctgtattaagaactttatattctagagaagtaaattaatgtctacacactcaaatcacccttttcatttagtggattatagtccatgaccattaacaggagctatcggagctataacaactgtatcaggtatagtaaaatgatttcatcaatatgatatttcattatttgtattaggtaatattattactattttaactgtatatcaat
>DGRP703_w-
tattttataccaacatttattttgattttttggtcatcctgaagtttatattttaattttacctggatttggaataatttctcatattattagacaagaatcaggaaaaaaggaaacttttggttctctaggaataatttatgctatattagctattggattattaggatttattgtatgagctcatcatatatttaccgttggaatagatgtagatactcgagcttattttacctcagctactataattattgcagttcctactggaattaaaatttttagttgattagctactttacatggaactcaactttcttattctccagctattttatgagctttaggatttgtttttttatttacagtaggaggattaacaggagttgttttagctaattcatcagtagatattattttacatgatacttattatgtagtagctcattttcattatgttttatctataggagctgtatttgctattatagcaggttttattcactgataccctttatttactggattaacgttaaataataaatgattaaaaagtcatttcattattatatttattggagttaatttaacattttttcctcaacattttttaggattggctggaatacctcgacgttattcagattacccagatgcttacacaacatgaaatattgtatcaactattggatcaactatttcattattaggaattttattctttttttttattatttgagaaagtttagtatcacaacgacaagtaatttacccaattcaactaaattcatcaattgaatgataccaaaatactccaccagctgaacatagatattctgaattaccacttttaacaaattaatttctaatatggcagattagtgcaatagatttaagctctatatataaagtattttacttttattagaaaataaatgtctacatgagctaatttaggtttacaagatagagcttctcctttaatagaacaattaattttttttcatgatcatgcattattaattttagtaataattacagtattggtgggatatttaatatttatattattttttaataattatgtaaatcgatttcttttacatggacaacttattgaaataatttgaactattttaccagcaattattttactatttattgctcttccttctttacgtttactttatttattagatgaaattaatgaaccatctgtaactttaaaaagaatcggccatcaatgatattgaagttacgaatattcagattttaataatattgaatttgattcatatataattccaacaaatgaattaataactgatggatttcgattattagatgttgataaccgagtagttttacccataaactcacaaattcgaattttagtaacagctgctgatgttattcattcttgaacagtacctgccttaggagtaaaagttgacggtacacctggacgattaaatcaaactaatttttttattaatcgaccgggtttattttatggtcaatgttcagaaatctgtggagctaatcatagatttataccgattgtaattgaaagtgttcctgtaaattactttattaaatgaatttctagaaataactcttcattagatgactgaaagcaagtactggtctcttaaaccatttaatagtaaattagcacttacttctaatgataaaaaattagttaaaatcataacattagtatgtcaaactaaaattattaaataattaatattttttaattccacaaatagcacctattagatgattattattatttattattttttctattacatttattttattttgttctattaactattattcttatataccaaattcacctaaatctaatgaattaaaaaatatcaacttaaattcaataaattgaaaatgataacaaatttattttctgtattcgacccctcagctatttttaatttttcacttaattgattaagaacatttttaggacttttaataattccgtcaatttattgattaataccttctcgttacaatattatatgaaattcaattttattaactcttcataaagaatttaaaactttattaggtccatcaggtcataatggatctacttttatttttatttctttattttcattaattttatttaataatttcataggattatttccatatatttttacaagaacaagacatttaactttaactttatctttagctttacctttatgattatgttttatattatatggatgaattaatcatacacaacatatatttgctcatttagttcctcaaggaacacccgctattcttataccttttatagtatgtattgaaactattagaaatattattcgacctggaacattagctgttcgattaactgctaatataattgctggacatttattattaactcttttaggaaatacaggaccttctatatcttatatattagtaacatttttattaatagctcaaattgctttattagtattagaatcagctgtagctataattcaatcttatgtgtttgctgtattaagaactttatattctagagaagtaaattaatgtctacacactcaaatcacccttttcatttagtggattatagtccatgaccattaacaggagctatcggagctataacaactgtatcaggtatagtaaaatgatttcatcaatatgatatttcattatttgtattaggtaatattattactattttaactgtatatcaat
>DGRP437_w-
tattttataccaacatttattttgattttttggtcatcctgaagtttatattttaattttacctggatttggaataatttctcatattattagacaagaatcaggaaaaaaggaaacttttggttctctaggaataatttatgctatattagctattggattattaggatttattgtatgagctcatcatatatttaccgttggaatagatgtagatactcgagcttattttacctcagctactataattattgcagttcctactggaattaaaatttttagttgattagctactttacatggaactcaactttcttattctccagctattttatgagctttaggatttgtttttttatttacagtaggaggattaacaggagttgttttagctaattcatcagtagatattattttacatgatacttattatgtagtagctcattttcattatgttttatctataggagctgtatttgctattatagcaggttttattcactgataccctttatttactggattaacgttaaataataaatgattaaaaagtcatttcattattatatttattggagttaatttaacattttttcctcaacattttttaggattggctggaatacctcgacgttattcagattacccagatgcttacacaacatgaaatattgtatcaactattggatcaactatttcattattaggaattttattctttttttttattatttgagaaagtttagtatcacaacgacaagtaatttacccaattcaactaaattcatcaattgaatgataccaaaatactccaccagctgaacatagatattctgaattaccacttttaacaaattaatttctaatatggcagattagtgcaatagatttaagctctatatataaagtattttacttttattagaaaataaatgtctacatgagctaatttaggtttacaagatagagcttctcctttaatagaacaattaattttttttcatgatcatgcattattaattttagtaataattacagtattggtgggatatttaatatttatattattttttaataattatgtaaatcgatttcttttacatggacaacttattgaaataatttgaactattttaccagcaattattttactatttattgctcttccttctttacgtttactttatttattagatgaaattaatgaaccatctgtaactttaaaaagaatcggccatcaatgatattgaagttacgaatattcagattttaataatattgaatttgattcatatataattccaacaaatgaattaataactgatggatttcgattattagatgttgataaccgagtagttttacccataaactcacaaattcgaattttagtaacagctgctgatgttattcattcttgaacagtacctgccttaggagtaaaagttgacggtacacctggacgattaaatcaaactaatttttttattaatcgaccgggtttattttatggtcaatgttcagaaatctgtggagctaatcatagatttataccgattgtaattgaaagtgttcctgtaaattactttattaaatgaatttctagaaataactcttcattagatgactgaaagcaagtactggtctcttaaaccatttaatagtaaattagcacttacttctaatgataaaaaattagttaaaatcataacattagtatgtcaaactaaaattattaaataattaatattttttaattccacaaatagcacctattagatgattattattatttattattttttctattacatttattttattttgttctattaactattattcttatataccaaattcacctaaatctaatgaattaaaaaatatcaacttaaattcaataaattgaaaatgataacaaatttattttctgtattcgacccctcagctatttttaatttttcacttaattgattaagaacatttttaggacttttaataattccgtcaatttattgattaataccttctcgttacaatattatatgaaattcaattttattaactcttcataaagaatttaaaactttattaggtccatcaggtcataatggatctacttttatttttatttctttattttcattaattttatttaataatttcataggattatttccatatatttttacaagaacaagacatttaactttaactttatctttagctttacctttatgattatgttttatattatatggatgaattaattatacacaacatatatttgctcatttagttcctcaaggaacacccgctattcttataccttttatagtatgtattgaaactattagaaatattattcgacctggaacattagctgttcgattaactgctaatataattgctggacatttattattaactcttttaggaaatacaggaccttctatatcttatatattagtaacatttttattaatagctcaaattgctttattagtattagaatcagctgtagctataattcaatcttatgtgtttgctgtattaagaactttatattctagagaagtaaattaatgtctacacactcaaatcacccttttcatttagtggattatagtccatgaccattaacaggagctatcggagctataacaactgtatcaggtatagtaaaatgatttcatcaatatgatatttcattatttgtattaggtaatattattactattttaactgtatatcaat
>DGRP45_w-
TATTTTATACCAACATTTATTTTGATTTTTTGGTCATCCTGAAGTTTATATTTTAATTTTACCTGGATTTGGAATAATTTCTCATATTATTAGACAAGAATCAGGAAAAAAGGAAACTTTTGGTTCTCTAGGAATAATTTATGCTATATTAGCTATTGGATTATTAGGATTTATTGTATGAGCTCATCATATATTTACCGTTGGAATAGATGTAGATACTCGAGCTTATTTTACCTCAGCTACTATAATTATTGCAGTTCCTACTGGAATTAAAATTTTTAGTTGATTAGCTACTTTACATGGAACTCAACTTTCTTATTCTCCAGCTATTTTATGAGCTTTAGGATTTGTTTTTTTATTTACAGTAGGAGGATTAACAGGAGTTGTTTTAGCTAATTCATCAGTAGATATTATTTTACATGATACTTATTATGTAGTAGCTCATTTTCATTATGTTTTATCTATAGGAGCTGTATTTGCTATTATAGCAGGTTTTATTCACTGATACCCTTTATTTACTGGATTAACGTTAAATAATAAATGATTAAAAAGTCATTTCATTATTATATTTATTGGAGTTAATTTAACATTTTTTCCTCAACATTTTTTAGGATTGGCTGGAATACCTCGACGTTATTCAGATTACCCAGATGCTTACACAACATGAAATATTGTATCAACTATTGGATCAACTATTTCATTATTAGGAATTTTATTCTTTTTTTTTATTATTTGAGAAAGTTTAGTATCACAACGACAAGTAATTTACCCAATTCAACTAAATTCATCAATTGAATGATACCAAAATACTCCACCAGCTGAACATAGATATTCTGAATTACCACTTTTAACAAATTAATTTCTAATATGGCAGATTAGTGCAATAGATTTAAGCTCTATATATAAAGTATTTTACTTTTATTAGAAAATAAATGTCTACATGAGCTAATTTAGGTTTACAAGATAGAGCTTCTCCTTTAAtagAACAATTAATTTtttTTCATGATCatgcaTTATTAATTTTAGTAATAATTACAGTATTGGTGGGATATTTAATATTTATATTATTTTTTAATAATTATGTAAATCGATTTCTTTTACATGGACAACTTATTGAAATAATTTGAACTATTTTACCAGCAATTATTTTACTATTTATTGCTCTTCCTTCTTTACGTTTACTTTATTTATTAGATGAAATTAATGAACCATCTGTAACTTTAAAAAGAATCGGCCATCAATGATATTGAAGTTACGAATATTCAGATTTTAATAATATTGAATTTGATTCATATATAATTCCAACAAATGAATTAATAACTGATGGATTTCGATTATTAGATGTTGATAACCGAGTAGTTTTACCCATAAACTCACAAATTCGAATTTTAGTAacagctgctgatgttattcattcttgaacagtacctgccttaggagtaaaagttgacggtacacctggacgattaaATCAAACTAATTTTTTTATTAATCGACCGGGTTTATTTTATGGTCAATGTTCAGAAATCTGTGGAGCTAATCATAGATTTATACCGATTGTAATTGAAAGTGTTCCTGTAAATTACTTTATTAAATGAATTTCTAGAAATAACTCTTCATTAGATGACTGAAAGCAAGTACTGGTCTCTTAAACCATTTAATAGTAAATTAGCACTTACTTCTAATGATAAAAAATTAGTTAAAATCATAACATTAGTATGTCAAACTAAAATTATTAAATAATTAATATTTTTTAATTCCACAAATAGCACCTATTAGATGATTATTATTATTTATTattttTTCTATTACATTTATTTTATTTTGTTCTATTAACTATTATTCTTATATAccaaaTtcacCTAAATCTAATGAATTAAAAAATATCAaCTTAAATTCAATAAATTGAAAATGATAACAAATTTATTTTCTGTATTCGACCCCTCAGCTATTTTTAATTTTTCACTTAATTGATTAAGAACATTTTTAGGACTTTTAATAATTCCGTCAATTTATTGATTAATACCTTCTCGTTACAATATTATATGAAATTCAATTTTATTAACTCTTCATAAAGAATTTAAAACTTTATTAGGTCCATCAGGTCATAATGGATCTACTTTTATTTTTATTTCTTTATTTTCATTAATTTTATTTAATAATTTCATAGGATTATTTCCATATATTTTTACAAGAACAAGACATTTAACTTTAACTTTATCTTTAGCTTTACCTTTATGATTATGTTTTATATTATATGGATGAATTAATCATACACAACATATATTTGCTCATTTAGTTCCTCAAGGAACACCCGCTATTCTTATACCTTTTATAGTATGTATTGAAACTATTAGAAATATTATTCGACCTGGAACATTAGCTGTTCGATTAACTGCTAATATAATTGCTGGACATTTATTATTAACTCTTTTAGGAAATACAGGACCTTCTATATCTTATATATTAGTAACATTTTTATTAATAGCTCAAATTGCTTTATTAGTATTAGAATCAGCTGTAGCTATAATTCAATCTTATGTGTTTGCTGTATTAAGAACTTTATATTCTAGAGAAGTAAATTAATGTCTACACACTCAAATCACCCTTTTCATTTAGTGGATTATAGTCCATGACCATTAACAGGAGCTATCGGAGCTATAACAACTGTATCAGGTATAGTAAAATGATTTCATCAATATGATATTTCATTATTTGTATTAGGTAATATTATTACTATTTTAACTGTATATCAAT
>DGRP894_w-
tattttataccaacatttattttgattttttggtcatcctgaagtttatattttaattttacctggatttggaataatttctcatattattagacaagagtcaggaaaaaaggaaacttttggttctctaggaataatttatgctatattagctattggattattaggatttattgtatgagctcatcatatatttaccgttggaatagatgtagatactcgagcttattttacctcagctactataattattgcagttcctactggaattaaaatttttagttgattagctactttacatggaactcaactttcttattctccagctattttatgagctttaggatttgtttttttatttacagtaggaggattaacaggagttgttttagctaattcatcagtagatattattttacatgatacttattatgtagtagctcattttcattatgttttatctataggagctgtatttgctattatagcaggttttattcactgataccctttatttactggattaacgttaaataataaatgattaaaaagtcatttcattattatatttattggagttaatttaacattttttcctcaacattttttaggattggctggaatacctcgacgttattcagattacccagatgcttacacaacatgaaatattgtatcaactattggatcaactatttcattattaggaattttattctttttttttattatttgagaaagtttagtatcacaacgacaagtaatttacccaattcaactaaattcatcaattgaatgataccaaaatactccaccagctgaacatagatattctgaattaccacttttaacaaattaatttctaatatggcagattagtgcaatagatttaagctctatatataaagtattttacttttattagaaaataaatgtctacatgagctaatttaggtttacaagatagagcttctcctttaatagaacaattaattttttttcatgatcatgcattattaattttagtaataattacagtattggtgggatatttaatatttatattattttttaataattatgtaaatcgatttcttttacatggacaacttattgaaataatttgaactattttaccagcaattattttactatttattgctcttccttctttacgtttactttatttattagatgaaattaatgaaccatctgtaactttaaaaagaatcggccatcaatgatattgaagttacgaatattcagattttaataatattgaatttgattcatatataattccaacaaatgaattaataactgatggatttcgattattagatgttgataaccgagtagttttacccataaactcacaaattcgaattttagtaacagctgctgatgttattcattcttgaacagtacctgccttaggagtaaaagttgacggtacacctggacgattaaatcaaactaatttttttattaatcgaccgggtttattttatggtcaatgttcagaaatctgtggagctaatcatagatttataccgattgtaattgaaagtgttcctgtaaattactttattaaatgaatttctagaaataactcttcattagatgactgaaagcaagtactggtctcttaaaccatttaatagtaaattagcacttacttctaatgataaaaaattagttaaaatcataacattagtatgtcaaactaaaattattaaataattaatattttttaattccacaaatagcacctattagatgattattattatttattattttttctattacatttattttattttgttctattaactattattcttatataccaaattcacctaaatctaatgaattaaaaaatatcaacttaaattcaataaattgaaaatgataacaaatttattttctgtattcgacccctcagctatttttaatttttcacttaattgattaagaacatttttaggacttttaataattccgtcaatttattgattaataccttctcgttacaatattatatgaaattcaattttattaactcttcataaagaatttaaaactttattaggtccatcaggtcataatggatctacttttatttttatttctttattttcattaattttatttaataatttcataggattatttccatatatttttacaagaacaagacatttaactttaactttatctttagctttacctttatgattatgttttatattatatggatgaattaatcatacacaacatatatttgctcatttagttcctcaaggaacacccgctattcttataccttttatagtatgtattgaaactattagaaatattattcgacctggaacattagctgttcgattaactgctaatataattgctggacatttattattaactcttttaggaaatacaggaccttctatatcttatatattagtaacatttttattaatagctcaaattgctttattagtattagaatcagctgtagctataattcaatcttatgtgtttgctgtattaagaactttatattctagagaagtaaattaatgtctacacactcaaatcacccttttcatttagtggattatagtccatgaccattaacaggagctatcggagctataacaactgtatcaggtatagtaaaatgatttcatcaatatgatatttcattatttgtattaggtaatattattactattttaactgtatatcaat
>DGRP233_w-
tattttataccaacatttattttgattttttggtcatcctgaagtttatattttaattttacctggatttggaataatttctcatattattagacaagagtcaggaaaaaaggaaacttttggttctctaggaataatttatgctatattagctattggattattaggatttattgtatgagctcatcatatatttaccgttggaatagatgtagatactcgagcttattttacctcagctactataattattgcagttcctactggaattaaaatttttagttgattagctactttacatggaactcaactttcttattctccagctattttatgagctttaggatttgtttttttatttacagtaggaggattaacaggagttgttttagctaattcatcagtagatattattttacatgatacttattatgtagtagctcattttcattatgttttatctataggagctgtatttgctattatagcaggttttattcactgataccctttatttactggattaacgttaaataataaatgattaaaaagtcatttcattattatatttattggagttaatttaacattttttcctcaacattttttaggattggctggaatacctcgacgttattcagattacccagatgcttacacaacatgaaatattgtatcaactattggatcaactatttcattattaggaattttattctttttttttattatttgagaaagtttagtatcacaacgacaagtaatttacccaattcaactaaattcatcaattgaatgataccaaaatactccaccagctgaacatagatattctgaattaccacttttaacaaattaatttctaatatggcagattagtgcaatagatttaagCTCTATATATAAAGTATTTTACTTTTATTAGAAAATAAATGtctacatgagctAATTTAGGTTTACAAGATAGAGCTTCTCCTTTAATAGAACAATTAATTTTTTTTCATGATCATGCATTATTAATTTTAGTAATAATTACAGTATTGGTGGGATATTTAATATTTATATTATTTTTTAATAATTATGTAAATCGATTTCTTTTACATGGAcaacttattgaaataatttgaactattttaccagcaattattttactatttattgctcttccttctttacgtttactttatttattagatgaaattaatgaaccatctgtaactttaaaaagaatcggccatcaatgatattgaagttacgaatattcagattttaataatattgaatttgattcatatataattccaacaaatgaattaataactgatggatttcgattattagatgttgataaccgagtagttttacccataaactcacaaattcgaattttagtaacagctgctgatgttattcattcttgaacagtacctgccttaggagtaaaagttgacggtacacctggacgattaaatcaaactaatttttttattaatcgaccgggtttattttatggtcaatgttcagaaatctgtggagctaatcatagatttataccgattgtaattgaaagtgttcctgtaaattactttattaaatgaatttctagaaataactcttcattagatgactgaaagcaagtactggtctcttaaaccatttaatagtaaattagcacttacttctaatgataaaaaaTTAGTTaAAATCATAACATTAGTATGTCAAACTAAAATTATTAAATAATTAATATTTTTTAATTCCACAAATAGCACCTATTAGATGATTATTATTATTTATTATTTTTTCTATTACATTTATTTTATTTTGTTCTATTAACTATTATTCTTATATACCAAATTCACCTAAATCTAATGAATTAAAAAATATCAACTTAAATTCAATAAATTGAAAATGATAACAAATTTATTTTCTGTATTCGACCCCTCAGCTATTTTTAATTTTTCACTTAATTGATTAAGAacATTtttaggacttttaataattccgtcaatttattgattaataccttctcgttacaatattatatgaaattcaattttattaactcttcataaagaatttaaaactttattaggtccatcaggtcataatggatctacttTTATTTTTATTTCTTTATTTTCATTAATTTTATTTAATAATTTCATAGGATTATTTCCATATATTTttacaagaacaagacatttaactttaactttatctttagctttacctttatgattatgttttatattatatggatgaattaatcatacacaacatatatttgctcatttagttcctcaaggaacacccgctattcttataccttttatagtatgtattgaaactattagaaatattattcgacctggaacattagctgttcgattaactgctaatataattgctggacatttattattaactcttttaggaaatacaggaccttctatatcttatatattagtaacatttttattaatagctcaaattgctttattagtattagaatcagctgtagctataattcaatcttatgtgtttgctgtattaagaactttatattctagagaagtaaattaatgtctacacactcaaatcacccttttcatttagtggattatagtccatgaccattaacaggagctatcggagctataacaactgtatcaggtatagtaaaatgatttcatcaatatgatatttcattatttgtattaggtaatattattactattttaactgtatatcaat
>DGRP303_w-
tattttataccaacatttattttgattttttggtcatcctgaagtttatattttaattttacctggatttggaataatttctcatattattagacaagagtcaggaaaaaaggaaacttttggttctctaggaataatttatgctatattagctattggattattaggatttattgtatgagctcatcatatatttaccgttggaatagatgtagatactcgagcttattttacctcagctactataattattgcagttcctactggaattaaaatttttagttgattagctactttacatggaactcaactttcttattctccagctattttatgagctttaggatttgtttttttatttacagtaggaggattaacaggagttgttttagctaattcatcagtagatattattttacatgatacttattatgtagtagctcattttcattatgttttatctataggagctgtatttgctattatagcaggttttattcactgataccctttatttactggattaacgttaaataataaatgattaaaaagtcatttcattattatatttattggagttaatttaacattttttcctcaacattttttaggattggctggaatacctcgacgttattcagattacccagatgcttacacaacatgaaatattgtatcaactattggatcaactatttcattattaggaattttattctttttttttattatttgagaaagtttagtatcacaacgacaagtaatttacccaattcaactaaattcatcaattgaatgataccaaaatactccaccagctgaacatagatattctgaattaccacttttaacaaattaatttctaatatggcagattagtgcaatagatttaagctctatatataaagtattttacttttattagaaaataaatgtctacatgagctaatttaggtttacaagatagagcttctcctttaatagaacaattaattttttttcatgatcatgcattattaattttagtaataattacagtattggtgggatatttaatatttatattattttttaataattatgtaaatcgatttcttttacatggacaacttattgaaataatttgaactattttaccagcaattattttactatttattgctcttccttctttacgtttactttatttattagatgaaattaatgaaccatctgtaactttaaaaagaatcggccatcaatgatattgaagttacgaatattcagattttaataatattgaatttgattcatatataattccaacaaatgaattaataactgatggatttcgattattagatgttgataaccgagtagttttacccataaactcacaaattcgaattttagtaacagctgctgatgttattcattcttgaacagtacctgccttaggagtaaaagttgacggtacacctggacgattaaatcaaactaatttttttattaatcgaccgggtttattttatggtcaatgttcagaaatctgtggagctaatcatagatttataccgattgtaattgaaagtgttcctgtaaattactttattaaatgaatttctagaaataactcttcattagatgactgaaagcaagtactggtctcttaaaccatttaatagtaaattagcacttacttctaatgataaaaaattagttaaaatcataacattagtatgtcaaactaaaattattaaataattaatattttttaattccacaaatagcacctattagatgattattattatttattattttttctattacatttattttattttgttctattaactattattcttatataccaaattcacctaaatctaatgaattaaaaaatatcaacttaaattcaataaattgaaaatgataacaaatttattttctgtattcgacccctcagctatttttaatttttcacttaattgattaagaacatttttaggacttttaataattccgtcaatttattgattaataccttctcgttacaatattatatgaaattcaattttattaactcttcataaagaatttaaaactttattaggtccatcaggtcataatggatctacttttatttttatttctttattttcattaattttatttaataatttcataggattatttccatatatttttacaagaacaagacatttaactttaactttatctttagctttacctttatgattatgttttatattatatggatgaattaatcatacacaacatatatttgctcatttagttcctcaaggaacacccgctattcttataccttttatagtatgtattgaaactattagaaatattattcgacctggaacattagctgttcgattaactgctaatataattgctggacatttattattaactcttttaggaaatacaggaccttctatatcttatatattagtaacatttttattaatagctcaaattgctttattagtattagaatcagctgtagctataattcaatcttatgtgtttgctgtattaagaactttatattctagagaagtaaattaatgtctacacactcaaatcacccttttcatttagtggattatagtccatgaccattaacaggagctatcggagctataacaactgtatcaggtatagtaaaatgatttcatcaatatgatatttcattatttgtattaggtaatattattactattttaactgtatatcaat
>DGRP105_w-
TATTTTATACCAACATTTATTTTGATTTTTTGGTCATCCTGAAGTTTATATTTTAATTTTACCTGGATTTGGAATAATTTCTCATATTATTAGACAAGAGTCAGGAAAAAAGGAAACTTTTGGTTCTCTAGGAATAATTTATGCTATATTAGCTATTGGATTATTAGGATTTATTGTATGAGCTCATCATATATTTACCGTTGGAATAGATGTAGATACTCGAGCTTATTTTACCTCAGCTACTATAATTATTGCAGTTCCTACTGGAATTAAAATTTTTAGTTGATTAGCTACTTTACATGGAACTCAACTTTCTTATTCTCCAGCTATTTTATGAGCTTTAGGATTTGTTTTTTTATTTACAGTAGGAGGATTAACAGGAGTTGTTTTAGCTAATTCATCAGTAGATATTATTTTACATGATACTTATTATGTAGTAGCTCATTTTCATTATGTTTTATCTATAGGAGCTGTATTTGCTATTATAGCAGGTTTTATTCACTGATACCCTTTATTTACTGGATTAACGTTAAATAATAAATGATTAAAAAGTCATTTCATTATTATATTTATTGGAGTTAATTTAACATTTTTTCCTCAACATTTTTTAGGATTGGCTGGAATACCTCGACGTTATTCAGATtacccagATGCTTACACAACATGAAATATTGTATCAACTATTGGATCAACTATTTCATTATTAGGAATTTTATTCTTTTTTTTTATTATTTGAGAAAGTTTAGTATCACAACGACAAGTAATTtacccaattcaactaaATTCATCAATTGAATGATACCAAAATACTCCACCAGCTGAACATAGATATTCTGAATTACCACTTTTAACAAATTAATTTCTAATATGGCAGATTAGTGCAATAGATTTAAGCTCTATATATAAAGTATTTTACTTTTATTAGAAAATAAATGTCTACATGAGCTAATTTAGGTTTACAAGATAGAGCTTCTCCTTTAATAGAACAATTAATTTTTTTTCATGATCATGCATTATTAATTTTAGTAATAATTACAGTATTGGTGGGATATTTAATATTTATATTATTTTTTAATAATTATGTAAATCGATTTCTTTTACATGGACAACTTATTGAAATAATTTGAACTATTTTACCAGCAATTATTTTACTATTTATTGCTCTTCCTTCTTTACGTTTACTTTATTTATTAGATGAAATTAATGAACCATCTGTAACTTTAAAAAGAATCGGCCATCAATGATATTGAAGTTACGAATATTCAGATTTTAATAATATTGAATTTGATTCATATATAATTCCAACAAATGAATTAATAACTGATGGATTTCGAttAtTAgatgttgataaccgagtagttttacccataaactcacaaattcgaattttagtaacagctgctgatgttattcattcttgaacagtacctgccttaggagtaaaagttgacggtacacctggacgattaaatcaaactaatttttttattaatcgaccgggtttattttaTGGTcaatgttcagaaatctgtggagctaatcatagatttataccgattgtaattgaaaGTGTtcctgtaaattactTTATTAAATGAATTTCTAAAAATAACTCTTCATTAGATGACTGAAAGCAAGTACTGGTCTCTTAAACCATTTAATAGTAAATTAGCACTTACTTCTAATGATAAAAAATTAGTTAAAATCATAACATTAGTATGTCAAACTAAAATTATTAAATAATTAATATTTTTTAATTCCACAAATAGCACCTATTAGATGATtattattatttatTATTTTTTCTATTACATTTATTTTATTTTGTTCTATTAACTATTATTCTTATATACCAAATTCACCTAAATCTAATGAATTAAAAAATATCAACTTAAATTCAATAAATTGAAAATGATAACAAATTTATTTTCTGTATTCGACCCCTCAGCTATTTTTAATTTTTCACTTAATTGATTAAGAACATTTTTAGGACTTTTAATAATTCCGTCAATTTATTGATTAATACCTTCTCGTTACAATATTATATGAAATTCAATTTTATTAACTCTTCATAAAGAATTTAAAACTTTATTAGGTCCATCAGGTCATAATGGATCTACTTTTATTTTTATTTCTTTATTTTCATTAATTTTATTTAATAATTTCATAGGATTATTTCCATATATTTTTACAAGAACAAGACATTTAACTTTAACTTTATCTTTAGCTTTACCTTTATGATTATGTTTTATATTATATGGATGAATTAATCATACACAACATATATTTGCTCATTTAGTTCCTCAAGGAACACCCGCTATTCTTATACCTTTTATAGTATGTATTGAAACTATTAGAAATATTATTCGACCTGGAACATTAGCTGTTCGATTAACTGCTAATATAATTGCTGGACATTTATTATTAACTCTTTTAGGAAATACAGGACCTTCTATATCTTATATATTAGTAACATTTTTATTAATAGCTCAAATTGCTTTATTAGTATTAGAATCAGCTGTAGCTATAATTCAATCTTATGTGTTTGCTGTATTAAGAACTTTATATTCTAGAGAAGTAAATTAATGTCTACACACTCAAATCACCCTTTTCATTTAGTGGATTATAGTCCATGACCATTAACAGGAGctatCGGAGCTATAACAACTGTATCAGGTATAGTAAAATGATTTCATCAATATGATATTTCATTATTTGTATTAGGTAATATTATTACTATTTTAACTGTATATCAAT
>DGRP93_w-
tattttataccaacatttattttgattttttggtcatcctgaagtttatattttaattttacctggatttggaataatttctcatattattagacaagagtcaggaaaaaaggaaacttttggttctctaggaataatttatgctatattagctattggattattaggatttattgtatgagctcatcatatatttaccgttggaatagatgtagatactcgagcttattttacctcagctactataattattgcagttcctactggaattaaaatttttagttgattagctactttacatggaactcaactttcttattctccagctattttatgagctttaggatttgtttttttatttacagtaggaggattaacaggagttgttttagctaattcatcagtagatattattttacatgatacttattatgtagtagctcattttcattatgttttatctataggagctgtatttgctattatagcaggttttattcactgataccctttatttactggattaacgttaaataataaatgattaaaaagtcatttcattattatatttattggagttaatttaacattttttcctcaacattttttaggattggctggaatacctcgacgttattcagattacccagatgcttacacaacatgaaatattgtatcaactattggatcaactatttcattattaggaattttattctttttttttattatttgagaaagtttagtatcacaacgacaagtaatttacccaattcaactaaattcatcaattgaatgataccaaaatactccaccagctgaacatagatattctgaattaccacttttaacaaattaatttctaatatggcagattagtgcaatagatttaagctctatatataaagtattttacttttattagaaaataaatgtctacatgagctaatttaggtttacaagatagagcttctcctttaatagaacaattaattttttttcatgatcatgcattattaattttagtaataattacagtattggtgggatatttaatatttATATTATTTTTTAATAATTATGTAAATCGATTTCTTTTACATGGACAActtattgaaataatttgaactattttaccagcaattattttactatttattgctcttccttctttacgtttactttatttattagatgaaattaatgaaccatctgtaactttaaaaagaatcggccatcaatgatattgaagttacgaatattcagattttaataatattgaatttgattcatatataattccaacaaatgaattaataactgatggatttcgattattagatgttgataaccgagtagttttacccataaactcacaaattcgaattttagtaacagctgctgatgttattcattcttgaacagtacctgccttaggagtaaaagttgacggtacacctggacgattaaatcaaactaatttttttattaatcgaccgggtttattttatggtcaatgttcagaaatctgtggagctaatcatagatttataccgattgtaattgaaagtgttcctgtaaattactttattaaatgaatttctagaaataactcttcattagatgactgaaagcaagtactggtctcttaaaccatttaatagtaaattagcacttacttctaatgataaaaaattagttaaaatcataacattagtatgtcaaactaaaattattaaataattaatattttttaattccacaaatagcacctattagatgattattattatttattattttttctattacatttattttattttgttctattaactaTTATTcttatataccaaattcacctaaatctaatgaattaaaaaatatcaacttaaattcaataaattgaaaatgataacaaatttattttctgtattcgacccctcagctatttttaatttttcacttaattgattaagaacatttttaggacttttaataattccgtcaatttattgattaataccttctcgttacaatattctatgaaattcaattttattaactcttcataaagaatttaaaactttattaggtccatcaggtcataatggatctacttttatttttatttctttattttcattaattttatttaataatttcataggattatttccatatatttttacaagaacaagacatttaactttaactttatctttagctttacctttatgattatgttttatattatatggatgaattaatcatacacaacatatatttgctcatttagttcctcaaggaacacccgctattcttataccttttatagtatgtattgaaactattagaaatattattcgacctggaacattagctgttcgattaactgctaatataattgctggacatttattattaactcttttaggaaatacaggaccttctatatcttatatattagtaacatttttattaatagctcaaattgctttattagtattagaatcagctgtagctataattcaatcttatgtgtttgctgtattaagaactttatattctagagaagtaaattaatgtctacacactcaaatcacccttttcatttagtggattatagtccatgaccattaacaggagctatcggagctataacaactgtatcaggtatagtaaaatgatttcatcaatatgatatttcattatttgtattaggtaatattattactattttaactgtatatcaat
>DGRP373_w-
tattttataccaacatttattttgattttttggtcatcctgaagtttatattttaattttacctggatttggaataatttctcatattattagacaagagtcaggaaaaaaggaaacttttggttctctaggaataatttatgctatattagctattggattattaggatttattgtatgagctcatcatatatttaccgttggaatagatgtagatactcgagcttattttacctcagctactataattattgcagttcctactggaattaaaatttttagttgattagctactttacatggaactcaactttcttattctccagctattttatgagctttaggatttgtttttttatttacagtaggaggattaacaggagttgttttagctaattcatcagtagatattattttacatgatacttattatgtagtagctcattttcattatgttttatctataggagctgtatttgctattatagcaggttttattcactgataccctttatttactggattaacgttaaataataaatgattaaaaagtcatttcattattatatttattggagttaatttaacattttttcctcaacattttttaggattggctggaatacctcgacgttattcagattacccagatgcttacacaacatgaaatattgtatcaactattggatcaactatttcattattaggaattttattctttttttttattatttgagaaagtttagtatcacaacgacaagtaatttacccaattcaactaaattcatcaattgaatgataccaaaatactccaccagctgaacatagatattctgaattaccacttttaacaaattaatttctaatatggcagattagtgcaatagatttaagctctatatataaagtattttacttttattagaaaataaatgtctacatgagctaatttaggtttacaagatagagcttctcctttaatagaacaattaattttttttcatgatcatgcattattaattttagtaataattacagtattggtgggatatttaatatttatattattttttaataattatgtaaatcgatttcttttacatggacaacttattgaaataatttgaactattttaccagcaattattttactatttattgctcttccttctttacgtttactttatttattagatgaaattaatgaaccatctgtaactttaaaaagaatcggccatcaatgatattgaagttacgaatattcagattttaataatattgaatttgattcatatataattccaacaaatgaattaataactgatggatttcgattattagatgttgataaccgagtagttttacccataaactcacaaattcgaattttagtaacagctgctgatgttattcattcttgaacagtacctgccttaggagtaaaagttgacggtacacctggacgattaaatcaaactaatttttttattaatcgaccgggtttattttatggtcaatgttcagaaatctgtggagctaatcatagatttataccgattgtaattgaaagtgttcctgtaaattactttattaaatgaatttctagaaataactcttcattagatgactgaaagcaagtactggtctcttaaaccatttaatagtaaattagcacttacttctaatgataaaaaattagttaaaatcataacattagtatgtcaaactaaaattattaaataattaatattttttaattccacaaatagcacctattagatgattattattatttattattttttctattacatttattttattttgttctattaactattattcttatataccaaattcacctaaatctaatgaattaaaaaatatcaacttaaattcaataaattgaaaatgataacaaatttattttctgtattcgacccctcagctatttttaatttttcacttaattgattaagaacatttttaggacttttaataattccgtcaatttattgattaataccttctcgttacaatattctatgaaattcaattttattaactcttcataaagaatttaaaactttattaggtccatcaggtcataatggatctacttttatttttatttctttattttcattaattttatttaataatttcataggattatttccatatatttttacaagaacaagacatttaactttaactttatctttagctttacctttatgattatgttttatattatatggatgaattaatcatacacaacatatatttgctcatttagttcctcaaggaacacccgctattcttataccttttatagtatgtattgaaactattagaaatattattcgacctggaacattagctgttcgattaactgctaatataattgctggacatttattattaactcttttaggaaatacaggaccttctatatcttatatattagtaacatttttattaatagctcaaattgctttattagtattagaatcagctgtagctataattcaatcttatgtgtttgctgtattaagaactttatattctagagaagtaaattaatgtctacacactcaaatcacccttttcatttagtggattatagtccatgaccattaacaggagctatcggagctataacaactgtatcaggtatagtaaaatgatttcatcaatatgatatttcattatttgtattaggtaatattattactattttaactgtatatcaat
>DGRP391_w-
tattttataccaacatttattttgattttttggtcatcctgaagtttatattttaattttacctggatttggaataatttctcatattattagacaagagtcaggaaaaaaggaaacttttggttctctaggaataatttatgctatattagctattggattattaggatttattgtatgagctcatcatatatttaccgttggaatagatgtagatactcgagcttattttacctcagctactataattattgcagttcctactggaattaaaatttttagttgattagctactttacatggaactcaactttcttattctccagctattttatgagctttaggatttgtttttttatttacagtaggaggattaacaggagttgttttagctaattcatcagtagatattattttacatgatacttattatgtagtagctcattttcattatgttttatctataggagctgtatttgctattatagcaggttttattcactgataccctttatttactggattaacgttaaataataaatgattaaaaagtcatttcattattatatttattggagttaatttaacattttttcctcaacattttttaggattggctggaatacctcgacgttattcagattacccagatgcttacacaacatgaaatattgtatcaactattggatcaactatttcattattaggaattttattctttttttttattatttgagaaagtttagtatcacaacgacaagtaatttacccaattcaactaaattcatcaattgaatgataccaaaatactccaccagctgaacatagatattctgaattaccacttttaacaaattaatttctaatatggcagattagtgcaatagatttaagctctatatataaagtattttacttttattagaaaataaatgtctacatgagctaatttaggtttacaagatagagcttctcctttaatagaacaattaattttttttcatgatcatgcattattaattttagtaataattacagtattggtgggatatttaatatttatattattttttaataattatgtaaatcgatttcttttacatggacaacttattgaaataatttgaactattttaccagcaattattttactatttattgctcttccttctttacgtttactttatttattagatgaaattaatgaaccatctgtaactttaaaaagaatcggccatcaatgatattgaagttacgaatattcagattttaataatattgaatttgattcatatataattccaacaaatgaattaataactgatggatttcgattattagatgttgataaccgagtagttttacccataaactcacaaattcgaattttagtaacagctgctgatgttattcattcttgaacagtacctgccttaggagtaaaagttgacggtacacctggacgattaaatcaaactaatttttttattaatcgaccgggtttattttatggtcaatgttcagaaatctgtggagctaatcatagatttataccgattgtaattgaaagtgttcctgtaaattactttattaaatgaatttctagaaataactcttcattagatgactgaaagcaagtactggtctcttaaaccatttaatagtaaattagcacttacttctaatgataaaaaattagttaaaatcataacattagtatgtcaaactaaaattattaaataattaatattttttaattccacaaatagcacctattagatgattattattatttattattttttctattacatttattttattttgttctattaactattattcttatataccaaattcacctaaatctaatgaattaaaaaatatcaacttaaattcaataaattgaaaatgataacaaatttattttctgtattcgacccctcagctatttttaatttttcacttaattgattaagaacatttttaggacttttaataattccgtcaatttattgattaataccttctcgttacaatattatatgaaattcaattttattaactcttcataaagaatttaaaactttattaggtccatcaggtcataatggatctacttttatttttatttctttattttcattaattttatttaataatttcataggattatttccatatatttttacaagaacaagacatttaactttaactttatctttagctttacctttatgattatgttttatattatatggatgaattaatcatacacaacatatatttgctcatttagttcctcaaggaacacccgctattcttataccttttatagtatgtattgaaactattagaaatattattcgacctggaacattagctgttcgattaactgctaatataattgctggacatttattattaactcttttaggaaatacaggaccttctatatcttatatattagtaacatttttattaatagctcaaattgctttattagtattagaatcagctgtagctataattcaatcttatgtgtttgctgtattaagaactttatattctagagaagtaaattaatgtctacacactcaaatcacccttttcatttagtggattatagtccatgaccattaacaggagctatcggagctataacaactgtatcaggtatagtaaaatgatttcatcaatatgatatttcattatttgtattaggtaatattattactattttaactgtatatcaat
>DGRP59_w-
TATTTTATACCAACATTTATTTTGATTTTTTGGTCATCCTGAAGTTTATATTTTAATTTTACCTGGATTTGGAATAATTTCTCATATTATTAGACAAGAATCAGGAAAAAAGGAAACTTTTGGTTCTCTAGGAATAATTTATGCTATATTAGCTATTGGATTATTAGGATTTATTGTATGAGCTCATCATATATTTACCGTTGGAATAGATGTAGATACTCGAGCTTATTTTACCTCAGCTACTATAATTATTGCAGTTCCTACTGGAATTAAAATTTTTAGTTGATTAGCTACTTTACATGGAACTCAACTTTCTTATTCTCCAGCTATTTTATGAGCTTTAGGATTTGTTTTTTTATTTACAGTAGGAGGATTAACAGGAGTTGTTTTAGCTAATTCATCAGTAGATATTATTTTACATGATACTTATTATGTAGTAGCTCATTTTCATTATGTTTTATCTATAGGAGCTGTATTTGCTATTATAGCAGGTTTTATTCACTGATACCCTTTATTTACTGGATTAACGTTAAATAATAAATGATTAAAAAGTCATTTCATTATTATATTTATTGGAGTTAATTTAACATTTTTTCCTCAACATTTTTTAGGATTGGCTGGAATACCTCGACGTTATTCAGATTACCCAGATGCTTACACAACATGAAATATTGTATCAACTATTGGATCAACTATTTCATTATTAGGAATTTTATTCTTTTTTTTTATTATTTGAGAAAGTTTAGTATCACAACGACAAGTAATTTACCCAATTCAACTAAATTCATCAATTGAATGATACCAAAATACTCCACCAGCTGAACATAGATATTCTGAATTACCACTTTTAACAAATTAATTTCTAATATGGCAGATTAGTGCAATAGATTTAAGCTCTATATATAAAGTATTTTACTTTTATTAGAAAATAAATGTCTACATGAGCTAATTTAGGTTTACAAGATAGAGCTTCTCCTTTAATAGAACAATTAATTTTTTTTCATGATCATGCATTATTAATTTTAGTAATAATTACAGTATTGGTGGGATATTTAATATTTATATTATTTTTTAATAATTATGTAAATCGATTTCTTTTACATGGACAACTTATTGAAATAATTTGAACTATTTTACCAGCAATTATTTTACTATTTATTGCTCTTCCTTCTTTACGTTTACTTTATTTATTAGATGAAATTAATGAACCATCTGTAACTTTAAAAAGAATCGGCCATCAATGATATTGAAGTTACGAATATTCAGATTTTAATAATATTGAATTTGATTCATATATAATTCCAACAAATGAATTAATAACTGATGGATTTCGATTATTAGATGTTGATAACCGAGTAGTTTTACCCATAAACTCACAAATTCGaattttagtaacagctgctgatgttattcattcttgaacagtacctgccttaggagtaaaagttgacggtacacctggacgattaaatCAAACTAATTTTTTTATTAATCGACCGGGTTTATTTTATGGTCAATGTTCAGAAATCTGTGGAGCTAATCATAGATTTATACCGATTGTAATTGAAAGTGTTCCTGTAAATTACTTTATTAAATGAATTTCTAGAAATAACTCTTCATTAGATGACTGAAAGCAAGTACTGGTCTCTTAAACCATTTAATAGTAAATTAGCACTTACTTCTAATGATAAAAAATTAGTTAAAATCATAACATTAGTATGTCAAACTAAAATTATTAAATAATTAATATTTTTTAATTCCACAAATAGCACCTATTAGATGATTATTATTATTTATTATTTTTTCTATTACATTTATTTTATTTTGTTCTATTAACTATTATTCTTATATACCAAATTCACCTAAATCTAATGAATTAAAAAATATCAACTTAAATTCAATAAATTGAAAATGATAACAAATTTATTTTCTGTATTCGACCCCTCAGCTATTTTTAATTTTTCACTTAATTGATTAAGAACATTTTTAGGACTTTTAATAATTCCGTCAATTTATTGATTAATACCTTCTCGTTACAATATTATATGAAATTCAATTTTATTAACTCTTCATAAAGAATTTAAAACTTTATTAGGTCCATCAGGTCATAATGGATCTACTTTTATTTTTATTTCTTTATTTTCATTAATTTTATTTAATAATTTCATAGGATTATTTCCATATATTTTTACAAGAACAAGACATTTAACTTTAACTTTATCTTTAGCTTTACCTTTATGATTATGTTTTATATTATATGGATGAATTAATCATACACAACATATATTTGCTCATTTAGTTCCTCAAGGAACACCCGCTATTCTTATACCTTTTATAGTATGTATTGAAACTATTAGAAATATTATTCGACCTGGAACATTAGCTGTTCGATTAACTGCTAATATAATTGCTGGACATTTATTATTAACTCTTTTAGGAAATACAGGACCTTCTATATCTTATATATTAGTAACATTTTTATTAATAGCTCAAATTGCTTTATTAGTATTAGAATCAGCTGTAGCTATAATTCAATCTTATGTGTTTGCTGTATTAAGAACTTTATATTCTAGAGAAGTAAATTAATGTCTACACACTCAAATCACCCTTTTCATTTAGTGGATTATAGTCCATGACCATTAACAGGAGCTATCGGAGCTATAACAACTGTATCAGGTATAGTAAAATGATTTCATCAATATGATATTTCATTATTTGTATTAGGTAATATTATTACTATTTTAACTGTATATCAAT
>DGRP208_w-
tattttataccaacatttattttgattttttggtcatcctgaagtttatattttaattttacctggatttggaataatttctcatattattagacaagaatcaggaaaaaaggaaacttttggttctctaggaataatttatgctatattagctattggattattaggatttattgtatgagctcatcatatatttaccgttggaatagatgtagatactcgagcttattttacctcagctactataattattgcagttcctactggaattaaaatttttagttgattagctactttacatggaactcaactttcttattctccagctattttatgagctttaggatttgtttttttatttacagtaggaggattaacaggagttgttttagctaattcatcagtagatattattttacatgatacttattatgtagtagctcattttcattatgttttatctataggagctgtatttgctattatagcaggttttattcactgataccctttatttactggattaacgttaaataataaatgattaaaaagtcatttcattattatatttattggagttaatttaacattttttcctcaacattttttaggattggctggaatacctcgacgttattcagattacccagatgcttacacaacatgaaatattgtatcaactattggatcaactatttcattattaggaattttattctttttttttattatttgagaaagtttagtatcacaacgacaagtaatttacccaattcaactaaattcatcaattgaatgataccaaaatactccaccagctgaacatagatattctgaattaccacttttaacaaattaatttctaatatggcagattagtgcaatagatttaagctctatatataaagtattttacttttattagaaaataaatgtctacatgagctaatttaggtttacaagatagagcttctcctttaatagaacaattaattttttttcatgatcatgcattattaattttagtaataattacagtattggtgggatatttaatatttatattattttttaataattatgtaaatcgatttcttttacatggacaacttattgaaataatttgaactattttaccagcaattattttactatttattgctcttccttctttacgtttactttatttattagatgaaattaatgaaccatctgtaactttaaaaagaatcggccatcaatgatattgaagttacgaatattcagattttaataatattgaatttgattcatatataattccaacaaatgaattaataactgatggatttcgattattagatgttgataaccgagtagttttacccataaactcacaaattcgaattttagtaacagctgctgatgttattcattcttgaacagtacctgccttaggagtaaaagttgacggtacacctggacgattaaatcaaactaatttttttattaatcgaccgggtttattttatggtcaatgttcagaaatctgtggagctaatcatagatttataccgattgtaattgaaagtgttcctgtaaattactttattaaatgaatttctagaaataactcttcattagatgactgaaagcaagtactggtctcttaaaccatttaatagtaaattagcacttacttctaatgataaaaaattagttaaaatcataacattagtatgtcaaactaaaattattaaataattaatattttttaattccacaaatagcacctattagatgattattattatttattattttttctattacatttattttattttgttctattaactattattcttatataccaaattcacctaaatctaatgaattaaaaaatatcaacttaaattcaataaattgaaaatgataacaaatttattttctgtattcgacccctcagctatttttaatttttcacttaattgattaagaacatttttaggacttttaataattccgtcaatttattgattaataccttctcgttacaatattatatgaaattcaattttattaactcttcataaagaatttaaaactttattaggtccatcaggtcataatggatctacttttatttttatttctttattttcattaattttatttaataatttcataggattatttccatatatttttacaagaacaagacatttaactttaactttatctttagctttacctttatgattatgttttatattatatggatgaattaatcatacacaacatatatttgctcatttagttcctcaaggaacacccgctattcttataccttttatagtatgtattgaaactattagaaatattattcgacctggaacattagctgttcgattaactgctaatataattgctggacatttattattaactcttttaggaaatacaggaccttctatatcttatatattagtaacatttttattaatagctcaaattgctttattagtattagaatcagctgtagctataattcaatcttatgtgtttgctgtattaagaactttatattctagagaagtaaattaatgtctacacactcaaatcacccttttcatttagtggattatagtccatgaccattaacaggagctatcggagctataacaactgtatcaggtatagtaaaatgatttcatcaatatgatatttcattatttgtattaggtaatattattactattttaactgtatatcaat
>DGRP325_w-
tattttataccaacatttattttgattttttggtcatcctgaagtttatattttaattttacctggatttggaataatttctcatattattagacaagaatcaggaaaaaaggaaacttttggttctctaggaataatttatgctatattagctattggattattaggatttattgtatgagctcatcatatatttaccgttggaatagatgtagatactcgagcttattttacctcagctactataattattgcagttcctactggaattaaaatttttagttgattagctactttacatggaactcaactttcttattctccagctattttatgagctttaggatttgtttttttatttacagtaggaggattaacaggagttgttttagctaattcatcagtagatattattttacatgatacttattatgtagtagctcattttcattatgttttatctataggagctgtatttgctattatagcaggttttattcactgataccctttatttactggattaacgttaaataataaatgattaaaaagtcatttcattattatatttattggagttaatttaacattttttcctcaacattttttaggattggctggaatacctcgacgttattcagattacccagatgcttacacaacatgaaatattgtatcaactattggatcaactatttcattattaggaattttattctttttttttattatttgagaaagtttagtatcacaacgacaagtaatttacccaattcaactaaattcatcaattgaatgataccaaaatactccaccagctgaacatagatattctgaattaccacttttaacaaattaatttctaatatggcagattagtgcaatagatttaagctctatatataaagtattttacttttattagaaaataaatgtctacatgagctaatttaggtttacaagatagagcttctcctttaatagaacaattaattttttttcatgatcatgcattattaattttagtaataattacagtattggtgggatatttaatatTTATATTaTtttttaaTaattatgtaaatcgatttcttttacatggacaacttattgaaataatttgaactattttaccagcaattattttactatttattgctcttccttctttacgtttactttatttattagatgaaattaatgaaccatctgtaactttaaaaagaatcggccatcaatgatattgaagttacgaatattcagattttaataatattgaatttgattcatatataattccaacaaatgaattaataactgatggatttcgattattagatgttgataaccgagtagttttacccataaactcacaaattcgaattttagtaacagctgctgatgttattcattcttgaacagtacctgccttaggagtaaaagttgacggtacacctggacgattaaatcaaactaatttttttattaatcgaccgggtttattttatggtcaatgttcagaaatctgtggagctaatcatagatttataccgattgtaattgaaagtgttcctgtaaattactttattaaatgaatttctagaaataactcttcattagatgactgaaagcaagtactggtctcttaaaccatttaatagtaaattagcacttacttctaatgataaaaaattagttaaaatcataacattagtatgtcaaactaaaattattaaataattaatattttttaattccacaaaTAGCACCTATTAGATGATTATTATTATTTATTATTTTTTCTATTACATTTATTTTATTTTGTTCTattaactattattcttatataccaaattcacctaaatctaatgaattaaaaaatatcaacttaaattcaataaattgaaaatgataacaaatttattttctgtattcgacccctcagctatttttaatttttcacttaattgattaagaacatttttaggacttttaataattccgtcaatttattgattaataccttctcgttacaatattatatgaaattcaattttattaactcttcataaagaatttaaaactttattaggtccatcaggtcataatggatctacttttatttttatttctttattttcattaattttatttaataatttcataggattatttccatatatttttacaagaacaagacatttaactttaactttatctttagctttacctttatgattatgttttatattatatggatgaattaatcatacacaacatatatttgctcatttagttcctcaaggaacacccgctattcttataccttttatagtatgtattgaaactattagaaatattattcgacctggaacattagctgttcgattaactgctaatataattgctggacatttattattaactcttttaggaaatacaggaccttctatatcttatatattagtaacatttttattaatagctcaaattgctttattagtattagagtcagctgtagctataattcaatcttatgtgtttgctgtattaagaactttatattctagagaagtaaattaatgtctacacactcaaatcacccttttcatttagtggattatagtccatgaccattaacaggagctatcggagctataacaactgtatcaggtatagtaaaatgatttcatcaatatgatatttcattatttgtattaggtaatattattactattttaactgtatatcaat
>DGRP509_w-
tattttataccaacatttattttgattttttggtcatcctgaagtttatattttaattttacctggatttggaataatttctcatattattagacaagaatcaggaaaaaaggaaacttttggttctctaggaataatttatgctatattagctattggattattaggatttattgtatgagctcatcatatatttaccgttggaatagatgtagatactcgagcttattttacctcagctactataattattgcagttcctactggaattaaaatttttagttgattagctactttacatggaactcaactttcttattctccagctattttatgagctttaggatttgtttttttatttacagtaggaggattaacaggagttgttttagctaattcatcagtagatattattttacatgatacttattatgtagtagctcattttcattatgttttatctataggagctgtatttgctattatagcaggttttattcactgataccctttatttactggattaacgttaaataataaatgattaaaaagtcatttcattattatatttattggagttaatttaacattttttcctcaacattttttaggattggctggaatacctcgacgttattcagattacccagatgcttacacaacatgaaatattgtatcaactattggatcaactatttcattattaggaattttattctttttttttattatttgagaaagtttagtatcacaacgacaagtaatttacccaattcaactaaattcatcaattgaatgataccaaaatactccaccagctgaacatagatattctgaattaccacttttaacaaattaatttctaatatggcagattagtgcaatagatttaagctctatatataaagtattttacttttattagaaaataaatgtctacatgagctaatttaggtttacaagatagagcttctcctttaatagaacaattaattttttttcatgatcatgcattattaattttagtaataattacagtattggtgggatatttaatatttatattattttttaataattatGTAaATCGATTTCttTTacatggacaacttattgaaataatttgaactattttaccagcaattattttactatttattgctcttccttctttacgtttactttatttattagatgaaattaatgaaccatctgtaactttaaaaagaatcggccatcaatgatattgaagttacgaatattcagattttaataatattgaatttgattcatatataattccaacaaatgaattaataactgatggatttcgattattagatgttgataaccgagtagttttacccataaactcacaaattcgaattttagtaacagctgctgatgttattcattcttgaacagtacctgccttaggagtaaaagttgacggtacacctggacgattaaatcaaactaatttttttattaatcgaccgggtttattttatggtcaatgttcagaaatctgtggagctaatcatagatttataccgattgtaattgaaagtgttcctgtaaattactttattaaatgaatttctagaaataactcttcattagatgactgaaagcaagtactggtctcttaaaccatttaatagtaaattagcacttacttctaatgataaaaaattagttaaaatcataacattagtatgtcaaactaaaattattaaataattaatattttttaattccacaaatagcacctattagatgattattATTATTTATTATTTTTTCTATTACATTTATTTTAttttgttctattaaCtATTATTCTTATATACCAAATTCACCTAAatctaatgaattaaaaaatatcaacttaaattcaataaattgaaaatgataacaaatttattttctgtattcgacccctcagctatttttaATTTTTCACTTAATTGATTAAGAACATttttaggacttttaataattccGTCAATTTATTGATTAATACCTTctcgttacaatattatatgaaattcaattttattaactcttcataaagaatttaaaactttattaggtccatcaggtcataatggatctacttttatttttatttctttattttcattaattttatttaataatttcataggattatttccatatatttttacaagaacaagacatttaactttaactttatctttagctttacctttatgattatgttttatattatatggatgaattaatcatacacaacatatatttgctcatttagttcctcaaggaacacccgctattcttataccttttatagtatgtattgaaactattagaaatattattcgacctggaacattagctgttcgattaactgctaatataattgctggacatttattattaactcttttaggaaatacaggaccttctatatcttatatattagtaacatttttattaatagctcaaattgctttattagtattagaatcagctgtagctataattcaatcttatgtgtttgctgtattaagaactttatattctagagaagtaaattaatgtctacacactcaaatcacccttttcatttagtggattatagtccatgaccattaacaggagctatcggagctataacaactgtatcaggtatagtaaaatgatttcatcaatatgatatttcattatttgtattaggtaatattattactattttaactgtatatcaat
>DGRP41_w-
tattttataccaacatttattttgattttttggtcatcctgaagtttatattttaattttacctggatttggaataatttctcatattattagacaagaatcaggaaaaaaggaaacttttggttctctaggaataatttatgctatattagctattggattattaggatttattgtatgagctcatcatatatttaccgttggaatagatgtagatactcgagcttattttacctcagctactataattattgcagttcctactggaattaaaatttttagttgattagctactttacatggaactcaactttcttattctccagctattttatgagctttaggatttgtttttttatttacagtaggaggattaacaggagttgttttagctaattcatcagtagatattattttacatgatacttattatgtagtagctcattttcattatgttttatctataggagctgtatttgctattatagcaggttttattcactgataccctttatttactggattaacgttaaataataaatgattaaaaagtcatttcattattatatttattggagttaatttaacattttttcctcaacattttttaggattggctggaatacctcgacgttattcagattacccagatgcttacacaacatgaaatattgtatcaactattggatcaactatttcattattaggaattttattctttttttttattatttgagaaagtttagtatcacaacgacaagtaatttacccaattcaactaaattcatcaattgaatgataccaaaatactccaccagctgaacatagatattctgaattaccacttttaacaaattaatttctaatatggcagattagtgcaatagatttaagctctatatataaagtattttacttttattagaaaataaatgtctacatgagctaatttaggtttacaagatagagcttctcctttaatagaacaattaattttttttcatgatcatgcattattaattttagtaataattacagtattggtgggatatttaatatttatattattttttaataattatgtaaatcgatttcttttacatggacaacttattgaaataatttgaactattttaccagcaattattttactatttattgctcttccttctttacgtttactttatttattagatgaaattaatgaaccatctgtaactttaaaaagaatcggccatcaatgatattgaagttacgaatattcagattttaataatattgaatttgattcatatataattccaacaaatgaattaataactgatggatttcgattattagatgttgataaccgagtagttttacccataaactcacaaattcgaattttagtaacagctgctgatgttattcattcttgaacagtacctgccttaggagtaaaagttgacggtacacctggacgattaaatcaaactaatttttttattaatcgaccgggtttattttatggtcaatgttcagaaatctgtggagctaatcatagatttataccgattgtaattgaaagtgttcctgtaaattactttattaaatgaatttctagaaataactcttcattagatgactgaaagcaagtactggtctcttaaaccatttaatagtaaattagcacttacttctaatgataaaaaattagttaaaatcataacattagtatgtcaaactaaaattattaaataattaatattttttaattccacaaatagcacctattagatgattaTTATTATttatTAtTTTTTCTaTTACatTtATTTTATTTTGttctattaactattattcttatataccaaattcacctaaatctaatgaattaaaaaatatcaacttaaattcaataaattgaaaatgataacaaatttattttctgtattcgacccctcagctatttttaatttttcacttaattgattaagaacatttttaggacttttaataattccgtcaatttattgattaataccttctcgttacaatattatatgaaattcaattttattaactcttcataaagaatttaaaactttattaggtccatcaggtcataatggatctacttttatttttatttctttattttcattaattttatttaataatttcataggattatttccatatatttttacaagaacaagacatttaactttaactttatctttagctttacctttatgattatgttttatattatatggatgaattaatcatacacaacatatatttgctcatttagttcctcaaggaacacccgctattcttataccttttatagtatgtattgaaactattagaaatattattcgacctggaacattagctgttcgattaactgctaatataattgctggacatttattattaactcttttaggaaatacaggaccttctatatcttatatattagtaacatttttattaatagctcaaattgctttattagtattagaatcagctgtagctataattcaatcttatgtgtttgctgtattaagaactttatattctagagaagtaaattaatgtctacacactcaaatcacccttttcatttagtggattatagtccatgaccattaacaggagctatcggagctataacaactgtatcaggtatagtaaaatgatttcatcaatatgatatttcattatttgtattaggtaatattattactattttaactgtatatcaat
>DGRP502_w-
tattttataccaacatttattttgattttttggtcatcctgaagtttatattttaattttacctggatttggaataatttctcatattattagacaagaatcaggaaaaaaggaaacttttggttctctaggaataatttatgctatattagctattggattattaggatttattgtatgagctcatcatatatttaccgttggaatagatgtagatactcgagcttattttacctcagctactataattattgcagttcctactggaattaaaatttttagttgattagctactttacatggaactcaactttcttattctccagctattttatgagctttaggatttgtttttttatttacagtaggaggattaacaggagttgttttagctaattcatcagtagatattattttacatgatacttattatgtagtagctcattttcattatgttttatctataggagctgtatttgctattatagcaggttttattcactgataccctttatttactggattaacgttaaataataaatgattaaaaagtcatttcattattatatttattggagttaatttaacattttttcctcaacattttttaggattggctggaatacctcgacgttattcagattacccagatgcttacacaacatgaaatattgtatcaactattggatcaactatttcattattaggaattttattctttttttttattatttgagaaagtttagtatcacaacgacaagtaatttacccaattcaactaaattcatcaattgaatgataccaaaatactccaccagctgaacatagatattctgaattaccacttttaacaaattaatttctaatatggcagattagtgcaatagatttaagctctatatataaagtattttacttttattagaaaataaatgtctacatgagctaatttaggtttacaagatagagcttctcctttaatagaacaattaattttttttcatgatcatgcattattaattttagtaataattacagtattggtgggatatttaatatttatattattttttaataattatgtaaatcgatttcttttacatggacaacttattgaaataatttgaactattttaccagcaattattttactatttattgctcttccttctttacgtttactttatttattagatgaaattaatgaaccatctgtaactttaaaaagaatcggccatcaatgatattgaagttacgaatattcagattttaataatattgaatttgattcatatataattccaacaaatgaattaataactgatggatttcgattattagatgttgataaccgagtagttttacccataaactcacaaattcgaattttagtaacagctgctgatgttattcattcttgaacagtacctgccttaggagtaaaagttgacggtacacctggacgattaaatcaaactaatttttttattaatcgaccgggtttattttatggtcaatgttcagaaatctgtggagctaatcatagatttataccgattgtaattgaaagtgttcctgtaaattactttattaaatgaatttctagaaataactcttcattagatgactgaaagcaagtactggtctcttaaaccatttaatagtaaattagcacttacttctaatgataaaaaattagttaaaatcataacattagtatgtcaaactaaaattattaaataattaatattttttaattccacaaatagcacctattagatgattattattatttattattttttctattacatttattttattttgttctattaactattattcttatataccaaattcacctaaatctaatgaattaaaaaatatcaacttaaattcaataaattgaaaatgataacaaatttattttctgtattcgacccctcagctatttttaatttttcacttaattgattaagaacatttttaggacttttaataattccgtcaatttattgattaataccttctcgttacaatattatatgaaattcaattttattaactcttcataaagaatttaaaactttattaggtccatcaggtcataatggatctacttttatttttatttctttattttcattaattttatttaataatttcataggattatttccatatatttttacaagaacaagacatttaactttaactttatctttagctttacctttatgattatgttttatattatatggatgaattaatcatacacaacatatatttgctcatttagttcctcaaggaacacccgctattcttataccttttatagtatgtattgaaactattagaaatattattcgacctggaacattagctgttcgattaactgctaatataattgctggacatttattattaactcttttaggaaatacaggaccttctatatcttatatattagtaacatttttattaatagctcaaattgctttattagtattagaatcagctgtagctataattcaatcttatgtgtttgctgtattaagaactttatattctagagaagtaaattaatgtctacacactcaaatcacccttttcatttagtggattatagtccatgaccattaacaggagctatcggagctataacaactgtatcaggtatagtaaaatgatttcatcaatatgatatttcattatttgtattaggtaatattattactattttaactgtatatcaat
>DGRP386_w-
tattttataccaacatttattttgattttttggtcatcctgaagtttatattttaattttacctggatttggaataatttctcatattattagacaagaatcaggaaaaaaggaaacttttggttctctaggaataatttatgctatattagctattggattattaggatttattgtatgagctcatcatatatttaccgttggaatagatgtagatactcgagcttattttacctcagctactataattattgcagttcctactggaattaaaatttttagttgattagctactttacatggaactcaactttcttattctccagctattttatgagctttaggatttgtttttttatttacagtaggaggattaacaggagttgttttagctaattcatcagtagatattattttacatgatacttattatgtagtagctcattttcattatgttttatctataggagctgtatttgctattatagcaggttttattcactgataccctttatttactggattaacgttaaataataaatgattaaaaagtcatttcattattatatttattggagttaatttaacattttttcctcaacattttttaggattggctggaatacctcgacgttattcagattacccagatgcttacacaacatgaaatattgtatcaactattggatcaactatttcattattaggaattttattctttttttttattatttgagaaagtttagtatcacaacgacaagtaatttacccaattcaactaaattcatcaattgaatgataccaaaatactccaccagctgaacatagatattctgaattaccacttttaacaaattaatttctaatatggcagattagtgCAAtAGATTTaagctctaTatataaaGTATtTTACTTTTATTAGAAAATAAATGTCTACATGAGctAAtttaggtttacaagatagAGCTTCTCCTTTAAtagaacaaTTAATTTTTTTTCATGATCATGCATTATTAATTTTAGTAATAATTACAGTATTGGTGGGATATTTAATATTTATATTATTTTTTAATAATTATGTAAATCGATTTCTTTTACATGGACAACTTATTGAAATAATTTGAactattttaccagcaattattttactatttattgctcttccttctttacgtttactttatttattagatgaaattaatgaaccatctgtaactttaaaaagaatcggccatcaatgatattgaagttacgaatattcagattttaataatattgaatttgattcatatataattccaacaaatgaattaataactgatggatttcgattattagatgttgataaccgagtagttttacccataaactcacaaattcgaattttagtaacagctgctgatgttattcattcttgaacagtacctgccttaggagtaaaagttgacggtacacctggacgattaaatcaaactaatttttttattaatcgaccgggtttattttatggtcaatgttcagaaatctgtggagctaatcatagatttataccgattgtaattgaaagtgttcctgtaaattactttattaaatgaatttctagaaataactcttcattagatgactgaaagcaagtactggtctcttaaaccatttaaTAGTAAATTAGCACTTACTTCTAATGATAAAAAATTAGTTAAAATCATAACATTAGTATGTCAAACTAAAATTATTAAATAATTAATATTTTTTAATTCCACAAATAGCACCTATTAGATGATTATTATTATTTATTATTTTTTCTATTACATTTATTTTATTTTGTTCTATTAACTATTATTCTTATATACCAAATTCACCTAAATCtAAtgaattaaaaaatatcaacttaaattcaataaattgaaaatgataacaaatttattttctgtattcgaccccTCAGCTATTTttAaTttttcacttaattgattaagaacatttttaggacttttaataattccgtcaatttattgattaataccttctcgttacaatattatatgaaattcaattttattaactcttcataaagaatttaaaactttattaggtccatcaggtcataatggatctacttttatttttattTCTTTATTTTCATTAATTTTATTTAATAATTTCATAGGATTATTTCCATATATTTTTACAAGAAcaagAcatttaactttaactttatctttagctttacctttatgattatgttttatattatatggatgaattaatcatacacaacatatatttgctcatttagttcctcaaggaacacccgctattcttataccttttatagtatgtattgaaactattagaaatattattcgacctggaacattagctgttcgattaactgctaatataattgctggacatttattattaactcttttaggaaatacaggaccttctatatcttatatattagtaacatttttattaatagctcaaattgctttattagtattagaatcagctgtagctataattcaatcttatgtgtttgctgtattaagaactttatattctagagaagtaaattaatgtctacacactcaaatcacccttttcatttagtggattatagtccatgaccattaacaggagctatcggagctataacaactgtatcaggtatagtaaaatgatttcatcaatatgatatttcattatttgtattaggtaatattattactattttaactgtatatcaat
>DGRP42_w-
tattttataccaacatttattttgattttttggtcatcctgaagtttatattttaattttacctggatttggaataatttctcatattattagacaagaatcaggaaaaaaggaaacttttggttctctaggaataatttatgctatattagctattggattattaggatttattgtatgagctcatcatatatttaccgttggaatagatgtagatactcgagcttattttacctcagctactataattattgcagttcctactggaattaaaatttttagttgattagctactttacatggaactcaactttcttattctccagctattttatgagctttaggatttgtttttttatttacagtaggaggattaacaggagttgttttagctaattcatcagtagatattattttacatgatacttattatgtagtagctcattttcattatgttttatctataggagctgtatttgctattatagcaggttttattcactgataccctttatttactggattaacgttaaataataaatgattaaaaagtcatttcattattatatttattggagttaatttaacattttttcctcaacattttttaggattggctggaatacctcgacgttattcagattacccagatgcttacacaacatgaaatattgtatcaactattggatcaactatttcattattaggaattttattctttttttttattatttgagaaagtttagtatcacaacgacaagtaatttacccaattcaactaaattcatcaattgaatgataccaaaatactccaccagctgaacatagatattctgaattaccacttttaacaaattaatttctaatatggcagattagtgcaatagatttaagctctatatataaagtattttacttttattagaaaataaatgtctacatgagctaatttaggtttacaagatagagcttctcctttaatagaacaattaattttttttcatgatcatgcattattaattttagtaataattacagtattggtgggatatttaatatttatattattttttaataattatgtaaatcgatttcttttacatggacaacttattgaaataatttgaactattttaccagcaattattttactatttattgctcttccttctttacgtttactttatttattagatgaaattaatgaaccatctgtaactttaaaaagaatcggccatcaatgatattgaagttacgaatattcagattttaataatattgaatttgattcatatataattccaacaaatgaattaataactgatggatttcgattattagatgttgataaccgagtagttttacccataaactcacaaattcgaattttagtaacagctgctgatgttattcattcttgaacagtacctgccttaggagtaaaagttgacggtacacctggacgattaaatcaaactaatttttttattaatcgaccgggtttattttatggtcaatgttcagaaatctgtggagctaatcatagatttataccgattgtaattgaaagtgttcctgtaaattactttattaaatgaatttctagaaataactcttcattagatgactgaaagcaagtactggtctcttaaaccatttaatagtaaattagcacttacttctaatgataaaaaattagttaaaatcataacattagtatgtcaaactaaaattattaaataattaatattttttaattccacaaatagcacctattagatgattattattatttattattttttctattacatttattttattttgttctattaactattattcttatataccaaattcacctaaatctaatgaattaaaaaatatcaacttaaattcaataaattgaaaatgataacaaatttattttctgtattcgacccctcagctatttttaatttttcacttaattgattaagaacatttttaggacttttaataattccgtcaatttattgattaataccttctcgttacaatattatatgaaattcaattttattaactcttcataaagaatttaaaactttattaggtccatcaggtcataatggatctacttttatttttatttctttattttcattaattttatttaataatttcataggattatttccatatatttttacaagaacaagacatttaactttaactttatctttagctttacctttatgattatgttttatattatatggatgaattaatcatacacaacatatatttgctcatttagttcctcaaggaacacccgctattcttataccttttatagtatgtattgaaactattagaaatattattcgacctggaacattagctgttcgattaactgctaatataattgctggacatttattattaactcttttaggaaatacaggaccttctatatcttatatattagtaacatttttattaatagctcaaattgctttattagtattagaatcagctgtagctataattcaatcttatgtgtttgctgtattaagaactttatattctagagaagtaaattaatgtctacacactcaaatcacccttttcatttagtggattatagtccatgaccattaacaggagctatcggagctataacaactgtatcaggtatagtaaaatgatttcatcaatatgatatttcattatttgtattaggtaatattattactattttaactgtatatcaat
>DGRP857_w-
tattttataccaacatttattttgattttttggtcatcctgaagtttatattttaattttacctggatttggaataatttctcatattattagacaagaatcaggaaaaaaggaaacttttggttctctaggaataatttatgctatattagctattggattattaggatttattgtatgagctcatcatatatttaccgttggaatagatgtagatactcgagcttattttacctcagctactataattattgcagttcctactggaattaaaatttttagttgattagctactttacatggaactcaactttcttattctccagctattttatgagctttaggatttgtttttttatttacagtaggaggattaacaggagttgttttagctaattcatcagtagatattattttacatgatacttattatgtagtagctcattttcattatgttttatctataggagctgtatttgctattatagcaggttttattcactgataccctttatttactggattaacgttaaataataaatgattaaaaagtcatttcattattatatttattggagttaatttaacattttttcctcaacattttttaggattggctggaatacctcgacgttattcagattacccagatgcttacacaacatgaaatattgtatcaactattggatcaactatttcattattaggaattttattctttttttttattatttgagaaagtttagtatcacaacgacaagtaatttacccaattcaactaaattcatcaattgaatgataccaaaatactccaccagctgaacatagatattctgaattaccacttttaacaaattaatttctaatatggcagattagtgcaatagatttaagctctatatataaagtattttacttttattagaaaataaatgtctacatgagctaatttaggtttacaagatagagcttctcctttaatagaacaattaattttttttcatgatcatgcattattaattttagtaataattacagtattggtgggatatttaatatttatattattttttaataattatgtaaatcgatttcttttacatggacaacttattgaaataatttgaactattttaccagcaattattttactatttattgctcttccttctttacgtttactttatttattagatgaaattaatgaaccatctgtaactttaaaaagaatcggccatcaatgatattgaagttacgaatattcagattttaataatattgaatttgattcatatataattccaacaaatgaattaataactgatggatttcgattattagatgttgataaccgagtagttttacccataaactcacaaattcgaattttagtaacagctgctgatgttattcattcttgaacagtacctgccttaggagtaaaagttgacggtacacctggacgattaaatcaaactaatttttttattaatcgaccgggtttattttatggtcaatgttcagaaatctgtggagctaatcatagatttataccgattgtaattgaaagtgttcctgtaaattactttattaaatgaatttctagaaataactcttcattagatgactgaaagcaagtactggtctcttaaaccatttaatagtaaattagcacttacttctaatgataaaaaattagttaaaatcataacattagtatgtcaaactaaaattattaaataattaatattttttaattccacaaatagcacctattagatgattattattatttattattttttctattacatttattttattttgttctattaactattattcttatataccaaattcacctaaatctaatgaattaaaaaatatcaacttaaattcaataaattgaaaatgataacaaatttattttctgtattcgacccctcagctatttttaatttttcacttaattgattaagaacatttttaggacttttaataattccgtcaatttattgattaataccttctcgttacaatattatatgaaattcaattttattaactcttcataaagaatttaaaactttattaggtccatcaggtcataatggatctacttttatttttatttctttattttcattaattttatttaataatttcataggattatttccatatatttttacaagaacaagacatttaactttaactttatctttagctttacctttatgattatgttttatattatatggatgaattaatcatacacaacatatatttgctcatttagttcctcaaggaacacccgctattcttataccttttatagtatgtattgaaactattagaaatattattcgacctggaacattagctgttcgattaactgctaatataattgctggacatttattattaactcttttaggaaatacaggaccttctatatcttatatattagtaacatttttattaatagctcaaattgctttattagtattagaatcagctgtagctataattcaatcttatgtgtttgctgtattaagaactttatattctagagaagtaaattaatgtctacacactcaaatcacccttttcatttagtggattatagtccatgaccattaacaggagctatcggagctataacaactgtatcaggtatagtaaaatgatttcatcaatatgatatttcattatttgtattaggtaatattattactattttaactgtatatcaat
>DGRP217_w-
tattttataccaacatttattttGATTTTTTGGTCATCCTGAAGTTTATATTTTAATTTTACCTGGATTTGGAATAATTTCTCATATTATTAGACAAGAATCAGGAAaaaAggaaactTTtggttctctaggaataatttatgctatattagctattggattattaggatttattgtatgAGCTCatcatatatttaccgtTGgaaTagatgtagatactcgagcttattttAcCtcagctactataattattgCagttCCTACTGGAATTAAAATTTTTAGTTGATTAGCTACTTTACATGGAACtcAaCTTTCTTATTCTccagctattttatgagctttaggatttgtttttttatttacagtaggAGGATTAACAGGAGTTGTTTTAGCTAATTCATCAGTAGATATTATTTTACATGATACTTATTATGTAGTAGCTCATTTTCATTATGttttatctataggagctgtatttgctattatagcaggttttaTTCACTGATACCCTTTATTTACTGGATTAACGTTAAATAATAAATGATTAAAAAGTCATTTCATTATTATATTTATTGGAGTTAATTtaacattttttcctcaacattttttaggattggctggaatacctcgacgttattcagattacccagatgcttacacaacatgaaatattgtatcaactattggaTCAACTATTTCATTATTAGGAATTTTATTCTTTTTTTTTATTATTTGAGAAAGTttagtatcacaacgacaagtaatttacccaattcaactaaattcatcaattgaatgataccaaaatactccaccagctgaacatagatattctgaattACCACTTTTAACAAATTAATTTCTAATATGGCAGATTAGTGCAATAGATTTAAGCTCTATATATAAAGTATTTTACTTTTATTAGAAAATAAATGTCTACATGAGCTAATTTAGGTTTACAAGATAGAGCTTCTCCTTTAATAGAACAATTAATTTTTTTTCATGATCATGCATTATTAATTTTAGTAATAATTACAGTATTGGTGGGATATTTAATATTTATATTATTTTTTAATAATTATGTAAATCGATTTCTTTTACATGGACAACTTATTGAAATAATTTGAACTATTTTACCAGCAATTATTTTACTATTTATTGCTCTTCCTTCTTTACGTTTACTTTATTTATTAGATGAAATTAATGAACCATCTGTAACTTTAAAAAGAATCGGCcatcaatgatattgaagttacgaatattcagattttaataatattgaatttgattcatatataattccaacaaatgaattaataactgatggatttcgattattagatgttgataaccgagtagttttacccataaactcacaaattcgaattttagtaacagctgctgatgttattcattcttgaacagtacctgccttaggagtaaaagttgacggtacacctggacgattaaatcaaactaatttttttattaatcgaccgggtttattttatggtcaatgttcagaaatctgtggagctaatcatagatttataccgattgtaattgaaagtgttcctgtaaattactttattaaatgaatttctagaaataactcttcattagATGACTGAAAGCAAGTACTGGTCTCTTAAACCATTTAATAGTAAATTAGCACTTACTTCTAATGATAAAAAATTAGTTAAAATCATAACATTAGTATGTCAAACTAAAATTATTAAATAATTAATATTTTTTAATTCCACAAATAGCACCTATTAGATGATTATTATTATTTATTATTTTTTCTATTACATTTATTTTATTTTGTTCTATTAACTATTATTCTTATATACCAAATTCACCTAAATCTAATGAATTAAAAAATATCAACTTAAATTCAATAAATTGAAAATGATAACAAATTTATTTTCTGTATTCGACCCCTCAGCTATTTTTAATTTTTCACTTAATTGATTAAGAACATTTTTAGGACTTTTAATAATTCCGTCAATTTATTGATTAATACCTTCTCGTTACAATATTATATGAAATTCAATTTTATTAACTCTTCATAAAGAATTTAAAACTTTATTAGGTCCATCAGGTCATAATGGATCTACTTTTATTTTTATTTCTTTATTTTCATTAATTTTATTTAATAATTTCATAGGATTATTTCCATATATTTTTACAAGAACAAGACATTTAACTTTAACTTTATCTTTAGCTTTACCTTTATGATTATGTTTTATATTATATGGATGAATTAATCATACACAACATATATTTGCTCATTTAGTTCCTCAAGGAACACCCGCTATTCTTATACCTTTTATAGTATGTATTGAAACTATTAGAAATATTATTCGACCTGGAACATTAGCTGTTCGATTAACTGCTAATATAATTGCTGGACATTTATTATTAACTCTTTTAGGAAATACAGGACCTTCTATATCTTATATATTAGTAACATTTTTATTAATAGCTCAAATTGCTTTATTAGTATTAGAATCAGCTGTAGCTATAATTCAATCTTATGTGTTTGCTGTATTAAGAACTTTATATTCTAGAGAAGTAAATTAATGTCTAcacactcaaatcacccttttcatttagtggattatagtccatgaccattaacaggagctatcggagctataacaactgtatcaggtatagtaaaatgatttCATCAATATGATATTTCATTATTTGTATTAGGTAATATtattactattttaactgtatatcaat
>DGRP508_w-
tattttataccaacatttattttgattttttggtcatcctgaagtttatattttaattttacctggatttggaataatttctcatattattagacaagaatcaggaaaaaaggaaacttttggttctctaggaataatttatgctatattagctattggattattaggatttattgtatgagctcatcatatatttaccgttggaatagatgtagatactcgagcttattttacctcagctactataattattgcagttcctactggaattaaaatttttagttgattagctactttacatggaactcaactttcttattctccagctattttatgagctttaggatttgtttttttatttacagtaggaggattaacaggagttgttttagctaattcatcagtagatattattttacatgatacttattatgtagtagctcattttcattatgttttatctataggagctgtatttgctattatagcaggttttattcactgataccctttatttactggattaacgttaaataataaatgattaaaaagtcatttcattattatatttattggagttaatttaacattttttcctcaacattttttaggattggctggaatacctcgacgttattcagattacccagatgcttacacaacatgaaatattgtatcaactattggatcaactatttcattattaggaattttattctttttttttattatttgagaaagtttagtatcacaacgacaagtaatttacccaattcaactaaattcatcaattgaatgataccaaaatactccaccagctgaacatagatattctgaattaccacttttaacaaattaatttctaatatggcagattagtgcaatagatttaagctctatatataaagtattttacttttattagaaaataaatgtctacatgagctaatttaggtttacaagatagagcttctcctttaatagaacaattaattttttttcatgatcatgcattattaattttagtaataattacagtattggtgggatatttaatatttatattattttttaataattatgtaaatcgatttcttttacatggacaacttattgaaataatttgaactattttaccagcaattattttactatttattgctcttccttctttacgtttactttatttattagatgaaattaatgaaccatctgtaactttaaaaagaatcggccatcaatgatattgaagttacgaatattcagattttaataatattgaatttgattcatatataattccaacaaatgaattaataactgatggatttcgattattagatgttgataaccgagtagttttacccataaactcacaaattcgaattttagtaacagctgctgatgttattcattcttgaacagtacctgccttaggagtaaaagttgacggtacacctggacgattaaatcaaactaatttttttattaatcgaccgggtttattttatggtcaatgttcagaaatctgtggagctaatcatagatttataccgattgtaattgaaagtgttcctgtaaattactttattaaatgaatttctagaaataactcttcattagatgactgaaagcaagtactggtctcttaaaccatttaatagtaaattagcacttacttctaatgataaaaaattagttaaaatcataacattagtatgtcaaactaaaattattaaataattaatattttttaattccacaaatagcacctattagatgattattattatttattattttttctattacatttattttattttgttctattaactattattcttatataccaaattcacctaaatctaatgaattaaaaaatatcaacttaaattcaataaattgaaaatgataacaaatttattttctgtattcgacccctcagctatttttaatttttcacttaattgattaagaacatttttaggacttttaataattccgtcaatttattgattaataccttctcgttacaatattatatgaaattcaattttattaactcttcataaagaatttaaaactttattaggtccatcaggtcataatggatctacttttatttttatttctttattttcattaattttatttaataatttcataggattatttccatatatttttacaagaacaagacatttaactttaactttatctttagctttacctttatgattatgttttatattatatggatgaattaatcatacacaacatatatttgctcatttagttcctcaaggaacacccgctattcttataccttttatagtatgtattgaaactattagaaatattattcgacctggaacattagctgttcgattaactgctaatataattgctggacatttattattaactcttttaggaaatacaggaccttctatatcttatatattagtaacatttttattaatagctcaaattgctttattagtattagaatcagctgtagctataattcaatcttatgtgtttgctgtattaagaactttatattctagagaagtaaattaatgtctacacactcaaatcacccttttcatttagtggattatagtccatgaccattaacaggagctatcggagctataacaactgtatcaggtatagtaaaatgatttcatcaatatgatatttcattatttgtattaggtaatattattactattttaactgtatatcaat
>DGRP907_w-
tattttataccaacatttattttgattttttggtcatcctgaagtttatattttaattttacctggatttggaataatttctcatattattagacaagaatcaggaaaaaaggaaacttttggttctctaggaataatttatgctatattagctattggattattaggatttattgtatgagctcatcatatatttaccgttggaatagatgtagatactcgagcttattttacctcagctactataattattgcagttcctactggaattaaaatttttagttgattagctactttacatggaactcaactttcttattctccagctattttatgagctttaggatttgtttttttatttacagtaggaggattaacaggagttgttttagctaattcatcagtagatattattttacatgatacttattatgtagtagctcattttcattatgttttatctataggagctgtatttgctattatagcaggttttattcactgataccctttatttactggattaacgttaaataataaatgattaaaaagtcatttcattattatatttattggagttaatttaacattttttcctcaacattttttaggattggctggaatacctcgacgttattcagattacccagatgcttacacaacatgaaatattgtatcaactattggatcaactatttcattattaggaattttattctttttttttattatttgagaaagtttagtatcacaacgacaagtaatttacccaattcaactaaattcatcaattgaatgataccaaaatactccaccagctgaacatagatattctgaattaccacttttaacaaattaatttctaatatggcagattagtgcaatagatttaagctctatatataaagtattttacttttattagaaaataaatgtctacatgagctaatttaggtttacaagatagagcttctcctttaatagaacaattaattttttttcatgatcatgcattattaattttagtaataattacagtattggtgggatatttaatatttatattattttttaataattatgtaaatcgatttcttttacatggacaacttattgaaataatttgaactattttaccagcaattattttactatttattgctcttccttctttacgtttactttatttattagatgaaattaatgaaccatctgtaactttaaaaagaatcggccatcaatgatattgaagttacgaatattcagattttaataatattgaatttgattcatatataattccaacaaatgaattaataactgatggatttcgattattagatgttgataaccgagtagttttacccataaactcacaaattcgaattttagtaacagctgctgatgttattcattcttgaacagtacctgccttaggagtaaaagttgacggtacacctggacgattaaatcaaactaatttttttattaatcgaccgggtttattttatggtcaatgttcagaaatctgtggagctaatcatagatttataccgattgtaattgaaagtgttcctgtaaattactttattaaatgaatttctagaaataactcttcattagatgactgaaagcaagtactggtctcttaaaccatttaatagtaaattagcacttacttctaatgataaaaaattagttaaaatcataacattagtatgtcaaactaaaattattaaataattaatattttttaattccacaaatagcacctattagatgattattattatttattattttttctattacatttattttattttgttctattaactattattcttatataccaaattcacctaaatctaatgaattaaaaaatatcaacttaaattcaataaattgaaaatgataacaaatttattttctgtattcgacccctcagctatttttaatttttcacttaattgattaagaacatttttaggacttttaataattccgtcaatttattgattaataccttctcgttacaatattatatgaaattcaattttattaactcttcataaagaatttaaaactttattaggtccatcaggtcataatggatctacttttatttttatttctttattttcattaattttatttaataatttcataggattatttccatatatttttacaagaacaagacatttaactttaactttatctttagctttacctttatgattatgttttatattatatggatgaattaatcatacacaacatatatttgctcatttagttcctcaaggaacacccgctattcttataccttttatagtatgtattgaaactattagaaatattattcgacctggaacattagctgttcgattaactgctaatataattgctggacatttattattaactcttttaggaaatacaggaccttctatatcttatatattagtaacatttttattaatagctcaaattgctttattagtattagaatcagctgtagctataattcaatcttatgtgtttgctgtattaagaactttatattctagagaagtaaattaatgtctacacactcaaatcacccttttcatttagtggattatagtccatgaccattaacaggagctatcggagctataacaactgtatcaggtatagtaaaatgatttcatcaatatgatatttcattatttgtattaggtaatattattactattttaactgtatatcaat
>DGRP517_w-
tattttataccaacatttattttgattttttggtcatcctgaagtttatattttaattttacctggatttggaataatttctcatattattagacaagaatcaggaaaaaaggaaacttttggttctctaggaataatttatgctatattagctattggattattaggatttattgtatgagctcatcatatatttaccgttggaatagatgtagatactcgagcttattttacctcagctactataattattgcagttcctactggaattaaaatttttagttgattagctactttacatggaactcaactttcttattctccagctattttatgagctttaggatttgtttttttatttacagtaggaggattaacaggagttgttttagctaattcatcagtagatattattttacatgatacttattatgtagtagctcattttcattatgttttatctataggagctgtatttgctattatagcaggttttattcactgataccctttatttactggattaacgttaaataataaatgattaaaaagtcatttcattattatatttattggagttaatttaacattttttcctcaacattttttaggattggctggaatacctcgacgttattcagattacccagatgcttacacaacatgaaatattgtatcaactattggatcaactatttcattattaggaattttattctttttttttattatttgagaaagtttagtatcacaacgacaagtaatttacccaattcaactaaattcatcaattgaatgataccaaaatactccaccagctgaacatagatattctgaattaccacttttaacaaattaatttctaatatggcagattagtgcaatagatttaagctctatatataaagtattttacttttattagaaaataaatgtctacatgagctaatttaggtttacaagatagagcttctcctttaatagaacaattaattttttttcatgatcatgcattattaattttagtaataattacagtattggtgggatatttaatatttatattattttttaataattatgtaaatcgatttcttttacatggacaacttattgaaataatttgaactattttaccagcaattattttactatttattgctcttccttctttacgtttactttatttattagatgaaattaatgaaccatctgtaactttaaaaagaatcggccatcaatgatattgaagttacgaatattcagattttaataatattgaatttgattcatatataattccaacaaatgaattaataactgatggatttcgattattagatgttgataaccgagtagttttacccataaactcacaaattcgaattttagtaacagctgctgatgttattcattcttgaacagtacctgccttaggagtaaaagttgacggtacacctggacgattaaatcaaactaatttttttattaatcgaccgggtttattttatggtcaatgttcagaaatctgtggagctaatcatagatttataccgattgtaattgaaagtgttcctgtaaattactttattaaatgaatttctagaaataactcttcattagatgactgaaagcaagtactggtctcttaaaccatttaatagtaaattagcacttacttctaatgataaaaaattagttaaaatcataacattagtatgtcaaactaaaattattaaataattaatattttttaattccacaaatagcacctattagatgattattattatttattattttttctattacatttattttattttgttctattaactattattcttatataccaaattcacctaaatctaatgaattaaaaaatatcaacttaaattcaataaattgaaaatgataacaaatttattttctgtattcgacccctcagctatttttaatttttcacttaattgattaagaacatttttaggacttttaataattccgtcaatttattgattaataccttctcgttacaatattatatgaaattcaattttattaactcttcataaagaatttaaaactttattaggtccatcaggtcataatggatctacttttatttttatttctttattttcattaattttatttaataatttcataggattatttccatatatttttacaagaacaagacatttaactttaactttatctttagctttacctttatgattatgttttatattatatggatgaattaatcatacacaacatatatttgctcatttagttcctcaaggaacacccgctattcttataccttttatagtatgtattgaaactattagaaatattattcgacctggaacattagctgttcgattaactgctaatataattgctggacatttattattaactcttttaggaaatacaggaccttctatatcttatatattagtaacatttttattaatagctcaaattgctttattagtattagaatcagctgtagctataattcaatcttatgtgtttgctgtattaagaactttatattctagagaagtaaattaatgtctacacactcaaatcacccttttcatttagtggattatagtccatgaccattaacaggagctatcggagctataacaactgtatcaggtatagtaaaatgatttcatcaatatgatatttcattatttgtattaggtaatattattactattttaactgtatatcaat
>DGRP177_w-
tattttataccaacatttattttgattttttggtcatcctgaagtttatattttaattttacctggatttggaataatttctcatattattagacaagaatcaggaaaaaaggaaacttttggttctctaggaataatttatgctatattagctattggattattaggatttattgtatgagctcatcatatatttaccgttggaatagatgtagatactcgagcttattttacctcagctactataattattgcagttcctactggaattaaaatttttagttgattagctactttacatggaactcaactttcttattctccagctattttatgagctttaggatttgtttttttatttacagtaggaggattaacaggagttgttttagctaattcatcagtagatattattttacatgatacttattatgtagtagctcattttcattatgttttatctataggagctgtatttgctattatagcaggttttattcactgataccctttatttactggattaacgttaaataataaatgattaaaaagtcatttcattattatatttattggagttaatttaacattttttcctcaacattttttaggattggctggaatacctcgacgttattcagattacccagatgcttacacaacatgaaatattgtatcaactattggatcaactatttcattattaggaattttattctttttttttattatttgagaaagtttagtatcacaacgacaagtaatttacccaattcaactaaattcatcaattgaatgataccaaaatactccaccagctgaacatagatattctgaattaccacttttaacaaattaatttctaatatggcagattagtgcaatagatttaagctctatatataaagtattttacttttattagaaaataaatgtctacatgagctaatttaggtttacaagatagagcttctcctttaatagaacaattaattttttttcatgatcatgcattattaattttagtaataattacagtattggtgggatatttaatatttatattattttttaataattatgtaaatcgatttcttttacatggacaacttattgaaataatttgaactattttaccagcaattattttactatttattgctcttccttctttacatttactttatttattagatgaaattaatgaaccatctgtaactttaaaaagaatcggccatcaatgatattgaagttacgaatattcagattttaataatattgaatttgattcatatataattccaacaaatgaattaataactgatggatttcgattattagatgttgataaccgagtagttttacccataaactcacaaattcgaattttagtaacagctgctgatgttattcattcttgaacagtacctgccttaggagtaaaagttgacggtacacctggacgattaaatcaaactaatttttttattaatcgaccgggtttattttatggtcaatgttcagaaatctgtggagctaatcatagatttataccgattgtaattgaaagtgttcctgtaaattactttattaaatgaatttctagaaataactcttcattagatgactgaaagcaagtactggtctcttaaaccatttaatagtaaattagcacttacttctaatgataaaaaattagttaaaatcataacattagtatgtcaaactaaaattattaaataattaatattttttaattccacaaatagcacctattagatgattattattatttattattttttctattacatttattttattttgttctattaactattattcttatataccaaattcacctaaatctaatgaattaaaaaatatcaacttaaattcaataaattgaaaatgataacaaatttattttctgtattcgacccctcagctatttttaatttttcacttaattgattaagaacatttttaggacttttaataattccgtcaatttattgattaataccttctcgttacaatattatatgaaattcaattttattaactcttcataaagaatttaaaactttattaggtccatcaggtcataatggatctacttttatttttatttctttattttcattaattttatttaataatttcataggattatttccatatatttttacaagaacaagacatttaactttaactttatctttagctttacctttatgattatgttttatattatatggatgaattaatcatacacaacatatatttgctcatttagttcctcaaggaacacccgctattcttataccttttatagtatgtattgaaactattagaaatattattcgacctggaacattagctgttcgattaactgctaatataattgctggacatttattattaactcttttaggaaatacaggaccttctatatcttatatattagtaacatttttattaatagctcaaattgctttattagtattagaatcagctgtagctataattcaatcttatgtgtttgctgtattaagaactttatattctagagaagtaaattaatgtctacacactcaaatcacccttttcatttagtggattatagtccatgaccattaacaggagctatcggagctataacaactgtatcaggtatagtaaaatgatttcatcaatatgatatttcattatttgtattaggtaatattattactattttaactgtatatcaat
>DGRP161_w-
tattttataccaacatttattttgattttttggtcatcctgaaGTTTATATTTTAATTTTACCTGGATTTGGAATAATTTCTCATATTATTAGACAAGAATCAGgaAAAAAGGAAACttttggttctctaggaataatttatgctatattagctatTGGATTATTAGGATTTATTGTATGAGCTCATCATATATTTACCGTTGGAATAGATGTAGATACTCGAGCTTATTTTACCTCAGCTACTATAATTATTGCAGttcctactggaattaaaatttttagttgattAGCTACTTTACATGGAACTCAACTTTCTTATTCTCCAGCTATTTtatgagcTttAGGATTTGTTTTTTTATTTACAGTAGGAGGATTAACAGGAGTTGTTTTAGCTAATTCATCAGTAGATATTATTTTACATGATACTTATTATGTAGTAGCTCATTTTCATTAtgttTTAtctataggagctgtatttgctattatagcaggttTtaTTCACTGATACCCTTTATTTACTGGATTAACGTTAAATAATAAATGATTAAAAAGTCATTTCATTATTATATTTATTGGAGTTAATTTAACATTTtttcctcaacattttttaggattggctggaatacctcgacgttattcagattacccagatgcttacacaacatgaaatattgtatcaactattggatcaactatttcattattaggaattttaTTCTTTTTTTTTattatttgagaaagtttagtatcacaacgacaagtaatttacccaattcaactaaattcatcaattgaatgataccaaaatactccaccagctgaacatagatattctgaatTaCCACTTTTAACAAATTAATTTCTAATATGGCAGATTAGTGCAATAGATTTAAGCTCTATATATAAAGTATTTTACTTTTATTAGAAAATAAATGTCTACATGAGCTAATTTAGGTTTACAAGATAGAGCTTCTCCTTTAATAGAACAATTAATTTTTTTTCATGATCATGCATTATTAATTTTAGTAATAATTACAGTATTGGTGGGATATTTAATATTTATATTATTTTTTAATAATTATGTAAATCGATTTCTTTTACATGGACAACTTATTGAAATAATTTGAACTATTTTACCAGCAATTATTTTACTATTTATTGCTCTTCCTTCTTTACGTTTACTTTATTTATTAGATGAAATTAATGAACCATCTGTAACTTTAAAAAGAATCGGCCATCaatgatattgaagttacgaatattcagattttaataatattgaatttgattcatatataattccaacaaatgaattaataactgatggatttcgattattagatgttgataaccgagtagttttacccataaactcacaaattcgaattttagtaacagctgctgatgttattcattcttgaacagtacctgccttaggagtaaaagttgacggtacacctggacgattaaatcaaactaatttttttattaatcgaccgggtttattttatggtcaatgttcagaaatctgtggagctaatcatagatttataccgattgtaattgaaagtgttcctgtaaattactttattaaatgaatttctagaaataactcttcattagatgactgaAAGCAAGTACTGGTCTCTTAAACCATTTAATAGTAAATTAGCACTTACTTCTAATGATAAAAAATTAGTTAAAATCATAACATTAGTATGTCAAACTAAAATTATTAAATAATTAATATTTTTTAATTCCACAAATAGCACCTATTAGATGATTATTATTATTTATTATTTTTTCTATTACATTTATTTTATTTTGTTCTATTAACTATTATTCTTATATACCAAATTCACCTAAATCTAATGAATTAAAAAATATCAACTTAAATTCAATAAATTGAAAATGATAACAAATTTATTTTCTGTATTCGACCCCTCAGCTATTTTTAATTTTTCACTTAATTGATTAAGAACATTTTTAGGACTTTTAATAATTCCGTCAATTTATTGATTAATACCTTCTCGTTACAATATTATATGAAATTCAATTTTATTAACTCTTCATAAAGAATTTAAAACTTTATTAGGTCCATCAGGTCATAATGGATCTACTTTTATTTTTATTTCTTTATTTTCATTAATTTTATTTAATAATTTCATAGGATTATTTCCATATATTTTTACAAGAACAAGACATTTAACTTTAACTTTATCTTTAGCTTTACCTTTATGATTATGTTTTATATTATATGGATGAATTAATCATACACAACATATATTTGCTCATTTAGTTCCTCAAGGAACACCCGCTATTCTTATACCTTTTATAGTATGTATTGAAACTATTAGAAATATTATTCGACCTGGAACATTAGCTGTTCGATTAACTGCTAATATAATTGCTGGACATTTATTATTAACTCTTTTAGGAAATACAGGACCTTCTATATCTTATATATTAGTAACATTTTTATTAATAGcTCAAATTGCTttattagtattagaatcAGCTGTAGCTATAATTCAATCTTATGTGTTTGCTGTATTAAGAACTTTATATTCTAGAGAAGTAAATTAATGTCtacacactcaaatcacccttttcatttagtggattatagtccatgaccattaacaggagctatcggagctataacaactgtatcaggtatagtaaaatgatttcatcaatatgatATTTCATTattTGTATTAGGTaatattattactattttaactgtatatcaat
>DGRP911_w-
tattttataccaacatttattttgattttttggtcatcctgaagtttatattttaattttacctggatttggaataatttctcatattattagacaagaatcaggaaaaaaggaaacttttggttctctaggaataatttatgctatattagctattggattattaggatttattgtatgagctcatcatatatttaccgttggaatagatgtagatactcgagcttattttacctcagctactataattattgcagttcctactggaattaaaatttttagttgattagctactttacatggaactcaactttcttattctccagctattttatgagctttaggatttgtttttttatttacagtaggaggattaacaggagttgttttagctaattcatcagtagatattattttacatgatacttattatgtagtagctcattttcattatgttttatctataggagctgtatttgctattatagcaggttttattcactgataccctttatttactggattaacgttaaataataaatgattaaaaagtcatttcattattatatttattggagttaatttaacattttttcctcaacattttttaggattggctggaatacctcgacgttattcagattacccagatgcttacacaacatgaaatattgtatcaactattggatcaactatttcattattaggaattttattctttttttttattatttgagaaagtttagtatcacaacgacaagtaatttacccaattcaactaaattcatcaattgaatgataccaaaatactccaccagctgaacatagatattctgaattaccacttttaacaaattaatttctaatatggcagattagtgcaatagatttaagctctatatataaagtattttacttttattagaaaataaatgtctacatgagctaatttaggtttacaagatagagcttctcctttaatagaacaattaattttttttcatgatcatgcattattaattttagtaataattacagtattggtgggatatttaatatttatattattttttaataattatgtaaatcgatttcttttacatggacaacttattgaaataatttgaactattttaccagcaattattttactatttattgctcttccttctttacgtttactttatttattagatgaaattaatgaaccatctgtaactttaaaaagaatcggccatcaatgatattgaagttacgaatattcagattttaataatattgaatttgattcatatataattccaacaaatgaattaataactgatggatttcgattattagatgttgataaccgagtagttttacccataaactcacaaattcgaattttagtaacagctgctgatgttattcattcttgaacagtacctgccttaggagtaaaagttgacggtacacctggacgattaaatcaaactaatttttttattaatcgaccgggtttattttatggtcaatgttcagaaatctgtggagctaatcatagatttataccgattgtaattgaaagtgttcctgtaaattactttattaaatgaatttctagaaataactcttcattagatgactgaaagcaagtactggtctcttaaaccatttaatagtaaattagcacttacttctaatgataaaaaattagttaaaatcataacattagtatgtcaaactaaaattattaaataattaatattttttaattccacaaatagcacctattagatgattattattatttattattttttctattacatttattttattttgttctattaactattattcttatataccaaattcacctaaatctaatgaattaaaaaatatcaacttaaattcaataaattgaaaatgataacaaatttattttctgtattcgacccctcagctatttttaatttttcacttaattgattaagaacatttttaggacttttaataattccgtcaatttattgattaataccttctcgttacaatattatatgaaattcaattttattaactcttcataaagaatttaaaactttattaggtccatcaggtcataatggatctacttttatttttatttctttattttcattaattttatttaataatttcataggattatttccatatatttttacaagaacaagacatttaactttaactttatctttagctttacctttatgattatgttttatattatatggatgaattaatcatacacaatatatatttgctcatttagttcctcaaggaacacccgctattcttataccttttatagtatgtattgaaactattagaaatattattcgacctggaacattagctgttcgattaactgctaatataattgctggacatttattattaactcttttaggaaatacaggaccttctatatcttatatattagtaacatttttattaatagctcaaattgctttattagtattagaatcagctgtagctataattcaatcttatgtgtttgctgtattaagaactttatattctagagaagtaaattaatgtctacacactcaaatcacccttttcatttagtggattatagtccatgaccattaacaggagctatcggagctataacaactgtatcaggtatagtaaaatgatttcatcaatatgatatttcattatttgtattaggtaatattattactattttaactgtatatcaat
>DGRP109_w-
tattttataccaacatttattttgattttttggtcatcctgAAGTTTATATTTTAATTTTACCTGGATTTGGAATAATTTCTCATATTATTAGACAAGAATCAGGAAAAAAGGAAACTTTTGgttctctaggaataatttatgctatattagcTattggaTtATTagGATTTATTGTATGAGCTCATCATATATTTACCGTTGGAATAGATGTAGATACTCGAGCTTATTTTACCTCAGCTACTATAATTATTGCAGTTCCTACTGGAATTAAAATTTTTAGTTGATTAGCTACTTTACATGGAACTCAACTTTCTTATTCTCCAGCTATTTTATGAGCTTTAGGATTTGTTTTTTTATTTACAGTAGGAGGATTAACAGGAGTTGTTTTAGCTAATTCATCAGTAGATATTATTTTACATGATACTTATTATGTAGTAGCTCATTTTCATTATGTTTTATCTATAGGAGCTGTATTTGCTATTATAGCAGGTTTTATTCACTGATACCCTTTATTTACTGGATTAACGTTAAATAATAAATGATTAAAAAGTCATTTCATTATTATATTTATTGGAGTTAATTTAACATtttttcctcaacattttttaggattggctggaatacctcgacgttattcagattacccagatgcttacacaacatgaaatattgtatcaactaTTGGATCAACTATTTCATTATTAGGAATTTTATTCTTTTTTTTTATTATTTGAGAAAGTTTAGTATCACAACGACAAGTAATTTACCCAATTCAACTAAATTCATCAATTGAATGATACCAAAATACTCCACCAGCTGAACATAGATATTCTGAATTACCACTTTTAACAAATTAATTTCTAATATGGCAGATTAGTGCAATAGATTTAAGCTCTATATATAAAGTATTTTACTTTTATTAGAAAATAAATGTCTACATGAGCTAATTTAGGTTTACAAGATAGAGCTTCTCCTTTAATAGAACAATTAATTTTTTTTCATGATCATGCATTATTAATTTTAGTAATAATTACAGTATTGGTGGGATATTTAATATTTATATTATTTTTTAATAATTATGTAAATCGATTTCTTTTACATGGACAACTTATTGAAATAATTTGAACTATTTTACCAGCAATTATTTTACTATTTATTGCTCTTCCTTCTTTACGTTTACTTTATTTATTAGATGAAATTAATGAACCATCTGTAACTTTAAAAAGAATCGGCCATCAATGATATtgaagttacgaatattcagattttaataatattgaatttgattcatatataattccaacaaatgaattaataactgatggatttcgattattagatgttgataaccgagtagttttacccataaactcacaaattcgaattttagtaacagctgctgatgttattcattcttgaacagtacctgccttaggagtaaaagttgacggtacacctggacgattaaatcaaactaatttttttattaatcgaccgggtttattttatggtcaatgttcagaaatctgtggagctaatcatagatttataccgattgtaattgaaagtgttcctgtaaattactttaTTAAATGAATTTCTAGAAATAACTCTTCATTAGATGACTGAAAGCAAGTACTGGTCTCTTAAACCATTTAATAGTAAATTAGCACTTACTTCTAATGATAAAAAATTAGTTAAAATCATAACATTAGTATGTCAAACTAAAATTATTAAATAATTAATATTTTTTAATTCCACAAATAGCACCTATTAGATGATTATTATTATTTATTATTTTTTCTATTACATTTATTTTATTTTGTTCTATTAACTATTATTCTTATATACCAAATTCACCTAAATCTAATGAATTAAAAAATATCAACTTAAATTCAATAAATTGAAAATGATAACAAATTTATTTTCTGTATTCGACCCCTCAGCTATTTTTAATTTTTCACTTAATTGATTAAGAACATTTTTAGGACTTTTAATAATTCCGTCAATTTATTGATTAATACCTTCTCGTTACAATATTATATGAAATTCAATTTTATTAACTCTTCATAAAGAATTTAAAACTTTATTAGGTCCATCAGGTCATAATGGATCTACTTTTATTTTTATTTCTTTATTTTCATTAATTTTATTTAATAATTTCATAGGATTATTTCCATATATTTTTACAAGAACAAGACATTTAACTTTAACTTTATCTTTAGCTTTACCTTTATGATTATGTTTTATATTATATGGATGAATTAATCATACACAACATATATTTGCTCATTTAGTTCCTCAAGGAACACCCGCTATTCTTATACCTTTTATAGTATGTATTGAAACTATTAGAAATATTATTCGACCTGGAACATTAGCTGTTCGATTAACTGCTAATATAATTGCTGGACATTTATTATTAACTCTTTTAGGAAATACAGGACCTTCTATATCTTATATATTAGTAACATTTTTATTAATAGCTCAAATTGCTTTATTAGTATTAGAATCAGCTGTAGCTATAATTCAATCTTATGTGTTTGCTGTATTAAGAACTTTATATTCTAGAGAAGTAAATTAATGTCTACACACTCAAATCACcCtTTTCAtttagtggattatagtccatgaccattaacaggagctatcggagctataacaactgTATCAGGTATAGTAAAATGATTTCATCAATATGATATTTCATTATTTGTATTAGGTAATATTATTACTATTTTAACTGTATATCAAT
>DGRP492_w-
tattttataccaacatttattttgattttttggtcatcctgaagtttatattttaattttacctggatttggaataatttctcatattattagacaagaatcaggaaaaaaggaaacttttggttctctaggaataatttatgctatattagctattggattattaggatttattgtatgagctcatcatatatttaccgttggaatagatgtagatactcgagcttattttacctcagctactataattattgcagttcctactggaattaaaatttttagttgattagctactttacatggaactcaactttcttattctccagctattttatgagctttaggatttgtttttttatttacagtaggaggattaacaggagttgttttagctaattcatcagtagatattattttacatgatacttattatgtagtagctcattttcattatgttttatctataggagctgtatttgctattatagcaggttttattcactgataccctttatttactggattaacgttaaataataaatgattaaaaagtcatttcattattatatttattggagttaatttaacattttttcctcaacattttttaggattggctggaatacctcgacgttattcagattacccagatgcttacacaacatgaaatattgtatcaactattggatcaactatttcattattaggaattttattctttttttttattatttgagaaagtttagtatcacaacgacaagtaatttacccaattcaactaaattcatcaattgaatgataccaaaatactccaccagctgaacatagatattctgaattaccacttttaacaaattaatttctaatatggcagattagtgcaatagatttaagctctatatataaagtattttacttttattagaaaataaatgtctacatgagctaatttaggtttacaagatagagcttctcctttaatagaacaattaattttttttcatgatcatgcattattaattttagtaataattacagtattggtgggatatttaatatttatattattttttaataattatgtaaatcgatttcttttacatggacaacttattgaaataatttgaactattttaccagcaattattttactatttattgctcttccttctttacgtttactttatttattagatgaaattaatgaaccatctgtaactttaaaaagaatcggccatcaatgatattgaagttacgaatattcagattttaataatattgaatttgattcatatataattccaacaaatgaattaataactgatggatttcgattattagatgttgataaccgagtagttttacccataaactcacaaattcgaattttagtaacagctgctgatgttattcattcttgaacagtacctgccttaggagtaaaagttgacggtacacctggacgattaaatcaaactaatttttttattaatcgaccgggtttattttatggtcaatgttcagaaatctgtggagctaatcatagatttataccgattgtaattgaaagtgttcctgtaaattactttattaaatgaatttctagaaataactcttcattagatgactgaaagcaagtactggtctcttaaaccatttaatagtaaattagcacttacttctaatgataaaaaattagttaaaatcataacattagtatgtcaaactaaaattattaaataattaatattttttaattccacaaatagcacctattagatgattattattatttattattttttctattacatttattttattttgttctattaactattattcttatataccaaattcacctaaatctaatgaattaaaaaatatcaacttaaattcaataaattgaaaatgataacaaatttattttctgtattcgacccctcagctatttttaatttttcacttaattgattaagaacatttttaggacttttaataattccgtcaatttattgattaataccttctcgttacaatattatatgaaattcaattttattaactcttcataaagaatttaaaactttattaggtccatcaggtcataatggatctacttttatttttatttctttattttcattaattttatttaataatttcataggattatttccatatatttttacaagaacaagacatttaactttaactttatctttagctttacctttatgattatgttttatattatatggatgaattaatcatacacaacatatatttgctcatttagttcctcaaggaacacccgctattcttataccttttatagtatgtattgaaactattagaaatattattcgacctggaacattagctgttcgattaactgctaatataattgctggacatttattattaactcttttaggaaatacaggaccttctatatcttatatattagtaacatttttattaatagctcaaattgctttattagtattagaatcagctgtagctataattcaatcttatgtgtttgctgtattaagaactttatattctagagaagtaaattaatgtctacacactcaaatcacccttttcatttagtggattatagtccatgaccattaacaggagctatcggagctataacaactgtatcaggtatagtaaaatgatttcatcaatatgatatttcattatttgtattaggtaatattattactattttaactgtatatcaat
>DGRP377_w-
tattttataccaacatttattttgattttttggtcatcctgaagtttatattttaattttacctggatttggaataatttctcatattattagacaagaatcaggaaaaaaggaaacttttggttctctaggaataatttatgctatattagctattggattattaggatttattgtatgagctcatcatatatttaccgttggaatagatgtagatactcgagcttattttacctcagctactataattattgcagttcctactggaattaaaatttttagttgattagctactttacatggaactcaactttcttattctccagctattttatgagctttaggatttgtttttttatttacagtaggaggattaacaggagttgttttagctaattcatcagtagatattattttacatgatacttattatgtagtagctcattttcattatgttttatctataggagctgtatttgctattatagcaggttttattcactgataccctttatttactggattaacgttaaataataaatgattaaaaagtcatttcattattatatttattggagttaatttaacattttttcctcaacattttttaggattggctggaatacctcgacgttattcagattacccagatgcttacacaacatgaaatattgtatcaactattggatcaactatttcattattaggaattttattctttttttttattatttgagaaagtttagtatcacaacgacaagtaatttacccaattcaactaaattcatcaattgaatgataccaaaatactccaccagctgaacatagatattctgaattaccacttttaacaaattaatttctaatatggcagattagtgcaatagatttaagctctatatataaagtattttacttttattagaaaataaatgtctacatgagctaatttaggtttacaagatagagcttctcctttaatagaacaattaattttttttcatgatcatgcattattaattttagtaataattacagtattggtgggatatttaatatttatattattttttaataattatgtaaatcgatttcttttacatggacaacttattgaaataatttgaactattttaccagcaattattttactatttattgctcttccttctttacgtttactttatttattagatgaaattaatgaaccatctgtaactttaaaaagaatcggccatcaatgatattgaagttacgaatattcagattttaataatattgaatttgattcatatataattccaacaaatgaattaataactgatggatttcgattattagatgttgataaccgagtagttttacccataaactcacaaattcgaattttagtaacagctgctgatgttattcattcttgaacagtacctgccttaggagtaaaagttgacggtacacctggacgattaaatcaaactaatttttttattaatcgaccgggtttattttatggtcaatgttcagaaatctgtggagctaatcatagatttataccgattgtaattgaaagtgttcctgtaaattactttattaaatgaatttctagaaataactcttcattagatgactgaaagcaagtactggtctcttaaaccatttaatagtaaattagcacttacttctaatgataaaaaattagttaaaatcataacattagtatgtcaaactaaaattattaaataattaatattttttaattccacaaatagcacctattagatgattattattatttattattttttctattacatttattttattttgttctattaactattattcttatataccaaattcacctaaatctaatgaattaaaaaatatcaacttaaattcaataaattgaaaatgataacaaatttattttctgtattcgacccctcagctatttttaatttttcacttaattgattaagaacatttttaggacttttaataattccgtcaatttattgattaataccttctcgttacaatattatatgaaattcaattttattaactcttcataaagaatttaaaactttattaggtccatcaggtcataatggatctacttttatttttatttctttattttcattaattttatttaataatttcataggattatttccatatatttttacaagaacaagacatttaactttaactttatctttagctttacctttatgattatgttttatattatatggatgaattaatcatacacaacatatatttgctcatttagttcctcaaggaacacccgctattcttataccttttatagtatgtattgaaactattagaaatattattcgacctggaacattagctgttcgattaactgctaatataattgctggacatttattattaactcttttaggaaatacaggaccttctatatcttatatattagtaacatttttattaatagctcaaattgctttattagtattagaatcagctgtagctataattcaatcttatgtgtttgctgtattaagaactttatattctagagaagtaaattaatgtctacacactcaaatcacccttttcatttagtggattatagtccatgaccattaacaggagctatcggagctataacaactgtatcaggtatagtaaaatgatttcatcaatatgatatttcattatttgtattaggtaatattattactattttaactgtatatcaat
>DGRP406_w-
tattttataccaacatttattttgattttttggtcatcctgaagtttatattttaattttacctggatttggaataatttctcatattattagacaagaatcaggaaaaaaggaaacttttggttctctaggaataatttatgctatattagctattggattattaggatttattgtatgagctcatcatatatttaccgttggaatagatgtagatactcgagcttattttacctcagctactataattattgcagttcctactggaattaaaatttttagttgattagctactttacatggaactcaactttcttattctccagctattttatgagctttaggatttgtttttttatttacagtaggaggattaacaggagttgttttagctaattcatcagtagatattattttacatgatacttattatgtagtagctcattttcattatgttttatctataggagctgtatttgctattatagcaggttttattcactgataccctttatttactggattaacgttaaataataaatgattaaaaagtcatttcattattatatttattggagttaatttaacattttttcctcaacattttttaggattggctggaatacctcgacgttattcagattacccagatgcttacacaacatgaaatattgtatcaactattggatcaactatttcattattaggaattttattctttttttttattatttgagaaagtttagtatcacaacgacaagtaatttacccaattcaactaaattcatcaattgaatgataccaaaatactccaccagctgaacatagatattctgaattaccacttttaacaaattaatttctaatatggcagattagtgcaatagatttaagctctatatataaagtattttacttttattagaaaataaatgtctacatgagctaatttaggtttacaagatagagcttctcctttaatagaacaattaattttttttcatgatcatgcattattaattttagtaataattacagtattggtgggatatttaatatttatattattttttaataattatgtaaatcgatttcttttacatggacaacttattgaaataatttgaactattttaccagcaattattttactatttattgctcttccttctttacgtttactttatttattagatgaaattaatgaaccatctgtaactttaaaaagaatcggccatcaatgatattgaagttacgaatattcagattttaataatattgaatttgattcatatataattccaacaaatgaattaataactgatggatttcgattattagatgttgataaccgagtagttttacccataaactcacaaattcgaattttagtaacagctgctgatgttattcattcttgaacagtacctgccttaggagtaaaagttgacggtacacctggacgattaaatcaaactaatttttttattaatcgaccgggtttattttatggtcaatgttcagaaatctgtggagctaatcatagatttataccgattgtaattgaaagtgttcctgtaaattactttattaaatgaatttctagaaataactcttcattagatgactgaaagcaagtactggtctcttaaaccatttaatagtaaattagcacttacttctaatgataaaaaattagttaaaatcataacattagtatgtcaaactaaaattattaaataattaatattttttaattccacaaatagcacctattagatgattattattatttattattttttctattacatttattttattttgttctattaactattattcttatataccaaattcacctaaatctaatgaattaaaaaatatcaacttaaattcaataaattgaaaatgataacaaatttattttctgtattcgacccctcagctatttttaatttttcacttaattgattaagaacatttttaggacttttaataattccgtcaatttattgattaataccttctcgttacaatattatatgaaattcaattttattaactcttcataaagaatttaaaactttattaggtccatcaggtcataatggatctacttttatttttatttctttattttcattaattttatttaataatttcataggattatttccatatatttttacaagaacaagacatttaactttaactttatctttagctttacctttatgattatgttttatattatatggatgaattaatcatacacaacatatatttgctcatttagttcctcaaggaacacccgctattcttataccttttatagtatgtattgaaactattagaaatattattcgacctggaacattagctgttcgattaactgctaatataattgctggacatttattattaactcttttaggaaatacaggaccttctatatcttatatattagtaacatttttattaatagctcaaattgctttattagtattagaatcagctgtagctataattcaatcttatgtgtttgctgtattaagaactttatattctagagaagtaaattaatgtctacacactcaaatcacccttttcatttagtggattatagtccatgaccattaacaggagctatcggagctataacaactgtatcaggtatagtaaaatgatttcatcaatatgatatttcattatttgtattaggtaatattattactattttaactgtatatcaat
>DGRP908_w-
tattttataccaacatttattttgattttttggtcatcctgaagtttatattttaattttacctggatttggaataatttctcatattattagacaagaatcaggaaaaaaggaaacttttggttctctaggaataatttatgctatattagctattggattattaggatttattgtatgagctcatcatatatttaccgttggaatagatgtagatactcgagcttattttacctcagctactataattattgcagttcctactggaattaaaatttttagttgattagctactttacatggaactcaactttcttattctccagctattttatgagctttaggatttgtttttttatttacagtaggaggattaacaggagttgttttagctaattcatcagtagatattattttacatgatacttattatgtagtagctcattttcattatgttttatctataggagctgtatttgctattatagcaggttttattcactgataccctttatttactggattaacgttaaataataaatgattaaaaagtcatttcattattatatttattggagttaatttaacattttttcctcaacattttttaggattggctggaatacctcgacgttattcagattacccagatgcttacacaacatgaaatattgtatcaactattggatcaactatttcattattaggaattttattctttttttttattatttgagaaagtttagtatcacaacgacaagtaatttacccaattcaactaaattcatcaattgaatgataccaaaatactccaccagctgaacatagatattctgaattaccacttttaacaaattaatttctaatatggcagattagtgcaatagatttaagctctatatataaagtattttacttttattagaaaataaatgtctacatgagctaatttaggtttacaagatagagcttctcctttaatagaacaattaattttttttcatgatcatgcattattaattttagtaataattacagtattggtgggatatttaatatttatattattttttaataattatgtaaatcgatttcttttacatggacaacttattgaaataatttgaactattttaccagcaattattttactatttattgctcttccttctttacgtttactttatttattagatgaaattaatgaaccatctgtaactttaaaaagaatcggccatcaatgatattgaagttacgaatattcagattttaataatattgaatttgattcatatataattccaacaaatgaattaataactgatggatttcgattattagatgttgataaccgagtagttttacccataaactcacaaattcgaattttagtaacagctgctgatgttattcattcttgaacagtacctgccttaggagtaaaagttgacggtacacctggacgattaaatcaaactaatttttttattaatcgaccgggtttattttatggtcaatgttcagaaatctgtggagctaatcatagatttataccgattgtaattgaaagtgttcctgtaaattactttattaaatgaatttctagaaataactcttcattagatgactgaaagcaagtactggtctcttaaaccatttaatagtaaattagcacttacttctaatgataaaaaattagttaaaatcataacattagtatgtcaaactaaaattattaaataattaatattttttaattccacaaatagcacctattagatgattattattatttattattttttctattacatttattttattttgttctattaactattattcttatataccaaattcacctaaatctaatgaattaaaaaatatcaacttaaattcaataaattgaaaatgataacaaatttattttctgtattcgacccctcagctatttttaatttttcacttaattgattaagaacatttttaggacttttaataattccgtcaatttattgattaataccttctcgttacaatattatatgaaattcaattttattaactcttcataaagaatttaaaactttattaggtccatcaggtcataatggatctacttttatttttatttctttattttcattaattttatttaataatttcataggattatttccatatatttttacaagaacaagacatttaactttaactttatctttagctttacctttatgattatgttttatattatatggatgaattaatcatacacaacatatatttgctcatttagttcctcaaggaacacccgctattcttataccttttatagtatgtattgaaactattagaaatattattcgacctggaacattagctgttcgattaactgctaatataattgctggacatttattattaactcttttaggaaatacaggaccttctatatcttatatattagtaacatttttattaatagctcaaattgctttattagtattagaatcagctgtagctataattcaatcttatgtgtttgctgtattaagaactttatattctagagaagtaaattaatgtctacacactcaaatcacccttttcatttagtggattatagtccatgaccattaacaggagctatcggagctataacaactgtatcaggtatagtaaaatgatttcatcaatatgatatttcattatttgtattaggtaatattattactattttaactgtatatcaat
>DGRP26_w-
tattttataccaacatttattttgattttttggtcatcctgaagtttatattttaaTTTTACCTGGATTTGGAATAATTTCTCATATTATTagacaagaatcaggaaaaaaggaaacttttggttctctaggaataatttatgctatattagctattggattattaggatttattgtatgagctcatcatatatttaccgttggaatagatgtagatactcgagcttattttacctcagctactataattattgcagttcctactggaattaaaatttttagttgattagctactttacatggaactcaactttcttattctccagctattttatgagctttaggatttgtttttttatttacagtaggaggattaacaggagttgttttagctaattcatcagtagatattattttacatgatacttattatgtagtagctcattttcattatgttttatctataggagctgtatttgctattatagcaggttttattcactgataccctttatttactggattaacgttAAATAaTAAATGATtAaaaagtcatttcattattatatttattggagttaatttaacattttttcctcaacattttttaggattggctggaatacctcgacgttattcagattacccagatgcttacacaacatgaaatattgtatcaactattggatcaactatttcattattaggaattttattctttttttttattatttgagaaagtttagtatcacaacgacaagtaatttacccaattcaactaaattcatcaattgaatgataccaaaatactccaccagctgaacatagatattctgaattaccacttttaacaaattAATTTCTAATATGGCAGATTAGTGCAATAGATTTAAGCTCTATATATAAAGTATTTTACTTTTATTAGAAAATAAATGTCTACATGAGCTAATTTAGGTTTACAAGATAGAGCTTCTCCTTTAATAGAACAATTAATTTTTTTTCATGATCATGCATTATTAATTTTAGTAATAATTACAGTATTGGTGGGATATTTAATATTTATATTATTTTTTAATAATTATGTAAATCGATTTCTTTTACATGGACAACTTATTGAAATAATTTGAACTATTTTACCAGCAATTATTTTACTATTTATTGCTcttccttctttacgtttactttatttattagatgaaattaatgaaccatctgtaactttaaaaagaatcggccatcaatgatattgaagttacgaatattcagattttaataatattgaatttgattcatatataattccaacaaatgaattaataactgatggatttcgattattagatgttgataaccgagtagttttacccataaactcacaaattcgaattttagtaacagctgctgatgttattcattcttgaacagtacctgccttaggagtaaaagttgacggtacacctggacgattaaatcaaactaatttttttattaatcgaccgggtttattttatggtcaatgttcagaaatctgtggagctaatcatagatttataccgattgtaattgaaagtgttcctgtaaattactttattaaatgaatttctagaaataactcttcattagatgactgaaagcaagtactggtctcttaaaccatttaatagtAAATTAGCACTTACTTCTAATGATAAAAAATTAGTTAAAATCATAACATTAGTATGTCAAACTAAAATTATTAAATAATTAATATTTTTTAATTCCACAAATAGCACCTATTAGATGATTATTATTATTTATTATTTTTTCTATTACATTTATTTTATTTTGTTCTATTAACTATTATTCTTATATACCAAATTCACCTAAATCTAATGAATTAAAAAATATCAACTTAAATTCAATAAATTGAAAATGATAACAAATTTATTTTCTGTATTCGACCCCTCAGCTATTTTTAATTTTTCACTTAATTGATTAAGAACATTTTTAGGACTTTTAATAATTCCGTCAATTTATTGATTAATACCTTCTCGTTACAATATTATATGAAATTCAATTTTATTAACTCTTCATAAAGAATTTAAAACTTTATTAGGTCCATCAGGTCATAATGGATCTACTTTTATTTTTATTTCTTTATTTTCATTAATTTTATTTAATAATTTCATAGGATTATTTCCATATATTTTTACAAGAACAAGACATTTAACTTTAACTTTATCTTTAGCTTTACctttatGATTATGTtttatattatatggatgaattaatcatacacaacatatatttgctcatttagttcctcaaggaacacccgctattcttataccttttatagtatgtattgaaactattagaaatattATTcgacctggaacattagctgttcgattaactgctaatataattgctggacatttattattaactcttttaggaaatacaggaccttctatatcttatatattagtaacatttttattaatagctcaaattgctttattagtattagaatcagctgtagctataattcaatcttatgtgtttgctgtattaagaactttatattctagagaagtaaattaatgtctacacactcaaatcacccttttcatttagtggattatagtccatgaccattaacaggagctatcggagctataacaactgtatcaggtatagtaaaatgatttcatcaatatgatatttcattatttgtattaggtaatattattactattttaactgtatatcaat
>DGRP808_w-
tattttataccaacatttattttgattttttggtcatcctgaagtttatattttaattttacctggatttggaataatttctcatattattagacaagaatcaggaaaaaaggaaacttttggttctctaggaataatttatgctatattagctattggattattaggatttattgtatgagctcatcatatatttaccgttggaatagatgtagatactcgagcttattttacctcagctactataattattgcagttcctactggaattaaaatttttagttgattagctactttacatggaactcaactttcttattctccagctattttatgagctttaggatttgtttttttatttacagtaggaggattaacaggagttgttttagctaattcatcagtagatattattttacatgatacttattatgtagtagctcattttcattatgttttatctataggagctgtatttgctattatagcaggttttattcactgataccctttatttactggattaacgttaaataataaatgattaaaaagtcatttcattattatatttattggagttaatttaacattttttcctcaacattttttaggattggctggaatacctcgacgttattcagattacccagatgcttacacaacatgaaatattgtatcaactattggatcaactatttcattattaggaattttattctttttttttattatttgagaaagtttagtatcacaacgacaagtaatttacccaattcaactaaattcatcaattgaatgataccaaaatactccaccagctgaacatagatattctgaattaccacttttaacaaattaatttctaatatggcagattagtgcaatagatttaagctctatatataaagtattttacttttattagaaaataaatgtctacatgagctaatttaggtttacaagatagagcttctcctttaatagaacaattaattttttttcatgatcatgcattattaattttagtaataattacagtattggtgggatatttaatatttatattattttttaataattatgtaaatcgatttcttttacatggacaacttattgaaataatttgaactattttaccagcaattattttactatttattgctcttccttctttacgtttactttatttattagatgaaattaatgaaccatctgtaactttaaaaagaatcggccatcaatgatattgaagttacgaatattcagattttaataatattgaatttgattcatatataattccaacaaatgaattaataactgatggatttcgattattagatgttgataaccgagtagttttacccataaactcacaaattcgaattttagtaacagctgctgatgttattcattcttgaacagtacctgccttaggagtaaaagttgacggtacacctggacgattaaatcaaactaatttttttattaatcgaccgggtttattttatggtcaatgttcagaaatctgtggagctaatcatagatttataccgattgtaattgaaagtgttcctgtaaattactttattaaatgaatttctagaaataactcttcattagatgactgaaagcaagtactggtctcttaaaccatttaatagtaaattagcacttacttctaatgataaaaaattagttaaaatcataacattagtatgtcaaactaaaattattaaataattaatattttttaattccacaaatagcacctattagatgattattattatttattattttttctattacatttattttattttgttctattaactattattcttatataccaaattcacctaaatctaatgaattaaaaaatatcaacttaaattcaataaattgaaaatgataacaaatttattttctgtattcgacccctcagctatttttaatttttcacttaattgattaagaacatttttaggacttttaataattccgtcaatttattgattaataccttctcgttacaatattatatgaaattcaattttattaactcttcataaagaatttaaaactttattaggtccatcaggtcataatggatctacttttatttttatttctttattttcattaattttatttaataatttcataggattatttccatatatttttacaagaacaagacatttaactttaactttatctttagctttacctttatgattatgttttatattatatggatgaattaatcatacacaacatatatttgctcatttagttcctcaaggaacacccgctattcttataccttttatagtatgtattgaaactattagaaatattattcgacctggaacattagctgttcgattaactgctaatataattgctggacatttattattaactcttttaggaaatacaggaccttctatatcttatatattagtaacatttttattaatagctcaaattgctttattagtattagaatcagctgtagctataattcaatcttatgtgtttgctgtattaagaactttatattctagagaagtaaattaatgtctacacactcaaatcacccttttcatttagtggattatagtccatgaccattaacaggagctatcggagctataacaactgtatcaggtatagtaaaatgatttcatcaatatgatatttcattatttgtattaggtaatattattactattttaactgtatatcaat
>DGRP714_w-
tattttataccaacatttattttgattttttggtcatcctgaagtttatattttaattttacctggatttggaataatttctcatattattagacaagaatcaggaaaaaaggaaacttttggttctctaggaataatttatgctatattagctattggattattaggatttattgtatgagctcatcatatatttaccgttggaatagatgtagatactcgagcttattttacctcagctactataattattgcagttcctactggaattaaaatttttagttgattagctactttacatggaactcaactttcttattctccagctattttatgagctttaggatttgtttttttatttacagtaggaggattaacaggagttgttttagctaattcatcagtagatattattttacatgatacttattatgtagtagctcattttcattatgttttatctataggagctgtatttgctattatagcaggttttattcactgataccctttatttactggattaacgttaaataataaatgattaaaaagtcatttcattattatatttattggagttaatttaacattttttcctcaacattttttaggattggctggaatacctcgacgttattcagattacccagatgcttacacaacatgaaatattgtatcaactattggatcaactatttcattattaggaattttattctttttttttattatttgagaaagtttagtatcacaacgacaagtaatttacccaattcaactaaattcatcaattgaatgataccaaaatactccaccagctgaacatagatattctgaattaccacttttaacaaattaatttctaatatggcagattagtgcaatagatttaagctctatatataaagtattttacttttattagaaaataaatgtctacatgagctaatttaggtttacaagatagagcttctcctttaatagaacaattaattttttttcatgatcatgcattaTTAATTTTAGTAATAATTACAGTATTGGTGGGATATTTAATATTTATATTATTTTTTAATAATTATGTAAATCGATTTCTTTTACATGGACAACTTATTGAAataatttgaactattttaccagcaattattttactatttattgctcttccttctttacgtttactttatttattagatgaaattaatgaaccatctgtaactttaaaaagaatcggccatcaatgatattgaagttacgaatattcagattttaataatattgaatttgattcatatataattccaacaaatgaattaataactgatggatttcgattattagatgttgataaccgagtagttttacccataaactcacaaattcgaattttagtaacagctgctgatgttattcattcttgaacagtacctgccttaggagtaaaagttgacggtacacctggacgattaaatcaaactaatttttttattaatcgaccgggtttattttatggtcaatgttcagaaatctgtggagctaatcatagatttataccgattgtaattgaaagtgttcctgtaaattactttattaaatgaatttctagaaataactcttcattagatgactgaaagcaagtactggtctcttaaaccatttaatagtaaattagcacttacttctaatgataaaaaattagttaaaatcataacATTAGTATGTCAAACTAAAATTATTAAATAATTAATATTTTTTAATTCCACAAATAGCACCTATTAGATGATTATTATTATTTATTATTTTTTCTATTACATTTATTTTATTTTGTTCTATTAACTATTATTCTTATATACCAAATTCACCTAAATCTAATGAATTAAAAAATATCAACTTAAATTCAATAAATTGAAAATGataacaaatttattttctgtattcgaCCCCtcagctattTTTAATttttcACttaattgattaagaacaTTTttaGGActTTtaataattccgtcaatttattgattaataccttctcgttacaatattatatgaaattcaattttattaactcttcataaagaatttaaaactttattaggtccatcaggtcataatggatctacttttatttttatttctttattttcattaattttatttaataatttcataggattatttccatatatttttacaagaacaagacatttaactttaactttatctttagctttacctttatgattatgttttatattatatggatgaattaatcatacacaacatatatttgctcatttagttcctcaaggaacacccgctattcttataccttttatagtatgtattgaaactattagaaatattattcgacctggaacattagctgttcgattaactgctaatataattgctggacatttattattaactcttttaggaaatacaggaccttctatatcttatatattagtaacatttttattaatagctcaaattgctttattagtattagaatcagctgtagctataattcaatcttatgtgtttgctgtattaagaactttatattctagagaagtaaattaatgtctacacactcaaatcacccttttcatttagtggattatagtccatgaccattaacaggagctatcggagctataacaactgtatcaggtatagtaaaatgatttcatcaatatgatatttcattatttgtattaggtaatattattactattttaactgtatatcaat
>DGRP514_w-
tattttataccaacatttattttgattttttggtcatcctgaagtttatattttaattttacctggatttggaataatttctcatattattagacaagaatcaggaaaaaaggaaacttttggttctctaggaataatttatgctatattagctattggattattaggatttattgtatgagctcatcatatatttaccgttggaatagatgtagatactcgagcttattttacctcagctactataattattgcagttcctactggaattaaaatttttagttgattagctactttacatggaactcaactttcttattctccagctattttatgagctttaggatttgtttttttatttacagtaggaggattaacaggagttgttttagctaattcatcagtagatattattttacatgatacttattatgtagtagctcattttcattatgttttatctataggagctgtatttgctattatagcaggttttattcactgataccctttatttactggattaacgttaaataataaatgattaaaaagtcatttcattattatatttattggagttaatttaacattttttcctcaacattttttaggattggctggaatacctcgacgttattcagattacccagatgcttacacaacatgaaatattgtatcaactattggatcaactatttcattattaggaattttattctttttttttattatttgagaaagtttagtatcacaacgacaagtaatttacccaattcaactaaattcatcaattgaatgataccaaaatactccaccagctgaacatagatattctgaattaccacttttaacaaattaatttctaatatggcagattagtgcaatagatttaagctctatatataaagtattttacttttattagaaaataaatgtctacatgagctaatttaggtttacaagatagagcttctcctttaatagaacaattaattttttttcatgatcatgcattattaattttagtaataattacagtattggtgggatatttaatatttatattattttttaataattatgtaaatcgatttcttttacatggacaacttattgaaataatttgaactattttaccagcaattattttactatttattgctcttccttctttacgtttactttatttattagatgaaattaatgaaccatctgtaactttaaaaagaatcggccatcaatgatattgaagttacgaatattcagattttaataatattgaatttgattcatatataattccaacaaatgaattaataactgatggatttcgattattagatgttgataaccgagtagttttacccataaactcacaaattcgaattttagtaacagctgctgatgttattcattcttgaacagtacctgccttaggagtaaaagttgacggtacacctggacgattaaatcaaactaatttttttattaatcgaccgggtttattttatggtcaatgttcagaaatctgtggagctaatcatagatttataccgattgtaattgaaagtgttcctgtaaattactttattaaatgaatttctagaaataactcttcattagatgactgaaagcaagtactggtctcttaaaccatttaatagtaaattagcacttacttctaatgataaaaaattagttaaaatcataacattagtatgtcaaactaaaattattaaataattaatattttttaattccacaaatagcacctattagatgattattattatttattattttttctattacatttattttattttgttctattaactattattcttatataccaaattcacctaaatctaatgaattaaaaaatatcaacttaaattcaataaattgaaaatgataacaaatttattttctgtattcgacccctcagctatttttaatttttcacttaattgattaagaacatttttaggacttttaataattccgtcaatttattgattaataccttctcgttacaatattatatgaaattcaattttattaactcttcataaagaatttaaaactttattaggtccatcaggtcataatggatctacttttatttttatttctttattttcattaattttatttaataatttcataggattatttccatatatttttacaagaacaagacatttaactttaactttatctttagctttacctttatgattatgttttatattatatggatgaattaatcatacacaacatatatttgctcatttagttcctcaaggaacacccgctattcttataccttttatagtatgtattgaaactattagaaatattattcgacctggaacattagctgttcgattaactgctaatataattgctggacatttattattaactcttttaggaaatacaggaccttctatatcttatatattagtaacatttttattaatagctcaaattgctttattagtattagaatcagctgtagctataattcaatcttatgtgtttgctgtattaagaactttatattctagagaagtaaattaatgtctacacactcaaatcacccttttcatttagtggattatagtccatgaccattaacaggagctatcggagctataacaactgtatcaggtatagtaaaatgatttcatcaatatgatatttcattatttgtattaggtaatattattactattttaactgtatatcaat
>DGRP235_w-
tattttataccaacatttattttgattttttggtcatcctgaagtttatattttaattttacctggatttggaataatttctcatattattagacaagaatcaggaaaaaaggaaacttttggttctctaggaataatttatgctatattagctattggattattaggatttattgtatgagctcatcatatatttaccgttggaatagatgtagatactcgagcttattttacctcagctactataattattgcagttcctactggaattaaaatttttagttgattagctactttacatggaactcaactttcttattctccagctattttatgagctttaggatttgtttttttatttacagtaggaggattaacaggagttgttttagctaattcatcagtagatattattttacatgatacttattatgtagtagctcattttcattatgttttatctataggagctgtatttgctattatagcaggttttattcactgataccctttatttactggattaacgttaaataataaatgattaaaaagtcatttcattattatatttattggagttaatttaacattttttcctcaacattttttaggattggctggaatacctcgacgttattcagattacccagatgcttacacaacatgaaatattgtatcaactattggatcaactatttcattattaggaattttattctttttttttattatttgagaaagtttagtatcacaacgacaagtaatttacccaattcaactaaattcatcaattgaatgataccaaaatactccaccagctgaacatagatattctgaattaccacttttaacaaattaatttctaatatggcagattagtgcaatagatttaagctctatatataaagtattttacttttattagaaaataaatgtctacatgagctaatttaggtttacaagatagagcttctcctttaatagaacaattaattttttttcatgatcatgcattattaattttagtaataattacagtattggtgggatatttaatatttatattattttttaataattatgtaaatcgatttcttttacatggacaacttattgaaataatttgaactattttaccagcaattattttactatttattgctcttccttctttacgtttactttatttattagatgaaattaatgaaccatctgtaactttaaaaagaatcggccatcaatgatattgaagttacgaatattcagattttaataatattgaatttgattcatatataattccaacaaatgaattaataactgatggatttcgattattagatgttgataaccgagtagttttacccataaactcacaaattcgaattttagtaacagctgctgatgttattcattcttgaacagtacctgccttaggagtaaaagttgacggtacacctggacgattaaatcaaactaatttttttattaatcgaccgggtttattttatggtcaatgttcagaaatctgtggagctaatcatagatttataccgattgtaattgaaagtgttcctgtaaattactttattaaatgaatttctagaaataactcttcattagatgactgaaagcaagtactggtctcttaaaccatttaatagtaaattagcacttacttctaatgataaaaaattagttaaaatcataacattagtatgtcaaactaaaattattaaataattaatattttttaattccacaaatagcacctattagatgattattattatttattattttttctattacatttattttattttgttctattaactattattcttatataccaaattcacctaaatctaatgaattaaaaaatatcaacttaaattcaataaattgaaaatgataacaaatttattttctgtattcgacccctcagctatttttaatttttcacttaattgattaagaacatttttaggacttttaataattccgtcaatttattgattaataccttctcgttacaatattatatgaaattcaattttattaactcttcataaagaatttaaaactttattaggtccatcaggtcataatggatctacttttatttttatttctttattttcattaattttatttaataatttcataggattatttccatatatttttacaagaacaagacatttaactttaactttatctttagctttacctttatgattatgttttatattatatggatgaattaatcatacacaacatatatttgctcatttagttcctcaaggaacacccgctattcttataccttttatagtatgtattgaaactattagaaatattattcgacctggaacattagctgttcgattaactgctaatataattgctggacatttattattaactcttttaggaaatacaggaccttctatatcttatatattagtaacatttttattaatagctcaaattgctttattagtattagaatcagctgtagctataattcaatcttatgtgtttgctgtattaagaactttatattctagagaagtaaattaatgtctacacactcaaatcacccttttcatttagtggattatagtccatgaccattaacaggagctatcggagctataacaactgtatcaggtatagtaaaatgatttcatcaatataatatttcattatttgtattaggtaatattattactattttaactgtatatcaat
>DGRP381_w-
tattttataccaacatttattttgattttttggtcatcctgaagtttatattttaattttacctggatttggaataatttctcatattattagacaagaatcaggaaaaaaggaaacttttggttctctaggaataatttatgctatattagctattggattattaggatttattgtatgagctcatcatatatttaccgttggaatagatgtagatactcgagcttattttacctcagctactataattattgcagttcctactggaattaaaatttttagttgattagctactttacatggaactcaactttcttattctccagctattttatgagctttaggatttgtttttttatttacagtaggaggattaacaggagttgttttagctaattcatcagtagatattattttacatgatacttattatgtagtagctcattttcattatgttttatctataggagctgtatttgctattatagcaggttttattcactgataccctttatttactggattaacgttaaataataaatgattaaaaagtcatttcattattatatttattggagttaatttaacattttttcctcaacattttttaggattggctggaatacctcgacgttattcagattacccagatgcttacacaacatgaaatattgtatcaactattggatcaactatttcattattaggaattttattctttttttttattatttgagaaagtttagtatcacaacgacaagtaatttacccaattcaactaaattcatcaattgaatgataccaaaatactccaccagctgaacatagatattctgaattaccacttttaacaaattaatttctaatatggcagattagtgcaatagatttaagctctatatataaagtattttacttttattagaaaataaatgtctacatgagctaatttaggtttacaagatagagcttctcctttaatagaacaattaattttttttcatgatcatgcattattaattttagtaataattacagtattggtgggatatttaatatttatattattttttaataattatgtaaatcgatttcttttacatggacaacttattgaaataatttgaactattttaccagcaattattttactatttattgctcttccttctttacgtttactttatttattagatgaaattaatgaaccatctgtaactttaaaaagaatcggccatcaatgatattgaagttacgaatattcagattttaataatattgaatttgattcatatataattccaacaaatgaattaataactgatggatttcgattattagatgttgataaccgagtagttttacccataaactcacaaattcgaattttagtaacagctgctgatgttattcattcttgaacagtacctgccttaggagtaaaagttgacggtacacctggacgattaaatcaaactaatttttttattaatcgaccgggtttattttatggtcaatgttcagaaatctgtggagctaatcatagatttataccgattgtaattgaaagtgttcctgtaaattactttattaaatgaatttctagaaataactcttcattagatgactgaaagcaagtactggtctcttaaaccatttaatagtaaattagcacttacttctaatgataaaaaattagttaaaatcataacattagtatgtcaaactaaaattattaaataattaatattttttaattccacaaatagcacctattagatgattattattatttattattttttctattacatttattttattttgttctattaactattattcttatataccaaattcacctaaatctaatgaattaaaaaatatcaacttaaattcaataaattgaaaatgataacaaatttattttctgtattcgacccctcagctatttttaatttttcacttaattgattaagaacatttttaggacttttaataattccgtcaatttattgattaataccttctcgttacaatattatatgaaattcaattttattaactcttcataaagaatttaaaactttattaggtccatcaggtcataatggatctacttttatttttatttctttattttcattaattttatttaataatttcataggattatttccatatatttttacaagaacaagacatttaactttaactttatctttagctttacctttatgattatgttttatattatatggatgaattaatcatacacaacatatatttgctcatttagttcctcaaggaacacccgctattcttataccttttatagtatgtattgaaactattagaaatattattcgacctggaacattagctgttcgattaactgctaatataattgctggacatttattattaactcttttaggaaatacaggaccttctatatcttatatattagtaacatttttattaatagctcaaattgctttattagtattagaatcagctgtagctataattcaatcttatgtgtttgctgtattaagaactttatattctagagaagtaaattaatgtctacacactcaaatcacccttttcatttagtggattatagtccatgaccattaacaggagctatcggagctataacaactgtatcaggtatagtaaaatgatttcatcaatatgatatttcattatttgtattaggtaatattattactattttaactgtatatcaat
>DGRP392_w-
tattttataccaacatttattttgattttttggtcatcctgaagtttatattttaattttacctggatttggaataatttctcatattattagacaagaatcaggaaaaaaggaaacttttggttctctaggaataatttatgctatattagctattggattattaggatttattgtatgagctcatcatatatttaccgttggaatagatgtagatactcgagcttattttacctcagctactataattattgcagttcctactggaattaaaatttttagttgattagctactttacatggaactcaactttcttattctccagctattttatgagctttaggatttgtttttttatttacagtaggaggattaacaggagttgttttagctaattcatcagtagatattattttacatgatacttattatgtagtagctcattttcattatgttttatctataggagctgtatttgctattatagcaggttttattcactgataccctttatttactggattaacgttaaataataaatgattaaaaagtcatttcattattatatttattggagttaatttaacattttttcctcaacattttttaggattggctggaatacctcgacgttattcagattacccagatgcttacacaacatgaaatattgtatcaactattggatcaactatttcattattaggaattttattctttttttttattatttgagaaagtttagtatcacaacgacaagtaatttacccaattcaactaaattcatcaattgaatgataccaaaatactccaccagctgaacatagatattctgaattaccacttttaacaaattaatttctaatatggcagattagtgcaatagatttaagctctatatataaagtattttacttttattagaaaataaatgtctacatgagctaatttaggtttacaagatagagcttctcctttaatagaacaattaattttttttcatgatcatgcattattaattttagtaataattacagtattggtgggatatttaatatttatattattttttaataattatgtaaatcgatttcttttacatggacaacttattgaaataatttgaactattttaccagcaattattttactatttattgctcttccttctttacgtttactttatttattagatgaaattaatgaaccatctgtaactttaaaaagaatcggccatcaatgatattgaagttacgaatattcagattttaataatattgaatttgattcatatataattccaacaaatgaattaataactgatggatttcgattattagatgttgataaccgagtagttttacccataaactcacaaattcgaattttagtaacagctgctgatgttattcattcttgaacagtacctgccttaggagtaaaagttgacggtacacctggacgattaaatcaaactaatttttttattaatcgaccgggtttattttatggtcaatgttcagaaatctgtggagctaatcatagatttataccgattgtaattgaaagtgttcctgtaaattactttattaaatgaatttctagaaataactcttcattagatgactgaaagcaagtactggtctcttaaaccatttaatagtaaattagcacttacttctaatgataaaaaattagttaaaatcataacattagtatgtcaaactaaaattattaaataattaatattttttaattccacaaatagcacctattagatgattattattatttattattttttctattacatttattttattttgttctattaactattattcttatataccaaattcacctaaatctaatgaattaaaaaatatcaacttaaattcaataaattgaaaatgataacaaatttattttctgtattcgacccctcagctatttttaatttttcacttaattgattaagaacatttttaggacttttaataattccgtcaatttattgattaataccttctcgttacaatattatatgaaattcaattttattaactcttcataaagaatttaaaactttattaggtccatcaggtcataatggatctacttttatttttatttctttattttcattaattttatttaataatttcataggattatttccatatatttttacaagaacaagacatttaactttaactttatctttagctttacctttatgattatgttttatattatatggatgaattaatcatacacaacatatatttgctcatttagttcctcaaggaacacccgctattcttataccttttatagtatgtattgaaactattagaaatattattcgacctggaacattagctgttcgattaactgctaatataattgctggacatttattattaactcttttaggaaatacaggaccttctatatcttatatattagtaacatttttattaatagctcaaattgctttattagtattagaatcagctgtagctataattcaatcttatgtgtttgctgtattaagaactttatattctagagaagtaaattaatgtctacacactcaaatcacccttttcatttagtggattatagtccatgaccattaacaggagctatcggagctataacaactgtatcaggtatagtaaaatgatttcatcaatatgatatttcattatttgtattaggtaatattattactattttaactgtatatcaat
>DGRP228_w-
tattttataccaacatttattttgattttttggtcatcctgaagtttatattttaattttacctggatttggaataatttctcatattattagacaagaatcaggaaaaaaggaaacttttggttctctaggaataatttatgctatattagctattggattattaggatttattgtatgagctcatcatatatttaccgttggaatagatgtagatactcgagcttattttacctcagctactataattattgcagttcctactggaattaaaatttttagttgattagctactttacatggaactcaactttcttattctccagctattttatgagctttaggatttgtttttttatttacagtaggaggattaacaggagttgttttagctaattcatcagtagatattattttacatgatacttattatgtagtagctcattttcattatgttttatctataggagctgtatttgctattatagcaggttttattcattgataccctttatttactggattaacgttaaataataaatgattaaaaagtcatttcattattatatttattggagttaatttaacattttttcctcaacattttttaggattggctggaatacctcgacgttattcagattacccagatgcttacacaacatgaaatattgtatcaactattggatcaactatttcattattaggaattttattctttttttttattatttgagaaagtttagtatcacaacgacaagtaatttacccaattcaactaaattcatcaattgaatgataccaaaatactccaccagctgaacatagatattctgaattaccacttttaacaaattaatttctaatatggcagattagtgcaataGATTTAAGCTCTATATATAAAGTATTTTACTTTTATTAGAAAATAAATGTCTACATGAGCTAATTTAGGTTTAcaagatagagcttctcctttaatagaacaattAATTTTTTTTCATGATCATGCATTATTAATTTTAGTAATAATTACAGTATTGGTGGGATATTTAATATTTATATTATTTTTTAATAATTATGTAAATCGATTTCTTTTACATGGACAACTTATTGAAATAATttgaactattttaccagcaattattttactatttattgctcttccttctttacgtttactttatttattagatgaaattaatgaaccatctgtaactttaaaaagaatcggccatcaatgatattgaagttacgaatattcagattttaataatattgaatttgattcatatataattccaacaaatgaattaataactgatggatttcgattattagatgttgataaccgagtagttttacccataaactcacaaattcgaattttagtaacagctgctgatgttattcattcttgaacagtacctgccttaggagtaaaagttgacggtacacctggacgattaaatcaaactaatttttttattaatcgaccgggtttattttatggtcaatgttcagaaatctgtggagctaatcatagatttataccgattgtaattgaaagtgttcctgtaaattactttattaaatgaatttctagaaataactcttcattagatgactgaaagcaagtactggtctcttaaaccatttaatagtaaattagcacttacttctaatgataaaaaattagtTAAAATCATAACATTAGTATGTCAAACTAAAATTATTAAATAATTAATATTTTTTAATTCCACAAATAGCACCTATTAGATGATTATTATTATTTATTATTTTTTCTATTACATTTATTTTATTTTGTTCTATTAACTATTATTCTTATATACCAAATTCACCTAAATCTAATGAATTAAAAaatatcaacttaaattcaataaattgaaaatgataacaaatttattttctgtattcgacccctcagctatttttaatttttcacttaattgattaagaacatttttaggacttttaataattccgtcaatttattgattaataccttctcgttacaatattatatgaaattcaattttattaactcttcataaagaatttaaaactttattaggtccatcaggtcataaTGGATCTACTTTTATTTTTATTTCTTTATTTTCATTAATTTTATTTAATAATTTCATAGGATTATTTCCATATATTTTTAcaagaacaagacatttaactttaactttatctttagctttacctttatgattatgttttatattatatggatgaattaatcatacacaacatatatttgctcatttagttcctcaaggaacacccgctattcttataccttttatagtatgtattgaaactattagaaatattattcgacctggaacattagctgttcgattaactgctaatataattgctggacatttattattaactcttttaggaaatacaggaccttctatatcttatatattagtaacatttttattaatagctcaaattgctttattagtattagaatcagctgtagctataattcaatcttatgtgtttgctgtattaagaactttatattctagagaagtaaattaatgtctacacactcaaatcacccttttcatttagtggattatagtccatgaccattaacaggagctatcggagctataacaactgtatcaggtatagtaaaatgatttcatcaatatgatatttcattatttgtattaggtaatattattactattttaactgtatatcaat
>DGRP129_w-
tattttataccaacatttattttgattttttggtcatcctgaagtttatattttaattttacctggatttggaataatttctcatattattagacaagaatcaggaaaaaaggaaacttttggttctctaggaataatttatgctatattagctattggattattaggatttattgtatgagctcatcatatatttaccgttggaatagatgtagatactcgagcttattttacctcagctactataattattgcagttcctactggaattaaaatttttagttgattagctactttacatggaactcaactttcttattctccagctattttatgagctttaggatttgtttttttatttacagtaggaggattaacaggagttgttttagctaattcatcagtagatattattttacatgatacttattatgtagtagctcattttcattatgttttatctataggagctgtatttgctattatagcaggttttattcactgataccctttatttactggattaacgttaaataataaatgattaaaaagtcatttcattattatatttattggagttaatttaacattttttcctcaacattttttaggattggctggaatacctcgacgttattcagattacccagatgcttacacaacatgaaatattgtatcaactattggatcaactatttcattattaggaattttattctttttttttattatttgagaaagtttagtatcacaacgacaagtaatttacccaattcaactaaattcatcaattgaatgataccaaaatactccaccagctgaacatagatattctgaattaccacttttaacaaattaatttctaatatggcagattagtgcaatagatttaagctctatatataaagtattttacttttattagaaaataaatgtctacatgagctaatttaggtttacaagatagagcttctcctttaatagaacaattaattttttttcatgatcatgcattattaattttagtaataattacagtattggtgggatatttaatatttatattattttttaataattatgtaaatcgatttcttttacatggacaacttattgaaataatttgaactattttaccagcaattattttactatttattgctcttccttctttacgtttactttatttattagatgaaattaatgaaccatctgtaactttaaaaagaatcggccatcaatgatattgaagttacgaatattcagattttaataatattgaatttgattcatatataattccaacaaatgaattaataactgatggatttcgattattagatgttgataaccgagtagttttacccataaactcacaaattcgaattttagtaacagctgctgatgttattcattcttgaacagtacctgccttaggagtaaaagttgacggtacacctggacgattaaatcaaactaatttttttattaatcgaccgggtttattttatggtcaatgttcagaaatctgtggagctaatcatagatttataccgattgtaattgaaagtgttcctgtaaattactttattaaatgaatttctagaaataactcttcattagatgactgaaagcaagtactggtctcttaaaccatttaatagtaaattagcacttacttctaatgataaaaaattagttaaaatcataacattagtatgtcaaactaaaattattaaataattaatattttttaattccacaaatagcacctattagatgattattattatttattattttttctattacatttattttattttgttctattaactattattcttatataccaaattcacctaaatctaatgaattaaaaaatatcaacttaaattcaataaattgaaaatgataacaaatttattttctgtattcgacccctcagctatttttaatttttcacttaattgattaagaacatttttaggacttttaataattccgtcaatttattgattaataccttctcgttacaatattatatgaaattcaattttattaactcttcataaagaatttaaaactttattaggtccatcaggtcataatggatctacttttatttttatttctttattttcattaattttatttaataatttcataggattatttccatatatttttacaagaacaagacatttaactttaactttatctttagctttacctttatgattatgttttatattatatggatgaattaatcatacacaacatatatttgctcatttagttcctcaaggaacacccgctattcttataccttttatagtatgtattgaaactattagaaatattattcgacctggaacattagctgttcgattaactgctaatataattgctggacatttattattaactcttttaggaaatacaggaccttctatatcttatatattagtaacatttttattaatagctcaaattgctttattagtattagaatcagctgtagctataattcaatcttatgtgtttgctgtattaagaactttatattctagagaagtaaattaatgtctacacactcaaatcacccttttcatttagtggattatagtccatgaccattaacaggagctatcggagctataacaactgtatcaggtatagtaaaatgatttcatcaatatgatatttcattatttgtattaggtaatattattactattttaactgtatatcaat
>DGRP239_w-
tattttataccaacatttattttgattttttggtcatcctgaagtttatattttaattttacctggatttggaataatttctcatattattagacaagaatcaggaaaaaaggaaacttttggttctctaggaataatttatgctatattagctattggattattaggatttattgtatgagctcatcatatatttaccgttggaatagatgtagatactcgagcttattttacctcagctactataattattgcagttcctactggaattaaaatttttagttgattagctactttacatggaactcaactttcttattctccagctattttatgagctttaggatttgtttttttatttacagtaggaggattaacaggagttgttttagctaattcatcagtagatattattttacatgatacttattatgtagtagctcattttcattatgttttatctataggagctgtatttgctattatagcaggttttattcactgataccctttatttactggattaacgttaaataataaatgattaaaaagtcatttcattattatatttattggagttaatttaacattttttcctcaacattttttaggattggctggaatacctcgacgttattcagattacccagatgcttacacaacatgaaatattgtatcaactattggatcaactatttcattattaggaattttattctttttttttattatttgagaaagtttagtatcacaacgacaagtaatttacccaattcaactaaattcatcaattgaatgataccaaaatactccaccagctgaacatagatattctgaattaccacttttaacaaattaatttctaatatgGCAGATTAGTGCAATAGATTTAAGCTCTATATATAAAGTATTTTACTTTTATTAGAAAATAAATGTCTACATGAGCTAATTTAGGTTTACAAGATAGAGCTTCTCCTTTAATAGAACAATTAATTTTTTTTCATGATCATGCATTATTAATTTTAGTAATAATTACAGTATTGGTGGGATATTTAATATTTATATTATTTTTTAATAATTATGTAAATCGATTTCTTTTACATGGACAACTTATTGAAATAATTTGAACTATTTTACCAGCAATTATTTTACTATTTATTGCTCTTCCTTCTTTACGTTTACTttatttattagatgaaattaatgaaccatctgtaactttaaaaagaatcggccatcaatgatattgaagttacgaatattcagattttaataatattgaatttgattcatatataattccaacaaatgaattaataactgatggatttcgattattagatgttgataaccgagtagttttacccataaactcacaaattcgaattttagtaacagctgctgatgttattcattcttgaacagtacctgccttaggagtaaaagttgacggtacacctggacgattaaatcaaactaatttttttattaatcgaccgggtttattttatggtcaatgttcagaaatctgtggagctaatcatagatttataccgattgtaattgaaagtgttcctgtaaattactttattaaatgaatttctagaaataactcttcattagatgactgaaagcaagtactggtctcttaaaccatttaatagtaaattagcACTTACTTCTAATGATAAAAAATTAGTTAAAATCATAACATTAGTATGTCAAACTAAAATTATTAAATAATTAATATTTTTTAATTCCACAAATAGCACCTATTAGATGATTATTATTATTTATTATTTTTTCTATTACATTTATTTTATTTTGTTCTATTAACTATTATTCTTATATACCAAATTCACCTAAATCTAATGAATTAAAAAATATCAACTTAAATTCAATAAATTGAAAATGATAACAAATTTATTTTCTGTATTCGACCCCTCAGCTATTTTTAATTTTTCACTTAATTGATTAAGAACATTTTTAGGACTTTTAATAATTCCGTCAATTTATTGATTAATACCTTCTCGTTACAATATTATATGAAATTCAATTTTATTAACTCTTCATAAAGAATTTAAAACTTTATTAGGTCCATCAGGTCATAATGGATCTACTTTTATTTTTATTTCTTTATTTTCATTAATTTTATTTAATAATTTCATAGGATTATTTCCATATATTTTTACAAGAACAAGACATTTAACTTTAACtTTATCTtTAgctttacctttatgattatgttttatattatatggatgaattaatcatacacaacatatatttgctcatttagttcctcaaggaacacccgctattcttataccttttatagtatgtattgaaactattagaaatattattcgacctggaacattagctgttcgattaactgctaatataattgctggacatttattattaactcttttaggaaatacaggaccttctatatcttatatattagtaacatttttattaatagctcaaattgctttattagtattagaatcagctgtagctataattcaatcttatgtgtttgctgtattaagaactttatattctagagaagtaaattaatgtctacacactcaaatcacccttttcatttagtggattatagtccatgaccattaacaggagctatcggagctataacaactgtatcaggtatagtaaaatgatttcatcaatatgatatttcattatttgtattaggtaatattattactattttaactgtatatcaat
>DGRP774_w-
tattttataccaacatttattttgattttttggtcatcctgaagtttatattttaattttacctggatttggaataatttctcatattattagacaagaatcaggaaaaaaggaaacttttggttctctaggaataatttatgctatattagctattggattattaggatttattgtatgagctcatcatatatttaccgttggaatagatgtagatactcgagcttattttacctcagctactataattattgcagttcctactggaattaaaatttttagttgattagctactttacatggaactcaactttcttattctccagctattttatgagctttaggatttgtttttttatttacagtaggaggattaacaggagttgttttagctaattcatcagtagatattattttacatgatacttattatgtagtagctcattttcattatgttttatctataggagctgtatttgctattatagcaggttttattcactgataccctttatttactggattaacgttaaataataaatgattaaaaagtcatttcattattatatttattggagttaatttaacattttttcctcaacattttttaggattggctggaatacctcgacgttattcagattacccagatgcttacacaacatgaaatattgtatcaactattggatcaactatttcattattaggaattttattctttttttttattatttgagaaagtttagtatcacaacgacaagtaatttacccaattcaactaaattcatcaattgaatgataccaaaatactccaccagctgaacatagatattctgaattaccacttttaacaaattaatttctaatatggcagattagtgcaatagatttaagctctatatataaagtattttacttttattagaaaataaatgtctacatgagctaatttaggtttacaagatagagcttctcctttaatagaacaattaattttttttcatgatcatgcattattaattttagtaataattacagtattggtgggatatttaatatttatattattttttaataattatgtaaatcgatttcttttacatggacaacttattgaaataatttgaactattttaccagcaattattttactatttattgctcttccttctttacgtttactttatttattagatgaaattaatgaaccatctgtaactttaaaaagaatcggccatcaatgatattgaagttacgaatattcagattttaataatattgaatttgattcatatataattccaacaaatgaattaataactgatggatttcgattattagatgttgataaccgagtagttttacccataaactcacaaattcgaattttagtaacagctgctgatgttattcattcttgaacagtacctgccttaggagtaaaagttgacggtacacctggacgattaaatcaaactaatttttttattaatcgaccgggtttattttatggtcaatgttcagaaatctgtggagctaatcatagatttataccgattgtaattgaaagtgttcctgtaaattactttattaaatgaatttctagaaataactcttcattagatgactgaaagcaagtactggtctcttaaaccatttaatagtaaattagcacttacttctaatgataaaaaattagttaaaatcataacattagtatgtcaaactaaaattattaaataattaatattttttaattccacaaatagcacctattagatgattattattatttattattttttctattacatttattttattttgttctattaactattattcttatataccaaattcacctaaatctaatgaattaaaaaatatcaacttaaattcaataaattgaaaatgataacaaatttattttctgtattcgacccctcagctatttttaatttttcacttaattgattaagaacatttttaggacttttaataattccgtcaatttattgattaataccttctcgttacaatattatatgaaattcaattttattaactcttcataaagaatttaaaactttattaggtccatcaggtcataatggatctacttttatttttatttctttattttcattaattttatttaataatttcataggattatttccatatatttttacaagaacaagacatttaactttaactttatctttagctttacctttatgattatgttttatattatatggatgaattaatcatacacaacatatatttgctcatttagttcctcaaggaacacccgctattcttataccttttatagtatgtattgaaactattagaaatattattcgacctggaacattagctgttcgattaactgctaatataattgctggacatttattattaactcttttaggaaatacaggaccttctatatcttatatattagtaacatttttattaatagctcaaattgctttattagtattagaatcagctgtagctataattcaatcttatgtgtttgctgtattaagaactttatattctagagaagtaaattaatgtctacacactcaaatcacccttttcatttagtggattatagtccatgaccattaacaggagctatcggagctataacaactgtatcaggtatagtaaaatgatttcatcaatatgatatttcattatttgtattaggtaatattattactattttaactgtatatcaat
>DGRP765_w-
tattttataccaacatttattttgattttttggtcatcctgaagtttatattttaattttacctggatttggaataatttctcatattattagacaagaatcaggaaaaaaggaaacttttggttctctaggaataatttatgctatattagctattggattattaggatttattgtatgagctcatcatatatttaccgttggaatagatgtagatactcgagcttattttacctcagctactataattattgcagttcctactggaattaaaatttttagttgattagctactttacatggaactcaactttcttattctccagctattttatgagctttaggatttgtttttttatttacagtaggaggattaacaggagttgttttagctaattcatcagtagatattattttacatgatacttattatgtagtagctcattttcattatgttttatctataggagctgtatttgctattatagcaggttttattcactgataccctttatttactggattaacgttaaataataaatgattaaaaagtcatttcattattatatttattggagttaatttaacattttttcctcaacattttttaggattggctggaatacctcgacgttattcagattacccagatgcttacacaacatgaaatattgtatcaactattggatcaactatttcattattaggaattttattctttttttttattatttgagaaagtttagtatcacaacgacaagtaatttacccaattcaactaaattcatcaattgaatgataccaaaatactccaccagctgaacatagatattctgaattaccacttttaacaaattaatttctaatatggcagattagtgcaatagatttaagctctatATATAAAGTATTTTACttttattagaaaataaatgtctacatgagctaatttaggtttacaagatagagcttctcctttaatagaacaattaattttttttcatgaTCATGCATTATTAATTTTAGTAATAATTACAGTATTGGTGGGATATTTAATATTTATATTATTTTTTAATAATTATGTAAATCGATTTCTTTTACATGGACAACTTATTGAAataatttgaactattttaccagcaattattttactatttattgctcttccttctttacgtttactttatttattagatgaaattaatgaaccatctgtaactttaaaaagaatcggccatcaatgatattgaagttacgaatattcagattttaataatattgaatttgattcatatataattccaacaaatgaattaataactgatggatttcgattattagatgttgataaccgagtagttttacccataaactcacaaattcgaattttagtaacagctgctgatgttattcattcttgaacagtacctgccttaggagtaaaagttgacggtacacctggacgattaaatcaaactaatttttttattaatcgaccgggtttattttatggtcaatgttcagaaatctgtggagctaatcatagatttataccgattgtaattgaaagtgttcctgtaaattactttattaaatgaatttctagaaataactcttcattagatgactgaaagcaagtactggtctcttaaaccatttaatagtaaattagcacttacttctaaTGATAAAAAATTAGTTAAAATCATAACATTAGTATGTCAAACTAAAATTATTAAATAATTAATATTTTTTAATTCCACAAATAGCACCTATTAGATGATTATTATTATTTATTATTTTTTCTATTACATTTATTTTATTTTGTTCTATTAACTATTATTCTTATATACCAAATTCACCTAAATCTAATGAATTAAAAAATATCAACTTAAATTCAATAAATTGAAAATGATAACAAATTTATTTTCTGTATTCGACCCCTCAGCTaTTTTTAATTTTTCAcTTAaTTGAttaagaacatttttaggacttttaataattccgtcaatttattgattaataccttctcgttacaatattatatgaaattcaattttattaactcttcataaagaatttaaaactttattaggtccatcaggtcataatggatctacttttatttttatttcTTTATTTTCATTAATTTTATTTAATAATTTCATAGgattatttccatatatttttacaagaacaagacatttaactttaactttatctttagctttacctttatgattatgttttatattatatggatgaattaatcatacacaacatatatttgctcatttagttcctcaaggaacacccgctattcttataccttttatagtatgtattgaaactattagaaatattattcgacctggaacattagctgttcgattaactgctaatataattgctggacatttattattaactcttttaggaaatacaggaccttctatatcttatatattagtaacatttttattaatagctcaaattgctttattagtattagaatcagctgtagctataattcaatcttatgtgtttgctgtattaagaactttatattctagagaagtaaattaatgtctacacactcaaatcacccttttcatttagtggattatagtccatgaccattaacaggagctatcggagctataacaactgtatcaggtatagtaaaatgatttcatcaatatgatatttcattatttgtattaggtaatattattactattttaactgtatatcaat
>DGRP443_w-
tattttataccaacatttattttgattttttggtcatcctgaagtttatattttaattttacctggatttgggataatttctcatattattagacaagaatcaggaaaaaaggaaacttttggttctctaggaataatttatgctatattagctattggattattaggatttattgtatgagctcatcatatatttaccgttggaatagatgtagatactcgagcttattttacctcagctactataattattgcagttcctactggaattaaaatttttagttgattagctactttacatggaactcaactttcttattctccagctattttatgagctttaggatttgtttttttatttacagtaggaggattaacaggagttgttttagctaattcatcagtagatattattttacatgatacttattatgtagtagctcattttcattatgttttatctataggagctgtatttgctattatagcaggttttattcactgataccctttatttactggattaacgttaaataataaatgattaaaaagtcatttcattattatatttattggagttaatttaacattttttcctcaacattttttaggattggctggaatacctcgacgttattcagattacccagatgcttacacaacatgaaatattgtatcaactattggatcaactatttcattattaggaattttattctttttttttattatttgagaaagtttagtatcacaacgacaagtaatttacccaattcaactaaattcatcaattgaatgataccaaaatactccaccagctgaacatagatattctgaattaccacttttaacaaattaatttctaatatggcagattagtgcaatagatttaagctctatatataaagtattttacttttattagaaaataaatgtctacatgagctaatttaggtttacaagatagagcttctcctttaatagaacaattaattttttttcatgatcatgcattattaattttagtaataattacagtattggtgggatatttaatatttatattattttttaataattatgtaaatcgatttcttttacatggacaacttattgaaataatttgaactattttaccagcaattattttactatttattgctcttccttctttacgtttactttatttattagatgaaattaatgaaccatctgtaactttaaaaagaatcggccatcaatgatattgaagttacgaatattcagattttaataatattgaatttgattcatatataattccaacaaatgaattaataactgatggatttcgattattagatgttgataaccgagtagttttacccataaactcacaaattcgaattttagtaacagctgctgatgttattcattcttgaacagtacctgccttaggagtaaaagttgacggtacacctggacgattaaatcaaactaatttttttattaatcgaccgggtttattttatggtcaatgttcagaaatctgtggagctaatcatagatttataccgattgtaattgaaagtgttcctgtaaattactttattaaatgaatttctagaaataactcttcattagatgactgaaagcaagtactggtctcttaaaccatttaatagtaaattagcacttacttctaatgataaaaaattagttaaaatcataacattagtatgtcaaactaaaattattaaataattaatattttttaattccacaaatagcacctattagatgattattattatttattattttttctattacatttattttattttgttctattaactattattcttatataccaaattcacctaaatctaatgaattaaaaaatatcaacttaaattcaataaattgaaaatgataacaaatttattttctgtattcgacccctcagctatttttaatttttcacttaattgattaagaacatttttaggacttttaataattccgtcaatttattgattaataccttctcgttacaatattatatgaaattcaattttattaactcttcataaagaatttaaaactttattaggtccatcaggtcataatggatctacttttatttttatttctttattttcattaattttatttaataatttcataggattatttccatatatttttacaagaacaagacatttaactttaactttatctttagctttacctttatgattatgttttatattatatggatgaattaatcatacacaacatatatttgctcatttagttcctcaaggaacacccgctattcttataccttttatagtatgtattgaaactattagaaatattattcgacctggaacattagctgttcgattaactgctaatataattgctggacatttattattaactcttttaggaaatacaggaccttctatatcttatatattagtaacatttttattaatagctcaaattgctttattagtattagaatcagctgtagctataattcaatcttatgtgtttgctgtattaagaactttatattctagagaagtaaattaatgtctacacactcaaatcacccttttcatttagtggattatagtccatgaccattaacaggagctatcggagctataacaactgtatcaggtatagtaaaatgatttcatcaatatgatatttcattatttgtattaggtaatattattactattttaactgtatatcaat
>DGRP229_w-
tattttataccaacatttattttgattttttggtcatcctgaagtttatattttaattttacctggatttgggataatttctcatattattagacaagaatcaggaaaaaaggaaacttttggttctctaggaataatttatgctatattagctattggattattaggatttattgtatgagctcatcatatatttaccgttggaatagatgtagatactcgagcttattttacctcagctactataattattgcagttcctactggaattaaaatttttagttgattagctactttacatggaactcaactttcttattctccagctattttatgagctttaggatttgtttttttatttacagtaggaggattaacaggagttgttttagctaattcatcagtagatattattttacatgatacttattatgtagtagctcattttcattatgttttatctataggagctgtatttgctattatagcaggttttattcactgataccctttatttactggattaacgttaaataataaatgattaaaaagtcatttcattattatatttattggagttaatttaacattttttcctcaacattttttaggattggctggaatacctcgacgttattcagattacccagatgcttacacaacatgaaatattgtatcaactattggatcaactatttcattattaggaattttattctttttttttattatttgagaaagtttagtatcacaacgacaagtaatttacccaattcaactaaattcatcaattgaatgataccaaaatactccaccagctgaacatagatattctgaattaccacttttaacaaattaatttctaatatggcagattagtgcaATAGATTTAAGCTCTATATATAAAGTATTTTACTTTTATTAGAAAataaatgtctacatgagctaatttaggtttacaagatagagcttctcctttaatagaacaattaattttttttcatgatcatgcattattaattttagtaataATtACAGTATTGGTGGGATATTTAATATTTATATTATTTTTTAATAATTATGTAAATCGATTTCTTTTACATGGACAACTTATTGAAATAATTTGAACTATTTTACCAgcaattattttactatttattgctcttccttctttacgtttactttatttattagatgaaattaatgaaccatctgtaactttaaaaagaatcggccatcaatgatattgaagttacgaatattcagattttaataatattgaatttgattcatatataattccaacaaatgaattaataactgatggatttcgattattagatgttgataaccgagtagttttacccataaactcacaaattcgaattttagtaacagctgctgatgttattcattcttgaacagtacctgccttaggagtaaaagttgacggtacacctggacgattaaatcaaactaatttttttattaatcgaccgggtttattttatggtcaatgttcagaaatctgtggagctaatcatagatttataccgattgtaattgaaagtgttcctgtaaattactttattaaatgaatttctagaaataactcttcattagatgactgaaagcaagtactggtctcttaaaccatttaatagtaaattagcacttacttctaatgataaaaaattagttaaaatcataacattagtatgtcaaactaaaattattaaataattaatattttttaattccacaaatagcacctattagatgattattattaTttaTTATTTTTtctaTTACATTTATTTTATTTTGTTCTATTAACTATTATTCTTATATACCAAATTCACCTAAATCTAATGAATTAAAaaatatcaacttaaattcaataaattgaaaatgataacaaatttattttctgtattcgacccctcagctatttttaatttttcacttaattgattaagaacatttttaggacttttaaTAATTCCGTCAATTTATTGATTAATACCTTCTCGTTACAATATTATATGAAATTCAATTTTATTAACTCTTCATaaagaatttaaaactttattaggtccatcaggtcataatggatctacttttatttttatttctttattttcattaattttatttaataatttcataggattatttccatatatttttacaagaacaagacatttaactttaactttatctttagctttacctttatgattatgttttatattatatggatgaattaatcatacacaacatatatttgctcatttagttcctcaaggaacacccgctattcttataccttttatagtatgtattgaaactattagaaatattattcgacctggaacattagctgttcgattaactgctaatataattgctggacatttattattaactcttttaggaaatacaggaccttctatatcttatatattagtaacatttttattaatagctcaaattgctttattagtattagaatcagctgtagctataattcaatcttatgtgtttgctgtattaagaactttatattctagagaagtaaattaatgtctacacactcaaatcacccttttcatttagtggattatagtccatgaccattaacaggagctatcggagctataacaactgtatcaggtatagtaaaatgatttcatcaatatgatatttcattatttgtattaggtaatattattactattttaactgtatatcaat
>DGRP375_w-
cattttataccaacatttattttgattttttggtcatcctgaagtttatattttaattttacctggatttgggataatttctcatattattagacaagaatcaggaaaaaaggaaacttttggttctctaggaataatttatgctatattagctattggattattaggatttattgtatgagctcatcatatatttaccgttggaatagatgtagatactcgagcttattttacctcagctactataattattgcagttcctactggaattaaaatttttagttgattagctactttacatggaactcaactttcttattctccagctattttatgagctttaggatttgtttttttatttacagtaggaggattaacaggagttgttttagctaattcatcagtagatattattttacatgatacttattatgtagtagctcattttcattatgttttatctataggagctgtatttgctattatagcaggttttattcactgataccctttatttactggattaacgttaaataataaatgattaaaaagtcatttcattattatatttattggagttaatttaacattttttcctcaacattttttaggattggctggaatacctcgacgttattcagattacccagatgcttacacaacatgaaatattgtatcaactattggatcaactatttcattattaggaattttattctttttttttattatttgagaaagtttagtatcacaacgacaagtaatttacccaattcaactaaattcatcaattgaatgataccaaaatactccaccagctgaacatagatattctgaattaccacttttaacaaattaatttctaatatggcagattagtgcaatagatttaagctctatatataaagtattttacttttattagaaaataaatgtctacatgagctaatttaggtttacaagatagagcttctcctttaatagaacaattaattttttttcatgatcatgcattattaattttagtaataattacagtattggtgggatatttaatatttatattattttttaataattatgtaaatcgatttcttttacatggacaacttattgaaataatttgaactattttaccagcaattattttactatttattgctcttccttctttacgtttactttatttattagatgaaattaatgaaccatctgtaactttaaaaagaatcggccatcaatgatattgaagttacgaatattcagattttaataatattgaatttgattcatatataattccaacaaatgaattaataactgatggatttcgattattagatgttgataaccgagtagttttacccataaactcacaaattcgaattttagtaacagctgctgatgttattcattcttgaacagtacctgccttaggagtaaaagttgacggtacacctggacgattaaatcaaactaatttttttattaatcgaccgggtttattttatggtcaatgttcagaaatctgtggagctaatcatagatttataccgattgtaattgaaagtgttcctgtaaattactttattaaatgaatttctagaaataactcttcattagatgactgaaagcaagtactggtctcttaaaccatttaatagtaaattagcacttacttctaatgataaaaaattagttaaaatcataacattagtatgtcaaactaaaattattaaataattaatattttttaattccacaaatagcacctattagatgattattattatttattattttttctattacatttattttattttgttctattaactattattcttatataccaaattcacctaaatctaatgaattaaaaaatatcaacttaaattcaataaattgaaaatgataacaaatttattttctgtattcgacccctcagctatttttaatttttcacttaattgattaagaacatttttaggacttttaataattccgtcaatttattgattaataccttctcgttacaatattatatgaaattcaattttattaactcttcataaagaatttaaaactttattaggtccatcaggtcataatggatctacttttatttttatttctttattttcattaattttatttaataatttcataggattatttccatatatttttacaagaacaagacatttaactttaactttatctttagctttacctttatgattatgttttatattatatggatgaattaatcatacacaacatatatttgctcatttagttcctcaaggaacacccgctattcttataccttttatagtatgtattgaaactattagaaatattattcgacctggaacattagctgttcgattaactgctaatataattgctggacatttattattaactcttttaggaaatacaggaccttctatatcttatatattagtaacatttttattaatagctcaaattgctttattagtattagaatcagctgtagctataattcaatcttatgtgtttgctgtattaagaactttatattctagagaagtaaattaatgtctacacactcaaatcacccttttcatttagtggattatagtccatgaccattaacaggagctatcggagctataacaactgtatcaggtatagtaaaatgatttcatcaatatgatatttcattatttgtattaggtaatattattactattttaactgtatatcaat
>DGRP313_w-
cattttataccaacatttattttgattttttggtcatcctgaagtttatattttaattttacctggatttgggataatttctcatattattagacaagaatcaggaaaaaaggaaacttttggttctctaggaataatttatgctatattagctattggattattaggatttattgtatgagctcatcatatatttaccgttggaatagatgtagatactcgagcttattttacctcagctactataattattgcagttcctactggaattaaaatttttagttgattagctactttacatggaactcaactttcttattctccagctattttatgagctttaggatttgtttttttatttacagtaggaggattaacaggagttgttttagctaattcatcagtagatattattttacatgatacttattatgtagtagctcattttcattatgttttatctataggagctgtatttgctattatagcaggttttattcactgataccctttatttactggattaacgttaaataataaatgattaaaaagtcatttcattattatatttattggagttaatttaacattttttcctcaacattttttaggattggctggaatacctcgacgttattcagattacccagatgcttacacaacatgaaatattgtatcaactattggatcaactatttcattattaggaattttattctttttttttattatttgagaaagtttagtatcacaacgacaagtaatttacccaattcaactaaattcatcaattgaatgataccaaaatactccaccagctgaacatagatattctgaattaccacttttaacaaattaatttctaatatggcagattagtgcaatagatttaagctctatatataaagtattttacttttattagaaaataaatgtctacatgagctaatttaggtttacaagatagagcttctcctttaatagaacaattaattttttttcatgatcatgcattattaattttagtaataattacagtattggtgggatatttaatATTTATAttattttttaataattatgtaaatcgatttcttttacatggacaacttattgaaataatttgaactattttaccagcaattattttactatttattgctcttccttctttacgtttactttatttattagatgaaattaatgaaccatctgtaactttaaaaagaatcggccatcaatgatattgaagttacgaatattcagattttaataatattgaatttgattcatatataattccaacaaatgaattaataactgatggatttcgattattagatgttgataaccgagtagttttacccataaactcacaaattcgaattttagtaacagctgctgatgttattcattcttgaacagtacctgccttaggagtaaaagttgacggtacacctggacgattaaatcaaactaatttttttattaatcgaccgggtttattttatggtcaatgttcagaaatctgtggagctaatcatagatttataccgattgtaattgaaagtgttcctgtaaattactttattaaatgaatttctagaaataactcttcattagatgactgaaagcaagtactggtctcttaaaccatttaatagtaaattagcacttacttctaatgataaaaaattagttaaaatcataacattagtatgtcaaactaaaattattaAATAATTAATATTTTTTAATTCCACAAATAGCACCTATTAGATGATTATTATTATTTATTATTTTTTCTATTACATTTATTTTATtttgttctattaactattattcttatataccaaattcacctaaatctaatgaattaaaaaatatcaacttaaattcaataaattgaaaatgataacaaatttattttctgtattcgacccctcagctatttttaatttttcacttaattgattaagaacatttttaggacttttaataattccgtcaatttattgattaataccttctcgttacaatattatatgaaattcaattttattaactcttcataaagaatttaaaactttattaggtccatcaggtcataatggatctacttttatttttatttctttattttcattaattttatttaataatttcataggattatttccatatatttttacaagaacaagacatttaactttaactttatctttagctttacctttatgattatgttttatattatatggatgaattaatcatacacaacatatatttgctcatttagttcctcaaggaacacccgctattcttataccttttatagtatgtattgaaactattagaaatattattcgacctggaacattagctgttcgattaactgctaatataattgctggacatttattattaactcttttaggaaatacaggaccttctatatcttatatattagtaacatttttattaatagctcaaattgctttattagtattagaatcagctgtagctataattcaatcttatgtgtttgctgtattaagaactttatattctagagaagtaaattaatgtctacacactcaaatcacccttttcatttagtggattatagtccatgaccattaacaggagctatcggagctataacaactgtatcaggtatagtaaaatgatttcatcaatatgatatttcattatttgtattaggtaatattattactattttaactgtatatcaat
>DGRP491_w-
tattttataccaacatttattttgattttttggtcatcctgaagtttatattttaattttacctggatttggaataatttctcatattattagacaagaatcaggaaaaaaggaaacttttggttctctaggaataatttatgctatattagctattggattattaggatttattgtatgagctcatcatatatttaccgttggaatagatgtagatactcgagcttattttacctcagctactataattattgcagttcctactggaattaaaatttttagttgattagctactttacatggaactcaactttcttattctccagctattttatgagctttaggatttgtttttttatttacagtaggaggattaacaggagttgttttagctaattcatcagtagatattattttacatgatacttattatgtagtagctcattttcattatgttttatctataggagctgtatttgctattatagcaggttttattcactgataccctttatttactggattaacgttaaataataaatgattaaaaagtcatttcattattatatttattggagttaatttaacattttttcctcaacattttttaggattggctggaatacctcgacgttattcagattacccagatgcttacacaacatgaaatattgtatcaactattggatcaactatttcattattaggaattttattctttttttttattatttgagaaagtttagtatcacaacgacaagtaatttacccaattcaactaaattcatcaattgaatgataccaaaatactccaccagctgaacatagatattctgaattaccacttttaacaaattaatttctaatatggcagattagtgcaatagatttaagctctatatataaagtattttacttttattagaaaataaatgtctacatgagctaatttaggtttacaagatagagcttctcctttaatagaacaattaattttttttcatgatcatgcattattaattttagtaataattacagtattggtgggatatttaatatttatattattttttaataattatgtaaatcgatttcttttacatggacaacttattgaaataatttgaactattttaccagcaattattttactatttattgctcttccttctttacgtttactttatttattagatgaaattaatgaaccatctgtaactttaaaaagaatcggccatcaatgatattgaagttacgaatattcagattttaataatattgaatttgattcatatataattccaacaaatgaattaataactgatggatttcgattattagatgttgataaccgagtagttttacccataaactcacaaattcgaattttagtaacagctgctgatgttattcattcttgaacagtacctgccttaggagtaaaagttgacggtacacctggacgattaaatcaaactaatttttttattaatcgaccgggtttattttatggtcaatgttcagaaatctgtggagctaatcatagatttataccgattgtaattgaaagtgttcctgtaaattactttattaaatgaatttctagaaataactcttcattagatgactgaaagcaagtactggtctcttaaaccatttaatagtaaattagcacttacttctaatgataaaaaattagttaaaatcataacattagtatgtcaaactaaaattattaaataattaatattttttaattccacaaatagcacctattagatgattattattatttattattttttctattacatttattttattttgttctattaactattattcttatataccaaattcacctaaatctaatgaattaaaaaatatcaacttaaattcaataaattgaaaatgataacaaatttattttctgtattcgacccctcagctatttttaatttttcacttaattgattaagaacatttttaggacttttaataattccgtcaatttattgattaataccttctcgttacaatattatatgaaattcaattttattaactcttcataaagaatttaaaactttattaggtccatcaggtcataatggatctacttttatttttatttctttattttcattaattttatttaataatttcataggattatttccatatatttttacaagaacaagacatttaactttaactttatctttagctttacctttatgattatgttttatattatatggatgaattaatcatacacaacatatatttgctcatttagttcctcaaggaacacccgctattcttataccttttatagtatgtattgaaactattagaaatattattcgacctggaacattagctgttcgattaactgctaatataattgctggacatttattattaactcttttaggaaatacaggaccttctatatcttatatattagtaacatttttattaatagctcaaattgctttattagtattagaatcagctgtagctataattcaatcttatgtgtttgctgtattaagaactttatattctagagaagtaaattaatgtctacacactcaaatcacccttttcatttagtggattatagtccatgaccattaacaggagctatcggagctataacaactgtatcaggtatagtaaaatgatttcatcaatatgatatttcattatttgtattaggtaatattattactattttaactgtatatcaat
>DGRP101_w-
tattttataccaacatttattttgattttttggtcatcctgaAGTTTATATTTTAATTTTACCTGGATTTGGAATAATTTCTCATATTATTAGACAAGAATCAGGAAAAAAGGAAACTTTTGGTtctctaggaataatttatgctatattagctattggattattaggatttattgtatgagctcatcatatatttaccgttggaatagatgtagatactcgagcttatTTTAccTCaGCTACTATAATTATTGCAGTTCCTACTGGAATTAAAATTTTTAGTTGATTAGCTACTTTACATGGAACTCAACTTTCTTATTCTCCAGCTATTTTATGAGCTTTAGGATTTGTTTTTTTATTTACAGTAGGAGGATTAACaggagttGttttagctaattcatcagtagatattattttacatgatacttattatgtagtagctcattttcattatgttttatctataggagctgtatttGCTATTATAGCAGGTTTTATTCACTGATACCCTTTATTTACTGGATTAACGTTAAATAATAAATGATTAAAAAGTCATTTCATTATTATATTTATTGGAGTTAatttaacattttttcctcaacattttttaggattggctggaatacctcgacgttattcagattacccagatgcttacacaacatgaaatattgtatcaactattggatcAACTATTTCATTATTAGGAATTTTATTCTTTTTTTTTATTATTTGAGAAAGTTTAGTATCACAACGACAAGTAATTTACccaattcaactaaattcatcaattgaatgataccaaaatactccaccagctgaacatagatattctgaattaccacttttaaCAAATTAATTTCTAATATGGCAGATTAGTGCAATAGATTTAAGCTCTATATATAAAGTATTTTACTTTTATTAGAAAATAAATGTCTACATGAGCTAATTTAGGTTTACAAGATAGAGCTTCTCCTTTAATAGAACAATTAATTTTTTTTCATGATCATGCATTATTAATTTTAGTAATAATTACAGTATTGGTGGGATATTTAATATTTATATTATTTTTTAATAATTATGTAAATCGATTTCTTTTACATGGACAACTTATTGAAATAATTTGAACTATTTTACCAGCAATTATTTTACTATTTATTGCTCTTCCTTCTTTACGTTTACTTTATTTATTAGATGAAATTAATGAaccatctgtaactttaaaaagaatcggccatcaatgatattgaagttacgaatattcagattttaataatattgaatttgattcatatataattccaacaaatgaattaataactgatggatttcgattattagatgttgataaccgagtagttttacccataaactcacaaattcgaattttagtaacagctgctgatgttattcattcttgaacagtacctgccttaggagtaaaagttgacggtacacctggacgattaaatcaaactaatttttttattaatcgaccgggtttattttatggtcaatgttcagaaatctgtggagctaatcatagatttataccgattgtaattgaaagtgttcctgtaaattactttattaaatgaatttctagaaataactcttcattagatgactgaaagcaagtactggtctcttaaACCATTTAATAGTAAATTAGCACTTACTTCTAATGATAAAAAATTAGTTAAAATCATAACATTAGTATGTCAAACTAAAATTATTAAATAATTAATATTTTTTAATTCCACAAATAGCACCTATTAGATGATTATTATTATTTATTATTTTTTCTATTACATTTATTTTATTTTGTTCTATTAACTATTATTCTTATATACCAAATTCACCTAAATCTAATGAATTAAAAAATATCAACTTAAATTCAATAAATTGAAAATGATAACAAATTTATTTTCTGTATTCGACCCCTCAGCTATTTTTAATTTTTCACTTAATTGATTAAGAACATTTTTAGGACTTTTAATAATTCCGTCAATTTATTGATTAATACCTTCTCGTTACAATATTATATGAAATTCAATTTTATTAACTCTTCATAAAGAATTTAAAACTTTATTAGGTCCATCAGGTCATAATGGATCTACTTTTATTTTTATTTCTTTATTTTCATTAATTTTATTTAATAATTTCATAGGATTATTTCCATATATTTTTACAAGAACAAGACATTTAACTTTAACTTTATCTTTAGCTTTACCTTTATGATTATGTTTTATATTATATGGATGAATTAATCATACACAACATATATTTGCTCATTTAGTTCCTCAAGGAACACCCGCTATTCTTATACCTTTTATAGTATGTATTGAAACTATTAGAAATATTATTCGACCTGGAACATTAGCTGTTCGATTAACTGCTAATATAATTGCTGGACATTTATTATtaactcttttaggaaatacaggaccttctatatcttatatattagtaacatttttattaatagctcaaattgctttatTAgtattAGAATCAGCTGTAGCTATAATTCAATCTTATGTGTTTGCTGTATTAAGAACTTTATAttctagagaagtaaattaatgtctacacactcaaatcacccttttcatttagtggattatagtccatgaccattaacaggagctatcggagctataacaactgtatcaggtatagtaaaatgatttcatcaatatgatatttcattatttgtattaggtaatattattactattttaactgtatatcaat
>DGRP799_w-
tattttataccaacatttattttgattttttggtcatcctgaagtttatattttaattttacctggatttggaataatttctcatattattagacaagaatcaggaaaaaaggaaacttttggttctctaggaataatttatgctatattagctattggattattaggatttattgtatgagctcatcatatatttaccgttggaatagatgtagatactcgagcttattttacctcagctactataattattgcagttcctactggaattaaaatttttagttgattagctactttacatggaactcaactttcttattctccagctattttatgagctttaggatttgtttttttatttacagtaggaggattaacaggagttgttttagctaattcatcagtagatattattttacatgatacttattatgtagtagctcattttcattatgttttatctataggagctgtatttgctattatagcaggttttattcactgataccctttatttactggattaacgttaaataataaatgattaaaaagtcatttcattattatatttattggagttaatttaacattttttcctcaacattttttaggattggctggaatacctcgacgttattcagattacccagatgcttacacaacatgaaatattgtatcaactattggatcaactatttcattattaggaattttattctttttttttattatttgagaaagtttagtatcacaacgacaagtaatttacccaattcaactaaattcatcaattgaatgataccaaaatactccaccagctgaacatagatattctgaattaccacttttaacaaattaatttctaatatggcagattagtgcaatagatttaagctctatatataaagtattttacttttattagaaaataaatgtctacatgagctaatttaggtttacaagatagagcttctcctttaatagaacaattaattttttttcatgatcatgcattattaattttagtaataattacagtattggtgggatatttaatatttatattattttttaataattatgtaaatcgatttcttttacatggacaacttattgaaataatttgaactattttaccagcaattattttactatttattgctcttccttctttacgtttactttatttattagatgaaattaatgaaccatctgtaactttaaaaagaatcggccatcaatgatattgaagttacgaatattcagattttaataatattgaatttgattcatatataattccaacaaatgaattaataactgatggatttcgattattagatgttgataaccgagtagttttacccataaactcacaaattcgaattttagtaacagctgctgatgttattcattcttgaacagtacctgccttaggagtaaaagttgacggtacacctggacgattaaatcaaactaatttttttattaatcgaccgggtttattttatggtcaatgttcagaaatctgtggagctaatcatagatttataccgattgtaattgaaagtgttcctgtaaattactttattaaatgaatttctagaaataactcttcattagatgactgaaagcaagtactggtctcttaaaccatttaatagtaaattagcacttacttctaatgataaaaaattagttaaaatcataacattagtatgtcaaactaaaattattaaatcattaatattttttaattccacaaatagcacctattagatgattattattatttattattttttctattacatttattttattttgttctattaactattattcttatataccaaattcacctaaatctaatgaattaaaaaatatcaacttaaattcaataaattgaaaatgataacaaatttattttctgtattcgacccctcagctatttttaatttttcacttaattgattaagaacatttttaggacttttaataattccgtcaatttattgattaataccttctcgttacaatattatatgaaattcaattttattaactcttcataaagaatttaaaactttattaggtccatcaggtcataatggatctacttttatttttatttctttattttcattaattttatttaataatttcataggattatttccatatatttttacaagaacaagacatttaactttaactttatctttagctttacctttatgattatgttttatattatatggatgaattaatcatacacaacatatatttgctcatttagttcctcaaggaacacccgctattcttataccttttatagtatgtattgaaactattagaaatattattcgacctggaacattagctgttcgattaactgctaatataattgctggacatttattattaactcttttaggaaatacaggaccttctatatcttatatattagtaacatttttattaatagctcaaattgctttattagtattagaatcagctgtagctataattcaatcttatgtgtttgctgtattaagaactttatattctagagaagtaaattaatgtctacacactcaaatcacccttttcatttagtggattatagtccatgaccattaacaggagctatcggagctataacaactgtatcaggtatagtaaaatgatttcatcaatatgatatttcattatttgtattaggtaatattattactattttaactgtatatcaat
>DGRP757_w-
tattttataccaacatttattttgattttttggtcatcctgaagtttatattttaattttacctggatttggaataatttctcatattattagacaagaatcaggaaaaaaggaaacttttggttctctaggaataatttatgctatattagctattggattattaggatttattgtatgagctcatcatatatttaccgttggaatagatgtagatactcgagcttattttacctcagctactataattattgcagttcctactggaattaaaatttttagttgattagctactttacatggaactcaactttcttattctccagctattttatgagctttaggatttgtttttttatttacagtaggaggattaacaggagttgttttagctaattcatcagtagatattattttacatgatacttattatgtagtagctcattttcattatgttttatctataggagctgtatttgctattatagcaggttttattcactgataccctttatttactggattaacgttaaataataaatgattaaaaagtcatttcattattatatttattggagttaatttaacattttttcctcaacattttttaggattggctggaatacctcgacgttattcagattacccagatgcttacacaacatgaaatattgtatcaactattggatcaactatttcattattaggaattttattctttttttttattatttgagaaagtttagtatcacaacgacaagtaatttacccaattcaactaaattcatcaattgaatgataccaaaatactccaccagctgaacatagatattctgaattaccacttttaacaaattaatttctaatatggcagattagtgcaatagatttaagctctatatataaagtattttacttttattagaaaataaatgtctacatgagctaatttaggtttacaagatagagcttctcctttaatagaacaattaattttttttcatgatcatgcattattaattttagtaataattacagtattggtgggatatttaatatttatattattttttaataattatgtaaatcgatttcttttacatggacaacttattgaaataatttgaactattttaccagcaattattttactatttattgctcttccttctttacgtttactttatttattagatgaaattaatgaaccatctgtaactttaaaaagaatcggccatcaatgatattgaagttacgaatattcagattttaataatattgaatttgattcatatataattccaacaaatgaattaataactgatggatttcgattattagatgttgataaccgagtagttttacccataaactcacaaattcgaattttagtaacagctgctgatgttattcattcttgaacagtacctgccttaggagtaaaagttgacggtacacctggacgattaaatcaaactaatttttttattaatcgaccgggtttattttatggtcaatgttcagaaatctgtggagctaatcatagatttataccgattgtaattgaaagtgttcctgtaaattactttattaaatgaatttctagaaataactcttcattagatgactgaaagcaagtactggtctcttaaaccatttaatagtaaattagcacttacttctaatgataaaaaattagttaaaatcataacattagtatgtcaaactaaaattattaaatcattaatattttttaattccacaaatagcacctattagatgattattattatttattattttttctattacatttattttattttgttctattaactattattcttatataccaaattcacctaaatctaatgaattaaaaaatatcaacttaaattcaataaattgaaaatgataacaaatttattttctgtattcgacccctcagctatttttaatttttcacttaattgattaagaacatttttaggacttttaataattccgtcaatttattgattaataccttctcgttacaatattatatgaaattcaattttattaactcttcataaagaatttaaaactttattaggtccatcaggtcataatggatctacttttatttttatttctttattttcattaattttatttaataatttcataggattatttccatatatttttacaagaacaagacatttaactttaactttatctttagctttacctttatgattatgttttatattatatggatgaattaatcatacacaacatatatttgctcatttagttcctcaaggaacacccgctattcttataccttttatagtatgtattgaaactattagaaatattattcgacctggaacattagctgttcgattaactgctaatataattgctggacatttattattaactcttttaggaaatacaggaccttctatatcttatatattagtaacatttttattaatagctcaaattgctttattagtattagaatcagctgtagctataattcaatcttatgtgtttgctgtattaagaactttatattctagagaagtaaattaatgtctacacactcaaatcacccttttcatttagtggattatagtccatgaccattaacaggagctatcggagctataacaactgtatcaggtatagtaaaatgatttcatcaatatgatatttcattatttgtattaggtaatattattactattttaactgtatatcaat
>DGRP332_w-
tattttataccaacatttattttgattttttggtcatcctgaagtttatattttaattttacctggatttggaataatttctcatattattagacaagaatcaggaaaaaaggaaacttttggttctctaggaataatttatgctatattagctattggattattaggatttattgtatgagctcatcatatatttaccgttggaatagatgtagatactcgagcttattttacctcagctactataattattgcagttcctactggaattaaaatttttagttgattagctactttacatggaactcaactttcttattctccagctattttatgagctttaggatttgtttttttatttacagtaggaggattaacaggagttgttttagctaattcatcagtagatattattttacatgatacttattatgtagtagctcattttcattatgttttatctataggagctgtatttgctattatagcaggttttattcactgataccctttatttactggattaacgttaaataataaatgattaaaaagtcatttcattattatatttattggagttaatttaacattttttcctcaacattttttaggattggctggaatacctcgacgttattcagattacccagatgcttacacaacatgaaatattgtatcaactattggatcaactatttcattattaggaattttattctttttttttattatttgagaaagtttagtatcacaacgacaagtaatttacccaattcaactaaattcatcaattgaatgataccaaaatactccaccagctgaacatagatattctgaattaccacttttaacaaattaatttctaatatggcagattagtgcaatagatttaagctctatatataaagtattttacttttattagaaaataaatgtctacatgagctaatttaggtttacaagatagagcttctcctttaatagaacaattaattttttttcatgatcatgcattattaattttagtaataattacagtattggtgggatatttaatatttatattattttttaataattatgtaaatcgatttcttttacatggacaacttattgaaataatttgaactattttaccagcaattattttactatttattgctcttccttctttacgtttactttatttattagatgaaattaatgaaccatctgtaactttaaaaagaatcggccatcaatgatattgaagttacgaatattcagattttaataatattgaatttgattcatatataattccaacaaatgaattaataactgatggatttcgattattagatgttgataaccgagtagttttacccataaactcacaaattcgaattttagtaacagctgctgatgttattcattcttgaacagtacctgccttaggagtaaaagttgacggtacacctggacgattaaatcaaactaatttttttattaatcgaccgggtttattttatggtcaatgttcagaaatctgtggagctaatcatagatttataccgattgtaattgaaagtgttcctgtaaattactttattaaatgaatttctagaaataactcttcattagatgactgaaagcaagtactggtctcttaaaccatttaatagtaaattagcacttacttctaatgataaaaaattagttaaaatcataacattagtatgtcaaactaaaattattaaatcattaatattttttaattccacaaatagcacctattagatgattattaTTATTtattattttttctatTACATTTATTTTATTTTGTTCTATTAACTATTATTCTTAtATACCAaattcacctaaatctaatgaattaaaaaatatcaacttaaattcaataaattgaaaatgataacaaatttattttctgtattcgacccctcagctatttttaatttttcacttaattgattaagaacatttttaggacttttaataattccgtcaatttattgattaataccttctcgttacaatattatatgaaattcaattttattaactcttcataaagaatttaaaactttattaggtccatcaggtcataatggatctacttttatttttatttctttattttcattaattttatttaataatttcataggattatttccatatatttttacaagaacaagacatttaactttaactttatctttagctttacctttatgattatgttttatattatatggatgaattaatcatacacaacatatatttgctcatttagttcctcaaggaacacccgctattcttataccttttatagtatgtattgaaactattagaaatattattcgacctggaacattagctgttcgattaactgctaatataattgctggacatttattattaactcttttaggaaatacaggaccttctatatcttatatattagtaacatttttattaatagctcaaattgctttattagtattagaatcagctgtagctataattcaatcttatgtgtttgctgtattaagaactttatattctagagaagtaaattaatgtctacacactcaaatcacccttttcatttagtggattatagtccatgaccattaacaggagctatcggagctataacaactgtatcaggtatagtaaaatgatttcatcaatatgatatttcattatttgtattaggtaatattattactattttaactgtatatcaat
>DGRP358_w-
cattttataccaacatttattttgattttttggtcatcctgaagtttatattttaattttacctggatttgggataatttctcatattattagacaagaatcaggaaaaaaggaaacttttggttctctaggaataatttatgctatattagctattggattattaggatttattgtatgagctcatcatatatttaccgttggaatagatgtagatactcgagcttattttacctcagctactataattattgcagttcctactggaattaaaatttttagttgattagctactttacatggaactcaactttcttattctccagctattttatgagctttaggatttgtttttttatttacagtaggaggattaacaggagttgttttagctaattcatcagtagatattattttacatgatacttattatgtagtagctcattttcattatgttttatctataggagctgtatttgctattatagcaggttttattcactgataccctttatttactggattaacgttaaataataaatgattaaaaagtcatttcattattatatttattggagttaatttaacattttttcctcaacattttttaggattggctggaatacctcgacgttattcagattacccagatgcttacacaacatgaaatattgtatcaactattggatcaactatttcattattaggaattttattctttttttttattatttgagaaagtttagtatcacaacgacaagtaatttacccaattcaactaaattcatcaattgaatgataccaaaatactccaccagctgaacatagatattctgaattaccacttttaacaaattaatttctaatatggcagattagtgcaatagatttaagctctatatataaagtattttacttttattagaaaataaatgtctacatgagctaatttaggtttacaagatagagcttctcctttaatagaacaattaattttttttcatgatcatgcattattaattttagtaataattacagtattggtgggatatttaatatttatattattttttaataattatgtaaatcgatttcttttacatggacaacttattgaaataatttgaactattttaccagcaattattttactatttattgctcttccttctttacgtttactttatttattagatgaaattaatgaaccatctgtaactttaaaaagaatcggccatcaatgatattgaagttacgaatattcagattttaataatattgaatttgattcatatataattccaacaaatgaattaataactgatggatttcgattattagatgttgataaccgagtagttttacccataaactcacaaattcgaattttagtaacagctgctgatgttattcattcttgaacagtacctgccttaggagtaaaagttgacggtacacctggacgattaaatcaaactaatttttttattaatcgaccgggtttattttatggtcaatgttcagaaatctgtggagctaatcatagatttataccgattgtaattgaaagtgttcctgtaaattactttattaaatgaatttctagaaataactcttcattagatgactgaaagcaagtactggtctcttaaaccatttaatagtaaattagcacttacttctaatgataaaaaattagttaaaatcataacattagtatgtcaaactaaaattattaaataattaatattttttaattccacaaatagcacctattagatgattATTATTAtttattattttttctattacatttattttattttgttctattaactattattcttatataccaaattcacctaaatctaatgaattaaaaaatatcaacttaaattcaataaattgaaaatgataacaaatttattttctgtattcgacccctcagctatttttaatttttcacttaattgattaagaacatttttaggacttttaataattccgtcaatttattgattaataccttctcgttacaatattatatgaaattcaattttattaactcttcataaagaatttaaaactttattaggtccatcaggtcataatggatctacttttatttttatttctttattttcattaattttatttaataatttcataggattatttccatatatttttacaagaacaagacatttaactttaactttatctttagctttacctttatgattatgttttatattatatggatgaattaatcatacacaacatatatttgctcatttagttcctcaaggaacacccgctattcttataccttttatagtatgtattgaaactattagaaatattattcgacctggaacattagctgttcgattaactgctaatataattgctggacatttattattaactcttttaggaaatacaggaccttctatatcttatatattagtaacatttttattaatagctcaaattgctttattagtattagaatcagctgtagctataattcaatcttatgtgtttgctgtattaagaactttatattctagagaagtaaattaatgtctacacactcaaatcacccttttcatttagtggattatagtccatgaccattaacaggagctatcggagctataacaactgtatcaggtatagtaaaatgatttcatcaatatgatatttcattatttgtattaggtaatattattactattttaactgtatatcaat
>DGRP324_w-
cattttataccaacatttattttgattttttggtcatcctgaagtttatattttaattttacctggatttgggataatttctcatattattagacaagaatcaggaaaaaaggaaacttttggttctctaggaataatttatgctatattagctattggattattaggatttattgtatgagctcatcatatatttaccgttggaatagatgtagatactcgagcttattttacctcagctactataattattgcagttcctactggaattaaaatttttagttgattagctactttacatggaactcaactttcttattctccagctattttatgagctttaggatttgtttttttatttacagtaggaggattaacaggagttgttttagctaattcatcagtagatattattttacatgatacttattatgtagtagctcattttcattatgttttatctataggagctgtatttgctattatagcaggttttattcactgataccctttatttactggattaacgttaaataataaatgattaaaaagtcatttcattattatatttattggagttaatttaacattttttcctcaacattttttaggattggctggaatacctcgacgttattcagattacccagatgcttacacaacatgaaatattgtatcaactattggatcaactatttcattattaggaattttattctttttttttattatttgagaaagtttagtatcacaacgacaagtaatttacccaattcaactaaattcatcaattgaatgataccaaaatactccaccagctgaacatagatattctgaattaccacttttaacaaattaatttctaatatggcagattagtgcaatagatttaagctctatatataaagtattttacttttattagaaaataaatgtctacatgagctaatttaggtttacaagatagagcttctcctttaatagaacaattaattttttttcatgatcatgcattattaattttagtaataattacagtattggtgggatatttaatatttatattattttttaataattatgtaaatcgatttcttttacatggacaacttattgaaataatttgaactattttaccagcaattattttactatttattgctcttccttctttacgtttactttatttattagatgaaattaatgaaccatctgtaactttaaaaagaatcggccatcaatgatattgaagttacgaatattcagattttaataatattgaatttgattcatatataattccaacaaatgaattaataactgatggatttcgattattagatgttgataaccgagtagttttacccataaactcacaaattcgaattttagtaacagctgctgatgttattcattcttgaacagtacctgccttaggagtaaaagttgacggtacacctggacgattaaatcaaactaatttttttattaatcgaccgggtttattttatggtcaatgttcagaaatctgtggagctaatcatagatttataccgattgtaattgaaagtgttcctgtaaattactttattaaatgaatttctagaaataactcttcattagatgactgaaagcaagtactggtctcttaaaccatttaatagtaaattagcacttacttctaatgataaaaaattagttaaaatcataacattagtatgtcaaactaaaattattaaataattaatattttttaattccacaaatagcacctattagatgattattattatttattattttttctattacatttattttattttgttctattaactattattcttatataccaaattcacctaaatctaatgaattaaaaaatatcaacttaaattcaataaattgaaaatgataacaaatttattttctgtattcgacccctcagctatttttaatttttcacttaattgattaagaacatttttaggacttttaataattccgtcaatttattgattaataccttctcgttacaatattatatgaaattcaattttattaactcttcataaagaatttaaaactttattaggtccatcaggtcataatggatctacttttatttttatttctttattttcattaattttatttaataatttcataggattatttccatatatttttacaagaacaagacatttaactttaactttatctttagctttacctttatgattatgttttatattatatggatgaattaatcatacacaacatatatttgctcatttagttcctcaaggaacacccgctattcttataccttttatagtatgtattgaaactattagaaatattattcgacctggaacattagctgttcgattaactgctaatataattgctggacatttattattaactcttttaggaaatacaggaccttctatatcttatatattagtaacatttttattaatagctcaaattgctttattagtattagaatcagctgtagctataattcaatcttatgtgtttgctgtattaagaactttatattctagagaagtaaattaatgtctacacactcaaatcacccttttcatttagtggattatagtccatgaccattaacaggagctatcggagctataacaactgtatcaggtatagtaaaatgatttcatcaatatgatatttcattatttgtattaggtaatattattactattttaactgtatatcaat
>DGRP350_w-
cattttataccaacatttattttgattttttggtcatcctgaagtttatattttaattttacctggatttgggataatttctcatattattagacaagaatcaggaaaaaaggaaacttttggttctctaggaataatttatgctatattagctattggattattaggatttattgtatgagctcatcatatatttaccgttggaatagatgtagatactcgagcttattttacctcagctactataattattgcagttcctactggaattaaaatttttagttgattagctactttacatggaactcaactttcttattctccagctattttatgagctttaggatttgtttttttatttacagtaggaggattaacaggagttgttttagctaattcatcagtagatattattttacatgatacttattatgtagtagctcattttcattatgttttatctataggagctgtatttgctattatagcaggttttattcactgataccctttatttactggattaacgttaaataataaatgattaaaaagtcatttcattattatatttattggagttaatttaacattttttcctcaacattttttaggattggctggaatacctcgacgttattcagattacccagatgcttacacaacatgaaatattgtatcaactattggatcaactatttcattattaggaattttattctttttttttattatttgagaaagtttagtatcacaacgacaagtaatttacccaattcaactaaattcatcaattgaatgataccaaaatactccaccagctgaacatagatattctgaattaccacttttaacaaattaatttctaatatggcagattagtgcaatagatttaagctctatatataaagtattttacttttattagaaaataaatgtctacatgagctaatttaggtttacaagatagagcttctcctttaatagaacaattaattttttttcatgatcatgcattattaattttagtaataattacagtattggtgggatatttaatatttatattattttttaataattatgtaaatcgatttcttttacatggacaacttattgaaataatttgaactattttaccagcaattattttactatttattgctcttccttctttacgtttactttatttattagatgaaattaatgaaccatctgtaactttaaaaagaatcggccatcaatgatattgaagttacgaatattcagattttaataatattgaatttgattcatatataattccaacaaatgaattaataactgatggatttcgattattagatgttgataaccgagtagttttacccataaactcacaaattcgaattttagtaacagctgctgatgttattcattcttgaacagtacctgccttaggagtaaaagttgacggtacacctggacgattaaatcaaactaatttttttattaatcgaccgggtttattttatggtcaatgttcagaaatctgtggagctaatcatagatttataccgattgtaattgaaagtgttcctgtaaattactttattaaatgaatttctagaaataactcttcattagatgactgaaagcaagtactggtctcttaaaccatttaatagtaaattagcacttacttctaatgataaaaaattagttaaaatcataacattagtatgtcaaactaaaattattaaataattaatattttttaattccacaaatagcacctattagatgattattattatttattattttttctattacatttattttattttgttctattaactattattcttatataccaaattcacctaaatctaatgaattaaaaaatatcaacttaaattcaataaattgaaaatgataacaaatttattttctgtattcgacccctcagctatttttaatttttcacttaattgattaagaacatttttaggacttttaataattccgtcaatttattgattaataccttctcgttacaatattatatgaaattcaattttattaactcttcataaagaatttaaaactttattaggtccatcaggtcataatggatctacttttatttttatttctttattttcattaattttatttaataatttcataggattatttccatatatttttacaagaacaagacatttaactttaactttatctttagctttacctttatgattatgttttatattatatggatgaattaatcatacacaacatatatttgctcatttagttcctcaaggaacacccgctattcttataccttttatagtatgtattgaaactattagaaatattattcgacctggaacattagctgttcgattaactgctaatataattgctggacatttattattaactcttttaggaaatacaggaccttctatatcttatatattagtaacatttttattaatagctcaaattgctttattagtattagaatcagctgtagctataattcaatcttatgtgtttgctgtattaagaactttatattctagagaagtaaattaatgtctacacactcaaatcacccttttcatttagtggattatagtccatgaccattaacaggagctatcggagctataacaactgtatcaggtatagtaaaatgatttcatcaatatgatatttcattatttgtattaggtaatattattactattttaactgtatatcaat
>DGRP57_w-
cattttataccaacatttattttgattttttggtcatcctgaagtttatattttaattttacctggatttgggataatttctcatattattagacaagaatcaggaaaaaaggaaacttttggttctctaggaataatttatgctatattagctattggattattaggatttattgtatgagctcatcatatatttaccgttggaatagatgtagatactcgagcttattttacctcagctactataattattgcagttcctactggaattaaaatttttagttgattagctactttacatggaactcaactttcttattctccagctattttatgagctttaggatttgtttttttatttacagtaggaggattaacaggagttgttttagctaattcatcagtagatattattttacatgatacttattatgtagtagctcattttcattatgttttatctataggagctgtatttgctattatagcaggttttattcactgataccctttatttactggattaacgttaaataataaatgattaaaaagtcatttcattattatatttattggagttaatttaacattttttcctcaacattttttaggattggctggaatacctcgacgttattcagattacccagatgcttacacaacatgaaatattgtatcaactattggatcaactatttcattattaggaattttattctttttttttattatttgagaaagtttagtatcacaacgacaagtaatttacccaattcaactaaattcatcaattgaatgataccaaaatactccaccagctgaacatagatattctgaattaccacttttaacaaattaatttctaatatggcagattagtgcaatagatttaagctctatatataaagtattttacttttattagaaaataaatgtctacatgagctaatttaggtttacaagatagagcttctcctttaatagaacaattaattttttttcatgatcatgcattattaattttagtaataattacagtattggtgggatatttaatatttatattattttttaataattatgtaaatcgatttcttttacatggacaacttattgaaataatttgaactattttaccagcaattattttactatttattgctcttccttctttacgtttactttatttattagatgaaattaatgaaccatctgtaactttaaaaagaatcggccatcaatgatattgaagttacgaatattcagattttaataatattgaatttgattcatatataattccaacaaatgaattaataactgatggatttcgattattagatgttgataaccgagtagttttacccataaactcacaaattcgaattttagtaacagctgctgatgttattcattcttgaacagtacctgccttaggagtaaaagttgacggtacacctggacgattaaatcaaactaatttttttattaatcgaccgggtttattttatggtcaatgttcagaaatctgtggagctaatcatagatttataccgattgtaattgaaagtgttcctgtaaattactttattaaatgaatttctagaaataactcttcattagatgactgaaagcaagtactggtctcttaaaccatttaatagtaaattagcacttacttctaatgataaaaaattagttaaaatcataacattagtatgtcaaactaaaattattaaataattaatattttttaattccacaaatagcacctattagatgattattattatttattattttttctattacatttattttattttgttctattaactattattcttatataccaaattcacctaaatctaatgaattaaaaaatatcaacttaaattcaataaattgaaaatgataacaaatttattttctgtattcgacccctcagctatttttaatttttcacttaattgattaagaacatttttaggacttttaataattccgtcaatttattgattaataccttctcgttacaatattatatgaaattcaattttattaactcttcataaagaatttaaaactttattaggtccatcaggtcataatggatctacttttatttttatttctttattttcattaattttatttaataatttcataggattatttccatatatttttacaagaacaagacatttaactttaactttatctttagctttacctttatgattatgttttatattatatggatgaattaatcatacacaacatatatttgctcatttagttcctcaaggaacacccgctattcttataccttttatagtatgtattgaaactattagaaatattattcgacctggaacattagctgttcgattaactgctaatataattgctggacatttattattaactcttttaggaaatacaggaccttctatatcttatatattagtaacatttttattaatagctcaaattgctttattagtattagaatcagctgtagctataattcaatcttatgtgtttgctgtattaagaactttatattctagagaagtaaattaatgtctacacactcaaatcacccttttcatttagtggattatagtccatgaccattaacaggagctatcggagctataacaactgtatcaggtatagtaaaatgatttcatcaatatgatatttcattatttgtattaggtaatattattactattttaactgtatatcaat
>DGRP38_w-
tattttataccaacatttattttgattttttggtcatcctgaagtttatattttaattttacctggatttggaataatttctcatattattagacaagaatcaggaaaaaaggaaacttttggttctctaggaataatttatgctatattagctattggattattaggatttattgtatgagctcatcatatatttaccgttggaatagatgtagatactcgagcttattttacctcagctactataattattgcagttcctactggaattaaaatttttagttgattagctactttacatggaactcaactttcttattctccagctattttatgagctttaggatttgtttttttatttacagtaggaggattaacaggagttgttttagctaattcatcagtagatattattttacatgatacttattatgtagtagctcattttcattatgttttatctataggagctgtatttgctattatagcaggttttattcactgataccctttatttactggattaacgttaaataataaatgattaaaaagtcatttcattattatatttattggagttaatttaacattttttcctcaacattttttaggattggctggaatacctcgacgttattcagattacccagatgcttacacaacatgaaatattgtatcaactattggatcaactatttcattattaggaattttattctttttttttattatttgagaaagtttagtatcacaacgacaagtaatttacccaattcaactaaattcatcaattgaatgataccaaaatactccaccagctgaacatagatattctgaattaccacttttaacaaattaatttctaatatggcagattagtgcaatagatttaagctctatatataaagtattttacttttattagaaaataaatgtctacatgagctaatttaagtttacaagatagagcttctcctttaatagaacaattaattttttttcatgatcatgcattattaattttagtaataattacagtattggtgggatatttaatatttatattattttttaataattatgtaaatcgatttcttttacatggacaacttattgaaataatttgaactattttaccagcaattattttactatttattgctcttccttctttacgtttactttatttattagatgaaattaatgaaccatctgtaactttaaaaagaatcggccatcaatgatattgaagttacgaatattcagattttaataatattgaatttgattcatatataattccaacaaatgaattaataactgatggatttcgattattagatgttgataaccgagtagttttacccataaactcacaaattcgaattttagtaacagctgctgatgttattcattcttgaacagtacctgccttaggagtaaaagttgacggtacacctggacgattaaatcaaactaatttttttattaatcgaccgggtttattttatggtcaatgttcagaaatctgtggagctaatcatagatttataccgattgtaattgaaagtgttcctgtaaattactttattaaatgaatttctagaaataactcttcattagatgactgaaagcaagtactggtctcttaaaccatttaatagtaaattagcacttacttctaatgataaaaaattagttaaaatcataacattagtatgtcaaactaaaattattaaataattaatattttttaattccacaaatagcacctattagatgattattattatttattattttttctattacatttattttattttgttctattaactattattcttatataccaaattcacctaaatctaatgaattaaaaaatatcaacttaaattcaataaattgaaaatgataacaaatttattttctgtattcgacccctcagctatttttaatttttcacttaattgattaagaacatttttaggacttttaataattccgtcaatttattgattaataccttctcgttacaatattatatgaaattcaattttattaactcttcataaagaatttaaaactttattaggtccatcaggtcataatggatctacttttatttttatttctttattttcattaattttatttaataatttcataggattatttccatatatttttacaagaacaagacatttaactttaactttatctttagctttacctttatgattatgttttatattatatggatgaattaatcatacacaacatatatttgctcatttagttcctcaaggaacacccgctattcttataccttttatagtatgtattgaaactattagaaatattattcgacctggaacattagctgttcgattaactgctaatataattgctggacatttattattaactcttttaggaaatacaggaccttctatatcttatatattagtaacatttttattaatagctcaaattgctttattagtattagaatcagctgtagctataattcaatcttatgtgtttgctgtattaagaactttatattctagagaagtaaattaatgtctacacactcaaatcacccttttcatttagtggattatagtccatgaccattaacaggagctatcggagctataacaactgtatcaggtatagtaaaatgatttcatcaatatgatatttcattatttgtattaggtaatattattactattttaactgtatatcaat
>FR207_w-
tattttataccaacatttattttgattttttggtcatcctgaagtttatattttaattttacctggatttggaataatttctcatattattagacaagaatcaggaaaaaaggaaacttttggttctctaggaataatttatgctatattagctattggattattaggatttattgtatgagctcatcatatatttaccgttggaatagatgtagatactcgagcttattttacctcagctactataattattgcagttcctactggaattaaaatttttagttgattagctactttacatggaactcaactttcttattctccagctattttatgagctttaggatttgtttttttatttacagtaggaggattaacaggagttgttttagctaattcatcagtagatattattttacatgatacttattatgtagtagctcattttcattatgttttatctataggagctgtatttgctattatagcaggttttattcactgataccctttatttactggattaacgttaaataataaatgattaaaaagtcatttcattattatatttattggagttaatttaacattttttcctcaacattttttaggattggctggaatacctcgacgttattcagattacccagatgcttacacaacatgaaatattgtatcaactattggatcaactatttcattattaggaattttattctttttttttattatttgagaaagtttagtatcacaacgacaagtaatttacccaattcaactaaattcatcaattgaatgataccaaaatactccaccagctgaacatagatattctgaattaccacttttaacaaattaatttctaatatggcagattagtgcaatagatttaagctctatatataaagtattttacttttattagaaaataaatgtctacatgagctaatttaggtttacaagatagagcttctcctttaatagaacaattaattttttttcatgatcatgcattattaattttagtaataAtTACAGTATTGGTGGGATATTTAATATTTATATTATTTTTTAATAattatgtaaatcgatttcttttacatggacaacttattgaaataatttgaactattttaccagcaattattttactatttattgctcttccttctttacgtttactttatttattagatgaaattaatgaaccatctgtaactttaaaaagaatcggccatcaatgatattgaagttacgaatattcagattttaataatattgaatttgattcatatataattccaacaaatgaattaataactgatggatttcgattattagatgttgataaccgagtagttttacccataaactcacaaattcgaattttagtaacagctgctgatgttattcattcttgaacagtacctgccttaggagtaaaagttgacggtacacctggacgattaaatcaaactaatttttttattaatcgaccgggtttattttatggtcaatgttcagaaatctgtggagctaatcatagatttataccgattgtaattgaaagtgttcctgtaaattactttattaaatgaatttctagaaataactcttcattagatgactgaaagcaagtactggtctcttaaaccatttaatagtaaattagcacttacttctaatgataaaaaattagttaaaatcataacattagtatgtcaaactaaaattattaaataattaaTATTTTTTAATTCCACAAATAGCACCTATTAGATGATTATTATTATTTATTATTTTTTCTATTACATTTATTTTATTTTGTTCTATTAACTATTATTCTTATATACCAAATTCACCTAAATCTAATGAATTAAAAAATAtCAActtAAattCaataaattGaaaatgataacaaattTATTTTCTGTATTCGACCCCTCAGCTATTTTTAATTTTTCACTTAATTGATTAAGAACATTTTTAGGACTTTTAATAATTCCGTCAatttATTgattaataccttctCGttacaATAttatatgaaattcaattttattaactcttcataaagaatttaaaactttattaggtccatcaggtcataatggatctacttttatttttatttctttattttcattaattttatttaataatttcataggattatttccatatatttttacaagaacaagacatttaactttaactttatctttagctttacctttatgattatgttttatattatatggatgaattaatcatacacaacatatatttgctcatttagttcctcaaggaacacccgctattcttataccttttatagtatgtattgaaactattagaaatattattcgacctggaacattagctgttcgattaactgctaatataattgctggacatttattattaactcttttaggaaatacaggaccttctatatcttatatattagtaacatttttattaatagctcaaattgctttattagtattagaatcagctgtagctataattcaatcttatgtgtttgctgtattaagaactttatattctagagaagtaaattaatgtctacacactcaaatcacccttttcatttagtggattatagtccatgaccattaacaggagctatcggagctataacaactgtatcaggtatagtaaaatgatttcatcaatatgatatttcattatttgtattaggtaatattattactattttaactgtatatcaat
>DGRP309_w-
tattttataccaacatttattttgattttttggtcatcctgaagtttatatttTAATTTTACCTGGATTTGGAATAATTTCTCATATTATTAGACAAGAATCAGGAAAaAagGAAACTTTTGgttctctaggaataatttatgctatattagctattggattattaggatttattgtatgagctcatcatatatttacCgTTGGAATAGATGTAGATACTCGAGCTTATTTTACCTCAGCTACTATAATTATTGCAGTTCCTACTGGAATTAAAATTTTTAGTTGATTAGCTACTTTACATGGAACTCAACTTTCTTATTCTCCAGCTATTTTATGAGCTTTAGGATTTGTTTTTTTATTTACAGTAGGAGGATTAACAGGAGTTGTTTTAGCTAATTCATCAGTAGATATTATTTTacatgatacttattatgtagtagctcattttcattatgttttatctataggagctgtatttgctattatagcaggttttATTCACTGATACCCTTTATTTACTGGATTAACGTTAAATAATAAATGATTAAAAAGTCATTTCATTATTATATTTattggagttaatttaacattttttcctcaacattttttaggattggctggaatacctcgacgttattcagattacccagatgcttacacaacatgaaatattgtatcaactatTGGATCAACTATTTCATTATTAGGaattttattctttttttttaTTATTTGAGAAAGTTTAGTATCACAacgacaagtaatttacccaattcaactaaattcatcaattgaatgataccaaaatactccaccagctgaacatagatattctgaattaccacttttaacaaATTAATTTCTAATATGGCAGATTAGTGCAATAGATTTAAGCTCTATATATAAAGTATTTTACTTTTATTAGAAAATAAATGTCTACATGAGCTAATTTAGGTTTACAAGATAGAGCTTCTCCTTTAATAGAACAATTAATTTTTTTTCATGATCATGCATTATTAATTTTAGTAATAATTACAGTATTGGTGGGATATTTAATATTTATATTATTTTTTAATAATTATGTAAATCGATTTCTTTTACATGGACAACTTATTGAAATAATTTGAACTATTTTACCAGCAATTATTTTACTATTTATTGCTCTTCCTTCTTTACGTTTACTTTATTTATTAGATGAAATTAATGAACCatctgtaactttaaaaagaatcggccatcaatgatattgaagttacgaatattcagattttaataatattgaatttgattcatatataattccaacaaatgaattaataacTgatggatttcgattattagatgttgataaccgagtagttttacccataaactcacaaattcgaattttagtaacagctgctgatgttattcattcttgaacagtacctgccttaggagtaaaagttgacggtacacctggacgattaaatcaaactaatttttttattaatcgaccgggtttattttatggtcaatgttcagaaatctgtggagctaatcatagatttataccgattgtaattgaaagtgttcctgtaaattactttattaaatgaatttctagaaataactcttcattagatgactgaaagcaagtactggtctcttaaaccATTTAATAGTAAATTAGCACTTACTTCTAATGATAAAAAATTAGTTAAAATCATAACATTAGTATGTCAAACTAAAATTATTAAATAATTAATATTTTTTAATTCCACAAATAGCACCTATTAGATGATTATTATTATTTATTATTTTTTCTATTACATTTATTTTATTTTGTTCTATTAACTATTATTCTTATATACCAAATTCACCTAAATCTAATGAATTAAAAAATATCAACTTAAATTCAATAAATTGAAAATGATAACAAATTTATTTTCTGTATTCGACCCCTCAGCTATTTTTAATTTTTCACTTAATTGATTAAGAACATTTTTAGGACTTTTAATAATTCCGTCAATTTATTGATTAATACCTTCTCGTTACAATATTATATGAAATTCAATTTTATTAACTCTTCATAAAGAATTTAAAACTTTATTAGGTCCATCAGGTCATAATGGATCTACTTTTATTTTTATTTCTTTATTTTCATTAATTTTATTTAATAATTTCATAGGATTATTTCCATATATTTTTACAAGAACAAGACATTTAACTTTAACTTTATCTTTAGCTTTACCTTTATGATTATGTTTTatattatatGGATGAattaATCATACACAACATaTatttgctcatttagttcctcaaggaacacccgctattcttatACCTTTTATAGTaTGTattgaaactatTAgaaatattattcgacctggaacattagctgttcgattaactgctaatataattgctggacatttattattaactcttttaggaaatacaggaccttctatatcttatatattagtaacatttttattaatagctcaaattgctttattagtattagaatcagctgtagctataattcaatCTTATGTGTTTGCTGTATTAAGAACTTTATATTCTagagaagtaaattaatgtctacacactcaaatcacccttttcatttagtggattatagtccatgaccattaacaggagctatcggagctataacaactgtatcaggtatagtaaaatgatttcatcaatatgatatttcattatttgtattaggtaatattattactattttaactgtatatcaat
>DGRP810_w-
tattttataccaacatttattttgattttttggtcatcctgaagtttatattttaattttacctggatttggaataatttctcatattattagacaagaatcaggaaaaaaggaaacttttggttctctaggaataatttatgctatattagctattggattattaggatttattgtatgagctcatcatatatttaccgttggaatagatgtagatactcgagcttattttacctcagctactataattattgcagttcctactggaattaaaatttttagttgattagctactttacatggaactcaactttcttattctccagctattttatgagctttaggatttgtttttttatttacagtaggaggattaacaggagttgttttagctaattcatcagtagatattattttacatgatacttattatgtagtagctcattttcattatgttttatctataggagctgtatttgctattatagcaggttttattcactgataccctttatttactggattaacgttaaataataaatgattaaaaagtcatttcattattatatttattggagttaatttaacattttttcctcaacattttttaggattggctggaatacctcgacgttattcagattacccagatgcttacacaacatgaaatattgtatcaactattggatcaactatttcattattaggaattttattctttttttttattatttgagaaagtttagtatcacaacgacaagtaatttacccaattcaactaaattcatcaattgaatgataccaaaatactccaccagctgaacatagatattctgaattaccacttttaacaaattaatttctaatatggcagattagtgcaatagatttaagctctatatataaagtattttacttttattagaaaataaatgtctacatgagctaatttaggtttacaagatagagcttctcctttaatagaacaattaattttttttcatgatcatgcattattaattttagtaataattacagtattggtgggatatttaatatttatattattttttaataattatgtaaatcgatttcttttacatggacaacttattgaaataatttgaactattttaccagcaattattttactatttattgctcttccttctttacgtttactttatttattagatgaaattaatgaaccatctgtaactttaaaaagaatcggccatcaatgatattgaagttacgaatattcagattttaataatattgaatttgattcatatataattccaacaaatgaattaataactgatggatttcgattattagatgttgataaccgagtagttttacccataaactcacaaattcgaattttagtaacagctgctgatgttattcattcttgaacagtacctgccttaggagtaaaagttgacggtacacctggacgattaaatcaaactaatttttttattaatcgaccgggtttattttatggtcaatgttcagaaatctgtggagctaatcatagatttataccgattgtaattgaaagtgttcctgtaaattactttattaaatgaatttctagaaataactcttcattagatgactgaaagcaagtactggtctcttaaaccatttaatagtaaattagcacttacttctaatgataaaaaattagttaaaatcataacattagtatgtcaaactaaaattattaaataattaatattttttaattccacaaatagcacctattagatgattattattatttattattttttctattacatttattttattttgttctattaactattattcttatataccaaattcacctaaatctaatgaattaaaaaatatcaacttaaattcaataaattgaaaatgataacaaatttattttctgtattcgacccctcagctatttttaatttttcacttaattgattaagaacatttttaggacttttaataattccgtcaatttattgattaataccttctcgttacaatattatatgaaattcaattttattaactcttcataaagaatttaaaactttattaggtccatcaggtcataatggatctacttttatttttatttctttattttcattaattttatttaataatttcataggattatttccatatatttttacaagaacaagacatttaactttaactttatctttagctttacctttatgattatgttttatattatatggatgaattaatcatacacaacatatatttgctcatttagttcctcaaggaacacccgctattcttataccttttatagtatgtattgaaactattagaaatattattcgacctggaacattagctgttcgattaactgctaatataattgctggacatttattattaactcttttaggaaatacaggaccttctatatcttatatattagtaacatttttattaatagctcaaattgctttattagtattagaatcagctgtagctataattcaatcttatgtgtttgctgtattaagaactttatattctagagaagtaaattaatgtctacacactcaaatcacccttttcatttagtggattatagtccatgaccattaacaggagctatcggagctataacaactgtatcaggtatagtaaaatgatttcatcaatatgatatttcattatttgtattaggtaatattattactattttaactgtatatcaat
>DGRP367_w-
tattttataccaacatttattttgattttttggtcatcctgaagtttatattttaattttacctggatttggaataatttctcatattattagacaagaatcaggaaaaaaggaaacttttggttctctaggaataatttatgctatattagctattggattattaggatttattgtatgagctcatcatatatttaccgttggaatagatgtagatactcgagcttattttacctcagctactataattattgcagttcctactggaattaaaatttttagttgattagctactttacatggaactcaactttcttattctccagctattttatgagctttaggatttgtttttttatttacagtaggaggattaacaggagttgttttagctaattcatcagtagatattattttacatgatacttattatgtagtagctcattttcattatgttttatctataggagctgtatttgctattatagcaggttttattcactgataccctttatttactggattaacgttaaataataaatgattaaaaagtcatttcattattatatttattggagttaatttaacattttttcctcaacattttttaggattggctggaatacctcgacgttattcagattacccagatgcttacacaacatgaaatattgtatcaactattggatcaactatttcattattaggaattttattctttttttttattatttgagaaagtttagtatcacaacgacaagtaatttacccaattcaactaaattcatcaattgaatgataccaaaatactccaccagctgaacatagatattctgaattaccacttttaacaaattaatttctaatatggcagattagtgcaatagatttaagctctatatataaagtattttacttttattagaaaataaatgtctacatgagctaatttaggtttacaagatagagcttctcctttaatagaacaattaattttttttcatgatcatgcattattaattttagtaataattacagtattggtgggatatttaatatttatattattttttaataattatgtaaatcgatttcttttacatggacaacttattgaaataatttgaactattttaccagcaattattttactatttattgctcttccttctttacgtttactttatttattagatgaaattaatgaaccatctgtaactttaaaaagaatcggccatcaatgatattgaagttacgaatattcagattttaataatattgaatttgattcatatataattccaacaaatgaattaataactgatggatttcgattattagatgttgataaccgagtagttttacccataaactcacaaattcgaattttagtaacagctgctgatgttattcattcttgaacagtacctgccttaggagtaaaagttgacggtacacctggacgattaaatcaaactaatttttttattaatcgaccgggtttattttatggtcaatgttcagaaatctgtggagctaatcatagatttataccgattgtaattgaaagtgttcctgtaaattactttattaaatgaatttctagaaataactcttcattagatgactgaaagcaagtactggtctcttaaaccatttaatagtaaattagcacttacttctaatgataaaaaattagttaaaatcataacattagtatgtcaaactaaaattattaaataattaatattttttaattccacaaatagcacctattagatgattattattatttattattttTTCTATTACATTTATTTTATTTTGTTCtAtTAACTattattcTTATATACCAAATTCACCTAAatctaatgaattaaaaaatatcaacttaaattcaataaattgaaaatgataacaaatttattttctgtattcgacccctcagctatttttaatttttcacttaattgattaagaacatttttaggacttttaataattccgtcaatttattgattaataccttctcgttacaatattatatgaaattcaattttattaactcttcataaagaatttaaaactttattaggtccatcaggtcataatggatctacttttatttttatttctttattttcattaattttatttaataatttcataggattatttccatatatttttacaagaacaagacatttaactttaactttatctttagctttacctttatgattatgttttatattatatggatgaattaatcatacacaacatatatttgctcatttagttcctcaaggaacacccgctattcttataccttttatagtatgtattgaaactattagaaatattattcgacctggaacattagctgttcgattaactgctaatataattgctggacatttattattaactcttttaggaaatacaggaccttctatatcttatatattagtaacatttttattaatagctcaaattgctttattagtattagaatcagctgtagctataattcaatcttatgtgtttgctgtattaagaactttatattctagagaagtaaattaatgtctacacactcaaatcacccttttcatttagtggattatagtccatgaccattaacaggagctatcggagctataacaactgtatcaggtatagtaaaatgatttcatcaatatgatatttcattatttgtattaggtaatattattactattttaactgtatatcaat
>DGRP359_w-
tattttataccaacatttattttgattttttggtcatcctgaagtttatattttaattttacctggatttggaataatttctcatattattagacaagaatcaggaaaaaaggaaacttttggttctctaggaataatttatgctatattagctattggattattaggatttattgtatgagctcatcatatatttaccgttggaatagatgtagatactcgagcttattttacctcagctactataattattgcagttcctactggaattaaaatttttagttgattagctactttacatggaactcaactttcttattctccagctattttatgagctttaggatttgtttttttatttacagtaggaggattaacaggagttgttttagctaattcatcagtagatattattttacatgatacttattatgtagtagctcattttcattatgttttatctataggagctgtatttgctattatagcaggttttattcactgataccctttatttactggattaacgttaaataataaatgattaaaaagtcatttcattattatatttattggagttaatttaacattttttcctcaacattttttaggattggctggaatacctcgacgttattcagattacccagatgcttacacaacatgaaatattgtatcaactattggatcaactatttcattattaggaattttattctttttttttattatttgagaaagtttagtatcacaacgacaagtaatttacccaattcaactaaattcatcaattgaatgataccaaaatactccaccagctgaacatagatattctgaattaccacttttaacaaattaatttctaatatggcagattagtgcaatagatttaagctctatatataaagtattttacttttattagaaaataaatgtctacatgagctaatttaggtttacaagatagagcttctcctttaatagaacaattaattttttttcatgatcatgcattattaattttagtaataattacagtattggtgggatatttaatatttatattattttttaataattatgtaaatcgatttcttttacatggacaacttattgaaataatttgaactattttaccagcaattattttactatttattgctcttccttctttacgtttactttatttattagatgaaattaatgaaccatctgtaactttaaaaagaatcggccatcaatgatattgaagttacgaatattcagattttaataatattgaatttgattcatatataattccaacaaatgaattaataactgatggatttcgattattagatgttgataaccgagtagttttacccataaactcacaaattcgaattttagtaacagctgctgatgttattcattcttgaacagtacctgccttaggagtaaaagttgacggtacacctggacgattaaatcaaactaatttttttattaatcgaccgggtttattttatggtcaatgttcagaaatctgtggagctaatcatagatttataccgattgtaattgaaagtgttcctgtaaattactttattaaatgaatttctagaaataactcttcattagatgactgaaagcaagtactggtctcttaaaccatttaatagtaaattagcacttacttctaatgataaaaaattagttaaaatcataacattagtatgtcaaactaaaattattaaataattaatattttttaattccacaaatagcacctattagatgattattattatttattattttttctattacatttattttattttgttctattaactattattcttatataccaaattcacctaaatctaatgaattaaaaaatatcaacttaaattcaataaattgaaaatgataacaaatttattttctgtattcgacccctcagctatttttaatttttcacttaattgattaagaacatttttaggacttttaataattccgtcaatttattgattaataccttctcgttacaatattatatgaaattcaattttattaactcttcataaagaatttaaaactttattaggtccatcaggtcataatggatctacttttatttttatttctttattttcattaattttatttaataatttcataggattatttccatatatttttacaagaacaagacatttaactttaactttatctttagctttacctttatgattatgttttatattatatggatgaattaatcatacacaacatatatttgctcatttagttcctcaaggaacacccgctattcttataccttttatagtatgtattgaaactattagaaatattattcgacctggaacattagctgttcgattaactgctaatataattgctggacatttattattaactcttttaggaaatacaggaccttctatatcttatatattagtaacatttttattaatagctcaaattgctttattagtattagaatcagctgtagctataattcaatcttatgtgtttgctgtattaagaactttatattctagagaagtaaattaatgtctacacactcaaatcacccttttcatttagtggattatagtccatgaccattaacaggagctatcggagctataacaactgtatcaggtatagtaaaatgatttcatcaatatgatatttcattatttgtattaggtaatattattactattttaactgtatatcaat
>DGRP138_w-
tattttataccaacatttattttgattttttggtcatcctgaagtttatattttaattttacctggatttggaataatttctcatattattagacaagaatcaggaaaaaaggaaacttttggttctctaggaataatttatgctatattagctattggattattaggatttattgtatgagctcatcatatatttaccgttggaatagatgtagatactcgagcttattttacctcagctactataattattgcagttcctactggaattaaaatttttagttgattagctactttacatggaactcaactttcttattctccagctattttatgagctttaggatttgtttttttatttacagtaggaggattaacaggagttgttttagctaattcatcagtagatattattttacatgatacttattatgtagtagctcattttcattatgttttatctataggagctgtatttgctattatagcaggttttattcactgataccctttatttactggattaacgttaaataataaatgattaaaaagtcatttcattattatatttattggagttaatttaacattttttcctcaacattttttaggattggctggaatacctcgacgttattcagattacccagatgcttacacaacatgaaatattgtatcaactattggatcaactatttcattattaggaattttattctttttttttattatttgagaaagtttagtatcacaacgacaagtaatttacccaattcaactaaattcatcaattgaatgataccaaaatactccaccagctgaacatagatattctgaattaccacttttaacaaattaatttctaatatggcagattagtgcaatagatttaagctctatatataaagtattttacttttattagaaaataaatgtctacatgagctaatttaggtttacaagatagagcttctcctttaatagaacaattaattttttttcatgatcatgcattattaattttagtaataattacagtattggtgggatatttaatatttatattattttttaataattatgtaaatcgatttcttttacatggacaacttattgaaataatttgaactattttaccagcaattattttactatttattgctcttccttctttacgtttactttatttattagatgaaattaatgaaccatctgtaactttaaaaagaatcggccatcaatgatattgaagttacgaatattcagattttaataatattgaatttgattcatatataattccaacaaatgaattaataactgatggatttcgattattagatgttgataaccgagtagttttacccataaactcacaaattcgaattttagtgacagctgctgatgttattcattcttgaacagtacctgccttaggagtaaaagttgacggtacacctggacgattaaatcaaactaatttttttattaatcgaccgggtttattttatggtcaatgttcagaaatctgtggagctaatcatagatttataccgattgtaattgaaagtgttcctgtaaattactttattaaatgaatttctagaaataactcttcattagatgactgaaagcaagtactggtctcttaaaccatttaatagtaaattagcacttacttctaatgataaaaaattagttaaaatcataacattagtatgtcaaactaaaattattaaataattaatattttttaattccacaaatagcacctattagatgattattattatttattattttttctattacatttattttattttgttctattaactattattcttatataccaaatccacctaaatctaatgaattaaaaaatatcaacttaaattcaataaattgaaaatgataacaaatttattttctgtattcgacccctcagctatttttaatttttcacttaattgattaagaacatttttaggacttttaataattccgtcaatttattgattaataccttctcgttacaatattatatgaaattcaattttattaactcttcataaagaatttaaaactttattaggtccatcaggtcataatggatctacttttatttttatttctttattttcattaattttatttaataatttcataggattatttccatatatttttacaagaacaagacatttaactttaactttatctttagctttacctttatgattatgttttatattatatggatgaattaatcatacacaacatatatttgctcatttagttcctcaaggaacacccgctattcttataccttttatagtatgtattgaaactattagaaatattattcgacctggaacattagctgttcgattaactgctaatataattgctggacatttattattaactcttttaggaaatacaggaccttctatatcttatatattagtaacatttttattaatagctcaaattgctttattagtattagaatcagctgtagctataattcaatcttatgtgtttgctgtattaagaactttatattctagagaagtaaattaatgtctacacactcaaatcacccttttcatttagtggattatagtccatgaccattaacaggagctatcggagctataacaactgtatcaggtatagtaaaatgatttcatcaatatgatatttcattatttgtattaggtaatattattactattttaactgtatatcaat
>DGRP158_w-
tattttataccaacatttattttgattttttggtcatcctgAAGTTTATATTTTAATTTTACCTGGATTTGGAATAATTTCTCATATTATTAGACAAGAATCAGGAAAAAAGGAAACTTTTggttctctAGGAATAAtttatgctatattagctattggattattaggatttattgtatgagctcatcatatatttaccgttggaatagatgtagatactcgagcttattttacctcagctactataattattgcagttcctactggaattaaaatttttagttgattagctactttacatggaactcaactttcttattctccagctattttatgagctttaggatttgtttttttatttacagtaggaggattaacaggagttgttttagctaattcatcagtagATATTATTTTACatgaTACTtattatgtaGTAGCtcattttCATTATGTTTTATCTATAGGAGCTGTATTTGCTATTATAGCAGGTTTTATTCACTGATACCCTTTATTTACTGGATTAACGTTAAATAATAAATGATTAAAAAGTCATTTCATTATTATATTTATTGGAGTTAATTTAacattttttcctcaacattttttaggattggctggaatacctcgacgttattcagattacccagatgcttacacaacatgaaatattgtatcaactattggatcaactattTCATTATTAGGAATTTTATTCTTTTTTTTTAttatttgagaaagtttagtatcacaacgacaagtaatttacccaattcaactaaattcatcaattgaatgataccaaaatactccaccagctgAACATAGATATTCTGAATTACCACTTTTAACAAATTAATTTCTAATATGGCAGATTAGTGCAATAGATTTAAGCTCTATATATAAAGTATTTTACTTTTATTAGAAAATAAATGTCTACATGAGCTAATTTAGGTTTACAAGATAGAGCTTCTCCTTTAATAGAACAATTAATTTTTTTTCATGATCATGCATTATTAATTTTAGTAATAATTACAGTATTGGTGGGATATTTAATATTTATATTATTTTTTAATAATTATGTAAATCGATTTCTTTTACATGGACAACTTATTGAAATAATTTGAACTATTTTACCAGCAATTATTTTACTATTTATTGCTCTTCCTTCTTTACGTTTACTTTATTTATTAGATGAAATTAATGAACCATCTGTAACTTTAaaaagaatcggccatcaatgatattgaagttacgaatattcagattttaataatattgaatttgattcatatataattccaacaaatgaattaataactgatggatttcgattattagatgttgataaccgagtagttttacccataaactcacaaattcgaattttagtgacagctgctgatgttattcattcttgaacagtacctgccttaggagtaaaagttgacggtacacctggacgattaaatcaaactaatttttttattaatcgaccgggtttattttatggtcaatgttcagaaatctgtggagctaatcatagatttataccgattgtaattgaaagtgttcctgtaaattactttattaaatgaatttctagaaataactcttcattagatgactgAAAGCAAGTACTGGTCTCTTAAACCATTTAATAGTAAATTAGCACTTACTTCTAATGATAAAAAATTAGTTAAAATCATAACATTAGTATGTCAAACTAAAATTATTAAATAATTAATATTTTTTAATTCCACAAATAGCACCTATTAGATGATTATTATTATTTATTATTTTTTCTATTACATTTATTTTATTTTGTTCTATTAACTATTATTCTTATATACCAAATCCACCTAAATCTAATGAATTAAAAAATATCAACTTAAATTCAATAAATTGAAAATGATAACAAATTTATTTTCTGTATTCGACCCCTCAGCTATTTTTAATTTTTCACTTAATTGATTAAGAACATTTTTAGGACTTTTAATAATTCCGTCAATTTATTGATTAATACCTTCTCGTTACAATATTATATGAAATTCAATTTTATTAACTCTTCATAAAGAATTTAAAACTTTATTAGGTCCATCAGGTCATAATGGATCTACTTTTATTTTTATTTCTTTATTTTCATTAATTTTATTTAATAATTTCATAGGATTATTTCCATATATTTTTACAAGAACAAGACATTTAACTTTAACTTTATCTTTAGCTTTACCTTTATGATTATGTTTTATATTATATGGATGAATTAATCATACACAACATATATTTGCTCATTTAGTTCCTCAAGGAACACCCGCTATTCTTATACCTTTTATAGTAtGTATTGAAACTATTAGAAATATTATTCGACCTGGAACATTAGCTGTTCGATTAACTGCTAATATAATTGCTGGACATTTATTATTAACTCTTTTAGGAAATACAGGACCTTCTATATCTTATATATTAGTAACATTTTTATTAATAGCTCAAATTGCTTTATTAGTATTAGAATCAGCTGTAGCTatAATTCAATCTTATGTGTTTGCTGTATTAAGAACTTTATATTCTAGAGAAGTAAATTAATGTctacacactcaaatcacccttttcatttagtggattatagtccatgaccattaacaggagctatcggagctataacaactgtatcaggtatagtaaaatgatttcatcaatatgatatttcattaTTTGTATTAGGTAATATTattactattttaactgtatatcaat
>DGRP732_w-
tattttataccaacatttattttgattttttggtcatcctgaagtttatattttaattttacctggatttggaataatttctcatattattagacaagaatcaggaaaaaaggaaacttttggttctctaggaataatttatgctatattagctattggattattaggatttattgtatgagctcatcatatatttaccgttggaatagatgtagatactcgagcttattttacctcagctactataattattgcagttcctactggaattaaaatttttagttgattagctactttacatggaactcaactttcttattctccagctattttatgagctttaggatttgtttttttatttacagtaggaggattaacaggagttgttttagctaattcatcagtagatattattttacatgatacttattatgtagtagctcattttcattatgttttatctataggagctgtatttgctattatagcaggttttattcactgataccctttatttactggattaacgttaaataataaatgattaaaaagtcatttcattattatatttattggagttaatttaacattttttcctcaacattttttaggattggctggaatacctcgacgttattcagattacccagatgcttacacaacatgaaatattgtatcaactattggatcaactatttcattattaggaattttattctttttttttattatttgagaaagtttagtatcacaacgacaagtaatttacccaattcaactaaattcatcaattgaatgataccaaaatactccaccagctgaacatagatattctgaattaccacttttaacaaattaatttctaatatggcagattagtgcaatagatttaagctctatatataaagtattttacttttattagaaaataaatgtctacatgagctaatttaggtttacaagatagagcttctcctttaatagaacaattaattttttttcatgatcatgcattattaattttagtaataattacagtattggtgggatatttaatatttatattattttttaataattatgtaaatcgatttcttttacatggacaacttattgaaataatttgaactattttaccagcaattattttactatttattgctcttccttctttacgtttactttatttattagatgaaattaatgaaccatctgtaactttaaaaagaatcggccatcaatgatattgaagttacgaatattcagattttaataatattgaatttgattcatatataattccaacaaatgaattaataactgatggatttcgattattagatgttgataaccgagtagttttacccataaactcacaaattcgaattttagtgacagctgctgatgttattcattcttgaacagtacctgccttaggagtaaaagttgacggtacacctggacgattaaatcaaactaatttttttattaatcgaccgggtttattttatggtcaatgttcagaaatctgtggagctaatcatagatttataccgattgtaattgaaagtgttcctgtaaattactttattaaatgaatttctagaaataactcttcattagatgactgaaagcaagtactggtctcttaaaccatttaatagtaaattagcacttacttctaatgataaaaaattagttaaaatcataacattagtatgtcaaactaaaattattaaataattaatattttttaattccacaaatagcacctattagatgattattattatttattattttttctattacatttattttattttgttctattaactattattcttatataccaaatccacctaaatctaatgaattaaaaaatatcaacttaaattcaataaattgaaaatgataacaaatttattttctgtattcgacccctcagctatttttaatttttcacttaattgattaagaacatttttaggacttttaataattccgtcaatttattgattaataccttctcgttacaatattatatgaaattcaattttattaactcttcataaagaatttaaaactttattaggtccatcaggtcataatggatctacttttatttttatttctttattttcattaattttatttaataatttcataggattatttccatatatttttacaagaacaagacatttaactttaactttatctttagctttacctttatgattatgttttatattatatggatgaattaatcatacacaacatatatttgctcatttagttcctcaaggaacacccgctattcttataccttttatagtatgtattgaaactattagaaatattattcgacctggaacattagctgttcgattaactgctaatataattgctggacatttattattaactcttttaggaaatacaggaccttctatatcttatatattagtaacatttttattaatagctcaaattgctttattagtattagaatcagctgtagctataattcaatcttatgtgtttgctgtattaagaactttatattctagagaagtaaattaatgtctacacactcaaatcacccttttcatttagtggattatagtccatgaccattaacaggagctatcggagctataacaactgtatcaggtatagtaaaatgatttcatcaatatgatatttcattatttgtattaggtaatattattactattttaactgtatatcaat
>DGRP378_w-
tattttataccaacatttattttgattttttggtcatcctgaagtttatattttaattttacctggatttggaataatttctcatattattagacaagaatcaggaaaaaaggaaacttttggttctctaggaataatttatgctatattagctattggattattaggatttattgtatgagctcatcatatatttaccgttggaatagatgtagatactcgagcttattttacctcagctactataattattgcagttcctactggaattaaaatttttagttgattagctactttacatggaactcaactttcttattctccagctattttatgagctttaggatttgtttttttatttacagtaggaggattaacaggagttgttttagctaattcatcagtagatattattttacatgatacttattatgtagtagctcattttcattatgttttatctataggagctgtatttgctattatagcaggttttattcactgataccctttatttactggattaacgttaaataataaatgattaaaaagtcatttcattattatatttattggagttaatttaacattttttcctcaacattttttaggattggctggaatacctcgacgttattcagattacccagatgcttacacaacatgaaatattgtatcaactattggatcaactatttcattattaggaattttattctttttttttattatttgagaaagtttagtatcacaacgacaagtaatttacccaattcaactaaattcatcaattgaatgataccaaaatactccaccagctgaacatagatattctgaattaccacttttaacaaattaatttctaatatggcagattagtgcaatagatttaagctctatatataaagtattttacttttattagaaaataaatgtctacatgagctaatttaggtttacaagatagagcttctcctttaatagaacaattaattttttttcatgatcatgcattattaattttagtaataattacagtattggtgggatatttaatatttatattattttttaataattatgtaaatcgatttcttttacatggacaacttattgaaataatttgaactattttaccagcaattattttactatttattgctcttccttctttacgtttactttatttattagatgaaattaatgaaccatctgtaactttaaaaagaatcggccatcaatgatattgaagttacgaatattcagattttaataatattgaatttgattcatatataattccaacaaatgaattaataactgatggatttcgattattagatgttgataaccgagtagttttacccataaactcacaaattcgaattttagtaacagctgctgatgttattcattcttgaacagtacctgccttaggagtaaaagttgacggtacacctggacgattaaatcaaactaatttttttattaatcgaccgggtttattttatggtcaatgttcagaaatctgtggagctaatcatagatttataccgattgtaattgaaagtgttcctgtaaattactttattaaatgaatttctagaaataactcttcattagatgactgaaagcaagtactggtctcttaaaccatttaatagtaaattagcacttacttctaatgataaaaaattagttaaaatcataacattagtatgtcaaactaaaattattaaataattaatattttttaattccacaaatagcacctattagatgattattattatttattattttttctattacatttattttattttgttctattaactattattcttatataccaaattcacctaaatctaatgaattaaaaaatatcaacttaaattcaataaattgaaaatgataacaaatttattttctgtattcgacccctcagctatttttaatttttcacttaattgattaagaacatttttaggacttttaataattccgtcaatttattgattaataccttctcgttacaatattatatgaaattcaattttattaactcttcataaagaatttaaaactttattaggtccatcaggtcataatggatctacttttatttttatttctttattttcattaattttatttaataatttcataggattatttccatatatttttacaagaacaagacatttaactttaactttatctttagctttacctttatgattatgttttatattatatggatgaattagtcatacacaacatatatttgctcatttagttcctcaaggaacacccgctattcttataccttttatagtatgtattgaaactattagaaatattattcgacctggaacattagctgttcgattaactgctaatataattgctggacatttattattaactcttttaggaaatacaggaccttctatatcttatatattagtaacatttttattaatagctcaaattgctttattagtattagaatcagctgtagctataattcaatcttatgtgtttgctgtattaagaactttatattctagagaagtaaattaatgtctacacactcaaatcacccttttcatttagtggattatagtccatgaccattaacaggagctatcggagctataacaactgtatcaggtatagtaaaatgatttcatcaatatgatatttcattatttgtattaggtaatattattactattttaactgtatatcaat
>DGRP563_w-
tattttataccaacatttattttgattttttggtcatcctgaagtttatattttaattttacctggatttggaataatttctcatattattagacaagaatcaggaaaaaaggaaacttttggttctctaggaataatttatgctatattagctattggattattaggatttattgtatgagctcatcatatatttaccgttggaatagatgtagatactcgagcttattttacctcagctactataattattgcagttcctactggaattaaaatttttagttgattagctactttacatggaactcaactttcttattctccagctattttatgagctttaggatttgtttttttatttacagtaggaggattaacaggagttgttttagctaattcatcagtagatattattttacatgatacttattatgtagtagctcattttcattatgttttatctataggagctgtatttgctattatagcaggttttattcactgataccccttatttactggattaacgttaaataataaatgattaaaaagtcatttcattattatatttattggagttaatttaacattttttcctcaacattttttaggattggctggaatacctcgacgttattcagattacccagatgcttacacaacatgaaatattgtatcaactattggatcaactatttcattattaggaattttattctttttttttattatttgagaaagtttagtatcacaacgacaagtaatttacccaattcaactaaattcatcaattgaatgataccaaaatactccaccagctgaacatagatattctgaattaccactTTtaacaaattaatttctaatatggcagattagtgcaatagatttaagctctATATATAAAGTaTTTTACTTTTATTAGAAAATAAATGTCTACATGAGCTAATTTAGGTTTACAAGATAGAGCTTCTCCTTTAATAGAACAATTAATTTTTTTTCATGATCATGCATTATTAATTTTAGTAATAATTACAGTATTGGTGGGATATTTAATATTTATATTATTTTTTAATAATTATGTAAATCGATTTCTTTTACATGGACAACTTATTGAAATAATTTGAACTATTTTACCAGCAATTATTTTACtatTtattgctcttccttctttacgtttactttatttattagatgaaattaatgaaccatctgtaactttaaaaagaatcggccatcaatgatattgaagttacgaatattcagattttaataatattgaatttgattcatatataattccaacaaatgaattaataactgatggatttcgattattagatgttgataaccgagtagttttacccataaactcacaaattcgaattttagtaacagctgctgatgttattcattcttgaacagtacctgccttaggagtaaaagttgacggtacacctggacgattaaatcaaactaatttttttattaatcgaccgggtttattttatggtcaatgttcagaaatctgtggagctaatcatagatttataccgattgtaattgaaagtgttcctgtaaattactttattaaatgaatttctagaaataactcttcattagatgactgaaagcaagtactggtctcttaaaccatttaatagtaaattagcacttacttctaatgataaaaaattagttaaaatcataacattagtatGTCAAACTAAAATTATTAAATAATTAATATTTTTTAATTCCACAAATAGCACCTATTAGATGATTATTATTATTTATTATTTTTTCTATTACATTTATTTTATTTTGTTCTATTAACTATTATTCTTATATACCAAATTCACCTAAATCTAATGAATTAAAAAATATCAACTTAAATTCAATAAATTGAAAATGATAACAAATTTATTTTCTGTATTCGACCCctcagctatttttaatttttcacttaattgattaagaacatttttaggacttttaataattccgtcaatttattgATTAATACCTTCTCGTTACAATATTATATGAAATTCAATTTTATTAACTCTTCATAAAGAATTTAAAACTTTATTAGGTCCATCAGGTCATAATGGATCTACTTTTaTttttatttctttattttcattaattttatttaataatttcataggattatTTCcatatATttttaCAAGAACAAGACATTTAACTTTAACTTTATCTTTAGCTTTACCTTTATGATTATGTTTTATatTATATGGATGAATtaatCatAcacaacatatatttgctcatttagttcctcaaggaacacccgctattcttataccttttatagtatgtattgaaactattagaaatattattcgacctggaacattagctgttcgattaactgctaatataattgctggacatttattattaactcttttaggaaatacaggaccttctatatcttatatattagtaacatttttattaatagctcaaattgctttattagtattagaatcagctgtagctataattcaatcttatgtgtttgctgtattaagaactttatattctagagaagtaaattaatgtctacacactcaaatcacccttttcatttagtggattatagtccatgaccattaacaggagctatcggagctataacaactgtatcaggtatagtaaaatgatttcatcaatatgatatttcattatttgtattaggtaatattattactattttaactgtatatcaat
>DGRP195_w-
tattttataccaacatttattttgattttttggtcatcctgaagtttatattttaATTTTACCTGGATTTGGAATAATTTCTCATATTATtagacaagaatcaggaaaaaaggaaacttttggttctctaggaataatttatgctatattagctattggattattaggatttattgtatgagctcatcatatAtttaccgttggaaTAGATGTAGATACTCGAGCttattttacctcagctactataattattgcagttcctactggaattaaaatttttagttgattagctactttacatggaactcaactttcttattctccagctattttatgagctttaggatttgtttttttatttacagtagGaGGATTAAcaGGAGTTGTTTTAGCTAATTCATCAGTAGATATTATTTTACATGATACTTATTATGTAGTAGCTCATTTTCatTATGTTTTATCTAtAGGAGCTGTATTTGCTATTATAgcaggttttattcactgataccCCttaTTTACTGGATTAACGTTAAATAATAAATGATTAAAAAGTCATTTCATTATTATATTTATTGGaGttaatttaacattttttcctcaacattttttaggattggctggaatacctcgacgttattcagattacccagatgcttacacaacatgaaatattgtatcaactattggatcaactatttcattattaggaattttattctttttttttattatttgagaaagtttagtatcacaacgacaagtaatttacccaattcaactaaattcatcaattgaatgataccaaaatactccaccagctgaacatagatattctgaattaccactttTAACAAATTAATTTCTAATATGGCAGATTAGTGCAATAGATTTAAGCTCTATATATAAAGTATTTTACTTTTATTAGAAAATAAATGTCTACATGAGCTAATTTAGGTTTACAAGATAGAGCTTCTCCTTTAATAGAACAATTAATTTTTTTTCATGATCATGCATTATTAATTTTAGTAATAATTACAGTATTGGTGGGATATTTAATATTTATATTATTTTTTAATAATTATGTAAATCGATTTCTTTTACATGGACAACTTATTGAAATAATTTGAACTATTTTACCAGCAATTATTTTACTATTTATTGCTCTTCCTTCTTTACGTTTACTTTATTTATTAGATGAAATTAATGAACCATCTGTAACTTTaaaaagaatcggccatcaatgatattgaagttacgaatattcagattttaataatattgaatttgattcatatataattccaacaaatgaattaataactgatggatttcgattattagatgttgataaccgagtagttttacccataaactcacaaattcgaattttagtaacagctgctgatgttattcattcttgaacagtacctgccttaggagtaaaagttgacggtacacctggacgattaaatcaaactaatttttttattaatcgaccgggtttattttatggtcaatgttcagaaatctgtggagctaatcatagatttataccgattgtaattgaaagtgttcctgtaaattactttattaaatgaatttctagaaataactcttcattaGATGACTGAAAGCAAGTACTGGTCTCTTAAACCATTTAATAGTAAATTAGCACTTACTTCTAATGATAAAAAATTAGTTAAAATCATAACATTAGTATGTCAAACTAAAATTATTAAATAATTAATATTTTTTAATTCCACAAATAGCACCTATTAGATGATTATTATTATTTATTATTTTTTCTATTACATTTATTTTATTTTGTTCTATTAACTATTATTCTTATATACCAAATTCACCTAAATCTAATGAATTAAAAAATATCAACTTAAATTCAATAAATTGAAAATGATAACAAATTTATTTTCTGTATTCGACCCCTCAGCTATTTTTAATTTTTCACTTAATTGATTAAGAACATTTTTAGGACTTTTAATAATTCCGTCAATTTATTGATTAATACCTTCTCGTTACAATATTATATGAAATTCAATTTTATTAACTCTTCATAAAGAATTTAAAACTTTATTAGGTCCATCAGGTCATAATGGATCTACTTTTATTTTTATTTCTTTATTTTCATTAATTTTATTTAATAATTTCATAGGATTATTTCCATATATTTTTACAAGAACAAGACATTTAACTTTAACTTTATCTTTAGCTTTACCTTTATGATTATGTTTTATATTATATGGATGAATTAATCATACACAACATATATTTGCTCATTTAGTTCCTCAAGGAACACccgCTATTCTtatACCTTTTATAGTATGTATTGAaACTATTAGAAATATTATTCGACCTGGAACATTAGCTGTTCGATTAACTGCTAATATAATTGCTGGACATTTATTATTAACTCTTTTAGGAAATACAGGACCTTCTATATCTTATATATTAGTAACATTTTTATTaatAGCTcaaattgctttattagTATtAGAATCAGCTGTAGCTATAATTCAATCTTATGTGTTTGCTGTATTAAGAACTTTATATTCTAGAGAAGTAAATTaatgtctacacactcaaatcacccttttcatttagtggattatagtccatgaccattaacaggagctatcggagctataacaactgtatcaggtatagtaaaatgatttcatcaatatgatattTCAttatttgtattaggtaatattattactattttaactgtatatcaat
>DGRP83_w-
TATTTTATACCAACATTTATTTTGATTTTTTGGTCATCCTGAAGTTTATATTTTAATTTTACCTGGATTTGGAATAATTTCTCATATTATTAGACAAGAATCAGGAAAAAAGGAAACTTTTGGTTCTCTAGGAATAATTTATGCTATATTAGCTATTGGATTATTAGGATTTATTGTATGAGCTCATCATATATTTACCGTTGGAATAGATGTAGATACTCGAGCTTATTTTACCTCAGCTACTATAATTATTGCAGTTCCTACTGGAATTAAAATTTTTAGTTGATTAGCTACTTTACATGGAACTCAACTTTCTTATTCTCCAGCTATTTTATGAGCTTTAGGATTTGTTTTTTTATTTACAGTAGGAGGATTAACAGGAGTTGTTTTAGCTAATTCATCAGTAGATATTATTTTACATGATACTTATTATGTAGTAGCTCATTTTCATTATGTTTTATCTATAGGAGCTGTATTTGCTATTATAGCAGGTTTTATTCACTGATACCCCTTATTTACTGGATTAACGTTAAATAATAAATGATTAAAAAGTCATTTCATTATTATATTTATTGGAGTTAATTTAACATTTTTTCCTCAACATTTTTTAGGATTGGCTGGAATACCTCGACGTTATTCAGATTACCCAGATGCTTACACAACATGAAATATTGTATCAACTATTGGATCAACTATTTCATTATTAGGAATTTTATTCTTTTTTTTTATTATTTGAGAAAGTTTAGTATCACAACGACAAGTAATTTACCCAATTCAACTAAATTCATCAATTGAATGATACCAAAATACTCCACCAGCTGAACATAGATATTCTGAATTACCACTTTTAACAAATTAATTTCTAATATGGCAGATTAGTGCAATAGATTTAAGCTCTATATATAAAGTATTTTACTTTTATTAGAAAATAAATGTCTACATGAGCTAATTTAGGTTTACAAGATAGAGCTTCTCCTTTAATAGAACAATTAATTTTTTTTCATGATCATGCATTATTAATTTTAGTAATAATTACAGTATTGGTGGGATATTTAATATTTATATTATTTTTTAATAATTATGTAAATCGATTTCTTTTACATGGACAACTTATTGAAATAATTTGAACTATTTTACCAGCAATTATTTTACTATTTATTGCTCTTCCTTCTTTACGTTTACTTTATTTATTAGATGAAATTAATGAACCATCTGTAACTTTAAAAAGAATCGGCCATCAATGATATTGAAGTTACGAATATTCAGATTTTAATAATATTGAATTTGATTCATATATAATTCCAACAAATGAATTAATAACTGATGGATTTCGATTATTAGATGTTGATAACCGAGTAGTTTTACCCATAAACTCACAAATTCGAATTTTAGTAACAGCTGCTGATGTTATTCATTCTTGAACAGTACCTGCCTTAGGAGTAAAAGTTGACGGTACACCTGGACGATTAAATCAAACTAATTTTTTTATTAATCGACCGGGTTTATTTTATGGTCAATGTTCAGAAATCTGTGGAGCTAATCATAGATTTATACCGATTGTAATTGAAAGTGTTCCTGTAAATTACTTTATTAAATGAATTTCTAGAAATAACTCTTCATTAGATGACTGAAAGCAAGTACTGGTCTCTTAAACCATTTAATAGTAAATTAGCACTTACTTCTAATGATAAAAAATTAGTTAAAATCATAACATTAGTATGTCAAACTAAAATTATTAAATAATTAATATTTTTTAATTCCACAAATAGCACCTATTAGATGATTATTATTATTTATTATTTTTTCTATTACATTTATTTTATTTTGTTCTATTAACTATTATTCTTATATACCAAATTCACCTAAATCTAATGAATTAAAAAATATCAACTTAAATTCAATAAATTGAAAATGATAACAAATTTATTTTCTGTATTCGACCCCTCAGCTATTTTTAATTTTTCACTTAATTGATTAAGAACATTTTTAGGACTTTTAATAATTCCGTCAATTTATTGATTAATACCTTCTCGTTACAATATTATATGAAATTCAATTTTATTAACTCTTCATAAAGAATTTAAAACTTTATTAGGTCCATCAGGTCATAATGGATCTACTTTTATTTTTATTTCTTTATTTTCATTAATTTTATTTAATAATTTCATAGGATTATTTCCATATATTTTTACAAGAACAAGACATTTAACTTTAACTTTATCTTTAGCTTTACCTTTATGATTATGTTTTATATTATATGGATGAATTAATCATACACAACATATATTTGCTCATTTAGTTCCTCAAGGAACACCCGCTATTCTTATACCTTTTATAGTATGTATTGAAACTATTAGAAATATTATTCGACCTGGAACATTAGCTGTTCGATTAACTGCTAATATAATTGCTGGACATTTATTATTAACTCTTTTAGGAAATACAGGACCTTCTATATCTTATATATTAGTAACATTTTTATTAATAGCTCAAATTGCTTTATTAGTATTAGAATCAGCTGTAGCTATAATTCAATCTTATGTGTTTGCTGTATTAAGAACTTTATATTCTAGAGAAGTAAATTAATGTCTACACACTCAAATCACCCTTTTCATTTAGTGGATTATAGTCCATGACCATTAACAGGAGCTATCGGAGCTATAACAACTGTATCAGGTATAGTAAAATGATTTCATCAATATGATATTTCATTATTTGTATTAGGTAATATTATTACTATTTTAACTGTATATCAAT
>DGRP379_w-
tattttataccaacatttattttgattttttggtcatcctgaagtttatattttaattttacctggatttggaataatttctcatattattagacaagaatcaggaaaaaaggaaacttttggttctctaggaataatttatgctatattagctattggattattaggatttattgtatgagctcatcatatatttaccgttggaatagatgtagatactcgagcttattttacctcagctactataattattgcagttcctactggaattaaaatttttagttgattagctactttacatggaactcaactttcttattctccagctattttatgagctttaggatttgtttttttatttacagtaggaggattaacaggagttgttttagctaattcatcagtagatattattttacatgatacttattatgtagtagctcattttcattatgttttatctataggagctgtatttgctattatagcaggttttattcactgataccccttatttactggattaacgttaaataataaatgattaaaaagtcatttcattattatatttattggagttaatttaacattttttcctcaacattttttaggattggctggaatacctcgacgttattcagattacccagatgcttacacaacatgaaatattgtatcaactattggatcaactatttcattattaggaattttattctttttttttattatttgagaaagtttagtatcacaacgacaagtaatttacccaattcaactaaattcatcaattgaatgataccaaaatactccaccagctgaacatagatattctgaattaccacttttaacaaattaatttctaatatggcagattagtgcaatagatttaagctctatatataaagtattttacttttattagaaaataaatgtctacatgagctaatttaggtttacaagatagagcttctcctttaatagaacaattaattttttttcatgatcatgcattattaattttagtaataattacagtattggtgggatatttaatatttatattattttttaataattatgtaaatcgatttcttttacatggacaacttattgaaataatttgaactattttaccagcaattattttactatttattgctcttccttctttacgtttactttatttattagatgaaattaatgaaccatctgtaactttaaaaagaatcggccatcaatgatattgaagttacgaatattcagattttaataatattgaatttgattcatatataattccaacaaatgaattaataactgatggatttcgattattagatgttgataaccgggtagttttacccataaactcacaaattcgaattttagtaacagctgctgatgttattcattcttgaacagtacctgccttaggagtaaaagttgacggtacacctggacgattaaatcaaactaatttttttattaatcgaccgggtttattttatggtcaatgttcagaaatctgtggagctaatcatagatttataccgattgtaattgaaagtgttcctgtaaattactttattaaatgaatttctagaaataactcttcattagatgactgaaagcaagtactggtctcttaaaccatttaatagtaaattagcacttacttctaatgataaaaaattagttaaaatcataacattagtatgtcaaactaaaattattaaataattaatattttttaattccacaaatagcacctattagatgattattattatttattattttttctattacatttattttattttgttctattaactattattcttatataccaaattcacctaaatctaatgaattaaaaaatatcaacttaaattcaataaattgaaaatgataacaaatttattttctgtattcgacccctcagctatttttaatttttcacttaattgattaagaacatttttaggacttttaataattccgtcaatttattgattaataccttctcgttacaatattatatgaaattcaattttattaactcttcataaagaatttaaaactttattaggtccatcaggtcataatggatctacttttatttttatttctttattttcattaattttatttaataatttcataggattatttccatatatttttacaagaacaagacatttaactttaactttatctttagctttacctttatgattatgttttatattatatggatgaattaatcatacacaacatatatttgctcatttagttcctcaaggaacacccgctattcttataccttttatagtatgtattgaaactattagaaatattattcgacctggaacattagctgttcgattaactgctaatataattgctggacatttattattaactcttttaggaaatacaggaccttctatatcttatatattagtaacatttttattaatagctcaaattgctttattagtattagaatcagctgtagctataattcaatcttatgtgtttgctgtattaagaactttatattctagagaagtaaattaatgtctacacactcaaatcacccttttcatttagtggattatagtccatgaccattaacaggagctatcggagctataacaactgtatcaggtatagtaaaatgatttcatcaatatgatatttcattatttgtattaggtaatattattactattttaactgtatatcaat
>DGRP88_w-
tattttaTACCAACATTTATTTTGATTTTTTGGTCATCCTGAAGTTTATATTTTAATTTTACCTGGATTTGGAATAATTTCTCATATTATTAGACAAGAATCAGGAAAAAAGGAAACTTTTGGTTCTCTAGGAATAATTTATGCTATATTAGCTATTGGATTATTAGGATTTATTGTATGAGCTCATCATATATTTACCGTTGGAATAGATGTAGATACTCGAGCTTATTTTACCTCAGCTACTATAATTATTGCAGTTCCTACTGGAATTAAAATTTTTAGTTGATTAGCTACTTTACATGGAACTCAACTTTCTTATTCTCCAGCTATTTTATGAGCTTTAGGATTTGTTTTTTTATTTACAGTAGGAGGATTAACAGGAGTTGTTTTAGCTAATTCATCAGTAGATATTATTTTACATGATACTTATTATGTAGTAGCTCATTTTCATTATGTTTTATCTATAGGAGCTGTATTTGCTATTATAGCAGGTTTTATTCACTGATACCCTTTATTTACTGGATTAACGTTAAATAATAAATGATTAAAAAGTCATTTCATTATTATATTTATTGGAGTTAATTTAACATTTTTTCctcaacattttttaggattggctggaatacctcgacgttattcagattacccagatgcttacacaacatgaaatattgtatCAaCTATTGGATCAACTATTTCATTATTAGGAATTTTATTCTTTTTTTTTATTATTTGAGAAAGTTTAGTATCACAACGACAAGTAATTTACcCaaTTCAACTAAATTCATcaattgaatGATACCAAAATACTCCACCAGCTGAACATAGATATTCTGAATTACCACTTTTAACAAATTAATTTCTAATATGGCAGATTAGTGCAATAGATTTAAGCTCTATATATAAAGTATTTTACTTTTATTAGAAAATAAATGTCTACATGAGCTAATTTAGGTTTACAAGATAGAGCTTCTCCTTTAATAGAACAATTAATTTTTTTTCATGATCATGCATTATTAATTTTAGTAATAATTACAGTATTGGTGGGATATTTAATATTTATATTATTTTTTAATAATTATGTAAATCGATTTCTTTTACATGGACAACTTATTGAAATAATTTGAACTATTTTACCAGCAATTATTTTACTATTTATTGCTCTTCCTTCTTTACGTTTACTTTATTTATTAGATGAAATTAATGAACCATCTGTAACTTTAAAAAGAATCGGCCATCAATgatattgaagttacgaatattcagattttaataatattgaatttgattcatatataattccaacaaatGAATTAATAACTGATGGATTTCGATTATTAGATgttgataaccgagtagttttacccataaactcacaaattcgaattttagtaacagctgctgatgttattcattcttgaacagtacctgccttaggagtaaaagttgacggtacacctggacgattaaatcaaactaatttttttattaatcgaccgggtttattttatggtcaatgttcagaaatctgtggagctaatcatagatttataccgattgtaattgaaagtgttcctgtaaattactttattaaatgaatttctagaaataactcttcattAgatgACTGAAAGCAAGTACTGGTCTCTTAAACCATTTAATAGTAAATTAGCACTTACTTCTAATGATAAAAAATTAGTTAAAATCATAACATTAGTATGTCAAACTAAAATTATTAAATAATTAATATTTTTTAATTCCACAAATAGCACCTATTAGATGATTATTATTATTTATTATTTTTTCTATTACATTTATTTTATTTTGTTCTATTAACTATTATTCTTATATACCAAATTCACCTAAATCTAATGAATTAAAAAATATCAACTTAAATTCAATAAATTGAAAATGATAACAAATTTATTTTCTGTATTCGACCCCTCAGCTATTTTTAATTTTTCACTTAATTGATTAAGAACATTTTTAGGACTTTTAATAATTCCGTCAATTTATTGATTAATACCTTCTCGTTACAATATTATATGAAATTCAATTTTATTAACTCTTCATAAAGAATTTAAAACTTTATTAGGTCCATCAGGTCATAATGGATCTACTTTTATTTTTATTTCTTTATTTTCATTAATTTTATTTAATAATTTCATAGGATTATTTCCATATATTTTTACAAGAACAAGACATTTAACTTTAACTTTATCTTTAGCTTTACCTTTATGATTATGTTTTATATTATATGGATGAATTAATCATACACAACATATATTTGCTCATTTAGTTCCTCAAGGAACACCCGCTATTCTTATACCTTTTATAGTATGTATTGAAACTATTAGAAATATTATTCGACCTGGAACATTAGCTGTTCGATTAACTGCTAATATAATTGCTGGACATTTATTATTAACTCTTTTAGGAAATACAGGACCTTCTATATCTTATATATTAGTAACATTTTTATTAATAGCTCAAATTGCTTTATTAGTATTAGAATCAGCTGTAGCTATAATTCAATCTTATGTGTTTGCTGTATTAAGAACTTTATATTCTAGAGAAGTAAATTAATGTCTACACACTCaaatcacccttttcatttagtggATtatagtccatgaccattaacaggagctatcggagctataacaactGTATCAGGTATAGTAAAATGATTTCATCAATATGATATTTCATTATTTGTATTAGGTAATATTATTACTATTTTAACTGTATATCAAT
>DGRP426_w-
tattttataccaacatttattttgattttttggtcatcctgaagtttatattttaattttacctggatttggaataatttctcatattattagacaagaatcaggaaaaaaggaaacttttggttctctaggaataatttatgctatattagctattggattattaggatttattgtatgagctcatcatatatttaccgttggaatagatgtagatactcgagcttattttacctcagctactataattattgcagttcctactggaattaaaatttttagttgattagctactttacatggaactcaactttcttattctccagctattttatgagctttaggatttgtttttttatttacagtaggaggattaacaggagttgttttagctaattcatcagtagatattattttacatgatacttattatgtagtagctcattttcattatgttttatctataggagctgtatttgctattatagcaggttttattcactgataccctttatttactggattaacgttaaataataaatgattaaaaagtcatttcattattatatttattggagttaatttaacattttttcctcaacattttttaggattggctggaatacctcgacgttattcagattacccagatgcttacacaacatgaaatattgtatcaactattggatcaactatttcattattaggaattttattctttttttttattatttgagaaagtttagtatcacaacgacaagtaatttacccaattcaactaaattcatcaattgaatgataccaaaatactccaccagctgaacatagatattctgaattaccacttttaacaaattaatttctaatatggcagattagtgcaatagatttaagctctatatataaagtattttacttttattagaaaataaatgtctacatgagctaatttaggtttacaagatagagcttctcctttaatagaacaattaattttttttcatgatcatgcattattaattttagtaataattacagtattggtgggatatttaatatttatattattttttaataattatgtaaatcgatttcttttacatggacaacttattgaaataatttgaactattttaccagcaattattttactatttattgctcttccttctttacgtttactttatttattagatgaaattaatgaaccatctgtaactttaaaaagaatcggccatcaatgatattgaagttacgaatattcagattttaataatattgaatttgattcatatataattccaacaaatgaattaataactgatggatttcgattattagatgttgataaccgagtagttttacccataaactcacaaattcgaattttagtaacagctgctgatgttattcattcttgaacagtacctgccttaggagtaaaagttgacggtacacctggacgattaaatcaaactaatttttttattaatcgaccgggtttattttatggtcaatgttcagaaatctgtggagctaatcatagatttataccgattgtaattgaaagtgttcctgtaaattactttattaaatgaatttctagaaataactcttcattagatgactgaaagcaagtactggtctcttaaaccatttaatagtaaattagcacttacttctaatgataaaaaattagttaaaatcataacattagtatgtcaaactaaaattattaaataattaatattttttaattccacaaatagcacctattagatgattattattatttattattttttctattacatttattttattttgttctattaactattattcttatataccaaattcacctaaatctaatgaattaaaaaatatcaacttaaattcaataaattgaaaatgataacaaatttattttctgtattcgacccctcagctatttttaatttttcacttaattgattaagaacatttttaggacttttaataattccgtcaatttattgattaataccttctcgttacaatattatatgaaattcaattttattaactcttcataaagaatttaaaactttattaggtccatcaggtcataatggatctacttttatttttatttctttattttcattaattttatttaataatttcataggattatttccatatatttttacaagaacaagacatttaactttaactttatctttagctttacctttatgattatgttttatattatatggatgaattaatcatacacaacatatatttgctcatttagttcctcaaggaacacccgctattcttataccttttatagtatgtattgaaactattagaaatattattcgacctggaacattagctgttcgattaactgctaatataattgctggacatttattattaactcttttaggaaatacaggaccttctatatcttatatattagtaacatttttattaatagctcaaattgctttattagtattagaatcagctgtagctataattcaatcttatgtgtttgctgtattaagaactttatattctagagaagtaaattaatgtctacacactcaaatcacccttttcatttagtggattatagtccatgaccattaacaggagctatcggagctataacaactgtatcaggtatagtaaaatgatttcatcaatatgatatttcattatttgtattaggtaatattattactattttaactgtatatcaat
>DGRP315_w-
tattttataccaacatttattttgattttttggtcatcctgaagtttatattttaattttacctggatttggaataatttctcatattattagacaagaatcaggaaaaaaggaaacttttggttctctaggaataatttatgctatattagctattggattattaggatttattgtatgagctcatcatatatttaccgttggaatagatgtagatactcgagcttattttacctcagctactataattattgcagttcctactggaattaaaatttttagttgattagctactttacatggaactcaactttcttattctccagctattttatgagctttaggatttgtttttttatttacagtaggaggattaacaggagttgttttagctaattcatcagtagatattattttacatgatacttattatgtagtagctcattttcattatgttttatctataggagctgtatttgctattatagcaggttttattcactgataccctttatttactggattaacgttaaataataaatgattaaaaagtcatttcattattatatttattggagttaatttaacattttttcctcaacattttttaggattggctggaatacctcgacgttattcagattacccagatgcttacacaacatgaaatattgtatcaactattggatcaactatttcattattaggaattttattctttttttttattatttgagaaagtttagtatcacaacgacaagtaatttacccaattcaactaaattcatcaattgaatgataccaaaatactccaccagctgaacatagatattctgaattaccacttttaacaaattaatttctaatatggcagattagtgcaatagatttaagctctatatataaagtattttacttttattagaaaataaatgtctacatgagctaatttaggtttacaagatagagcttctcctttaatagaacaattaattttttttcatgatcatgcattattaattttagtaataattacagtattggtgggatatttaatatttatattattttttaataattatgtaaatcgatttcttttacatggacaacttattgaaataatttgaactattttaccagcaattattttactatttattgctcttccttctttacgtttactttatttattagatgaaattaatgaaccatctgtaactttaaaaagaatcggccatcaatgatattgaagttacgaatattcagattttaataatattgaatttgattcatatataattccaacaaatgaattaataactgatggatttcgattattagatgttgataaccgagtagttttacccataaactcacaaattcgaattttagtaacagctgctgatgttattcattcttgaacagtacctgccttaggagtaaaagttgacggtacacctggacgattaaatcaaactaatttttttattaatcgaccgggtttattttatggtcaatgttcagaaatctgtggagctaatcatagatttataccgattgtaattgaaagtgttcctgtaaattactttattaaatgaatttctagaaataactcttcattagatgactgaaagcaagtactggtctcttaaaccatttaatagtaaattagcacttacttctaatgataaaaaattagttaaaatcataacattagtatgtcaaactaaaattattaaataattaatattttttaattccacaaatagcacctattagatgattattattatttattattttttctattacatttattttattttgttctattaactattattcttatataccaaattcacctaaatctaatgaattaaaaaatatcaacttaaattcaataaattgaaaatgataacaaatttattttctgtattcgacccctcagctatttttaatttttcacttaattgattaagaacatttttaggacttttaataattccgtcaatttattgattaataccttctcgttacaatattatatgaaattcaattttattaactcttcataaagaatttaaaactttattaggtccatcaggtcataatggatctacttttatttttatttctttattttcattaattttatttaataatttcataggattatttccatatatttttacaagaacaagacatttaactttaactttatctttagctttacctttatgattatgttttatattatatggatgaattaatcatacacaacatatatttgctcatttagttcctcaaggaacacccgctattcttataccttttatagtatgtattgaaactattagaaatattattcgacctggaacattagctgttcgattaactgctaatataattgctggacatttattattaactcttttaggaaatacaggaccttctatatcttatatattagtaacatttttattaatagctcaaattgctttattagtattagaatcagctgtagctataattcaatcttatgtgtttgctgtattaagaactttatattctagagaagtaaattaatgtctacacactcaaatcacccttttcatttagtggattatagtccatgaccattaacaggagctatcggagctataacaactgtatcaggtatagtaaaatgatttcatcaatatgatatttcattatttgtattaggtaatattattactattttaactgtatatcaat
>RG8_w-
tattttatatcaacatttattttgattttttggtcaccctgaagtttatattttaattttacctggatttggaataatttctcatattattagacaagaatcaggaaaaaaggaaacttttggttctctaggaataatttatgctatattagctattggattattaggatttattgtatgagctcatcatatatttaccgttggaatagatgtagatactcgagcttattttacctcagctactataattattgcagttcctactggaattaaaatttttagttgattagctactttacatggaactcaactttcttattctccagctattttatgagctttaggatttgtttttttatttacagtaggaggattaacaggagttgttttagctaattcatcagtagatattattttacatgatacttattatgtagtagctcattttcattatgttttatctataggagctgtatttgctattatagcaggttttattcactgataccccttatttactggattaacgttaaataataaatgattaaaaagtcatttcattattatatttattggagttaatttaacattttttcctcaacattttttaggattggctggaatacctcgacgttattcagattacccagatgcttacacaacatgaaatattgtatcaactattggatcaactatttcattattaggaatcttattctttttttttattatttgagaaagtttagtatcacaacgacaagtaatttacccaattcaactaaattcatcaattgaatgataccaaaatactccgccagctgaacatagatattctgaattaccacttttaacaaattaatttctaatatggcagattagtgcaatagatttaagctctatatataaagtattttacttttattagaaaataaatgtctacatgagctaatttaggtttacaagatagagcttctcctttaatagaacaattaattttttttcatgatcatgcattattaattttagtaataattacagtattggtgggatatttaatatttatattattttttaataattatgtaaatcgatttcttttacatggacaacttattgaaataatttgaactattttaccagcaattattttactatttattgctcttccttctttacgtttactttatttattagatgaaattaatgaaccatctgtaactttaaaaagaatcggccatcaatgatattgaagttacgaatattcagattttaataatattgaatttgattcatatataattccaacaaatgaattaataactgatggatttcgattattagatgttgataaccgagtagttttacctataaactcacaaattcgaattttagtaacagctgctgatgttattcattcttgaacagtacctgctttaggagtaaaagttgacggtacacctggacgattaaatcaaactaatttttttattaatcgaccgggtttattttatggtcaatgttcagaaatctgtggggctaatcatagatttataccgattgtaattgaaagtgttcctgtaaattactttattaaatgaatttctagaaataactcttcattagatgactgaaagcaagtactggtctcttaaaccatttaatagtaaattagcacttacttctaatgataaaaaattagttaaaatcataacattagtatgtcaaactaaaattattaaataattaatattttttaattccacaaatagcacctattagatgattattattatttattattttttctattacatttattttattttgttctattaactattattcttatataccaaattcacctaaatctaatgaattaaaaaatatcaacttaaattcaataaattgaaaatgataacaaatttattttctgtattcgaccccttagctatttttaatttttcacttaattgattaagaacatttttaggacttttaataattccgtcaatttattgattaataccttctcgttacaatattatatgaaattcaattttattaactcttcataaagaatttaaaactttattaggaccatcaggtcataatggatctacttttatttttatttctttattttcattaattttatttaataatttcataggattatttccatatatttttacaagaacaagacatttaactttaactttatctttagctttacctttatgattatgttttatattatatggatgaattaatcatacacaacatatatttgctcatttagttcctcaaggaacacccgctattcttataccttttatagtatgtattgaaactattagaaatattattcgacctggaacattagctgttcgattaactgctaatataattgctggacatttattattaactcttttaggaaatacaggatcttctatatcttatatattaataacatttttattaatagctcaaattgctttattagtattagaatcagctgtagctataattcaatcttatgtgtttgctgtattaagaactttatattctagagaagtaaattaatgtctacacactcaaatcaccctttccatttagtggattatagtccatgaccattaacaggagctatcggagctataacaactgtatcaggtatagtaaaatgatttcatcaatatgatatttcattatttgtattaggtaatattattactattttaactgtatatcaat
>GA130_w-
tattttatatcaacatttattttgattttttggtcaccctgaagtttatattttaattttacctggatttggaataatttctcatattattagacaagaatcaggaaaaaaggaaacttttggttctctaggaataatttatgctatattagctattggattattaggatttattgtatgagctcatcatatatttaccgttggaatagatgtagatactcgagcttattttacctcagctactataattattgcagttcctactggaattaaaatttttagttgattagctactttacatggaactcaactttcttattctccagctattttatgagctttaggatttgtttttttatttacagtaggaggattaacaggagttgttttagctaattcatcagtagatattattttacatgatacttattatgtagtagctcattttcattatgttttatctataggagctgtatttgctattatagcaggttttattcactgataccccttatttactggattaacgttaaataataaatgattaaaaagtcatttcattattatatttattggagttaatttaacattttttcctcaacattttttaggattggctggaatacctcgacgttattcagattacccagatgcttacacaacatgaaatattgtatcaactattggatcaactatttcattattaggaattttattctttttttttattatttgagaaagtttagtatcacaacgacaagtaatttacccaattcaactaaattcatcaattgaatgataccaaaatactccgccagctgaacatagatattctgaattaccacttttaacaaattaatttctaatatggcagattagtgcaatagatttaagctctatatataaagtattttacttttattagaaaataaatgtctacatgagctaatttaggtttacaagatagagcttctcctttaatagaacaattaattttttttcatgatcatgcattattaattttagtaataattacagtattggtgggatatttaatatttatattattttttaataattatgtaaatcgatttcttttacatggacaacttattgaaataatttgaactattttaccagcaattattttactatttattgctcttccttctttacgtttactttatttattagatgaaattaatgaaccatctgtaactttaaaaagaatcggccatcaatgatattgaagttacgaatattcagattttaataatattgaatttgattcatatataattccaacaaatgaattaataactgatggatttcgattattagatgttgataaccgagtagttttacctataaactcacaaattcgaattttagtaacagctgctgatgttattcattcttgaacagtacctgctttaggagtaaaagttgacggtacacctggacgattaaatcaaactaatttttttattaatcgaccgggtttattttatggtcaatgttcagaaatctgtggggctaatcatagatttataccgattgtaattgaaagtgttcctgtaaattactttattaaatgaatttctagaaataactcttcattagatgactgaaagcaagtactggtctcttaaaccatttaatagtaaattagcacttacttctaatgataaaaaattagttaaaatcataacattagtatgtcaaactaaaattattaaataattaatattttttaattccacaaatagcacctattagatgaTTATTATTatttattattttttctattacatttattttattttgttctattaactattattcttatataccaaattcacctaaatctaatgaattaaaaaatatcaacttaaattcaataaattgaaaatgataacaaatttattttctgtatttgacccctcagctatttttaatttttcacttaattgattaaGAACATTTTTAGGACTTTTAATAATTCCgtcaatttattgattaataccttctcgttacaatattatatgaaattcaattttattaactcttcataaagaatttaaaactttattaggaccatcaggtcataatggatctacttttatttttatttctttattttcattaattttatttaataatttcataggattatttccatatatttttacaagaacaagacatttaactttaactttatctttagctttacctttatgattatgttttatattatatggatgaattaatcatacacaacatatatttgctcatttagttcctcaaggaacacccgctattcttataccttttatagtatgtattgaaactattagaaatattattcgacctggaacattagctgttcgattaactgctaatataattgctggacatttattattaactcttttaggaaaaacaggatcttctatatcttatatattaataacatttttattaatagctcaaattgctttattagtattagaatcagctgtagctataattcaatcttatgtgtttgctgtattaagaactttatattctagagaagtaaattaatgtctacacactcaaatcaccctttccatttagtggattatagtccatgaccattaacaggagctatcggagctataacaactgtatcaggtatagtaaaatgatttcatcaatatgatatttcattatttgtattaggtaatattattactattttaactgtatatcaat
>FR361_w-
tattttataccaacatttattttgattttttggtcatcctgaagtttatattttaattttacctggatttggaataatttctcatattattagacaagaatcaggaaaaaaggaaacttttggttctctaggaataatttatgctatattagctattggattattaggatttattgtatgagctcatcatatatttaccgttggaatagatgtagatactcgagcttattttacctcagctactataattattgcagttcctactggaattaaaatttttagttgattagctactttacatggaactcaactttcttattctccagctattttatgagctttaggatttgtttttttatttacagtaggaggattaacaggagttgttttagctaattcatcagtagatattattttacatgatacttattatgtagtagctcattttcattatgttttatctataggagctgtatttgctattatagcaggttttattcactgataccccttatttactggattaacgttaaataataaatgattaaaaagtcatttcattattatatttattggagttaatttaacattttttcctcaacattttttaggattggctggaatacctcgacgttattcagattacccagatgcttacacaacatgaaatattgtatcaactattggatcaactatttcattattaggaattttattctttttttttattatttgagaaagtttagtatcacaacgacaagtaatttacccaattcaactaaattcatcaattgaatgataccaaaatactccgccagctgaacatagatattctgaattaccacttttaacaaattaatttctaatatggcagattagtgcaatagatttaagctctatatataaagtattttacttttattagaaaataaatgtctacatgagctaatttaggtttacaagatagagcttctcctttaatagaacaattaattttttttcatgatcatgcattattaattttagtaataattacagtattggtgggatatttaatatttatattattttttaataattatgtaaatcgatttcttttacatggacaacttattgaaataatttgaactattttaccagcaattattttactatttattgctcttccttctttacgtttactttatttattagatgaaattaatgaaccatctgtaactttaaaaagaatcggccatcaatgatattgaagttacgaatattcagattttaataatattgaatttgattcatatataattccaacaaatgaattaataactgatggatttcgattattagatgttgataaccgagtagttttacccataaactcacaaattcgaattttagtaacagctgctgatgttattcattcttgaacagtacctgctttaggagtaaaagttgacggtacacctggacgattaaatcaaactaatttttttattaatcgaccgggtttattttatggtcaatgttcagaaatctgtggagctaatcatagatttataccaattgtaattgaaagtgttcctgtaaattactttattaaatgaatttctagaaataactcttcattagatgactgaaagcaagtactggtctcttaaaccatttaatagtaaattagcacttacttctaatgataaaaaattagttaaaatcataacattagtatgtcaaactaaaattattaaataattaatattttttaattccacaaatagcacctattagatgattattattatttattattttttctattacatttattttattttgttctattaactattattcttatataccaaattcacctaaatctaatgaattaaaaaatatcaacttaaattcaataaattgaaaatgataacaaatttattttctgtattcgacccttcagctatttttaatttttcacttaattgattaagaacatttttaggacttttaataattccgtcaatttattgattaataccttctcgttacaatattatatgaaattcaattttattaactcttcataaagaatttaaaactttattaggcccatcaggtcataatggatctacttttatttttatttctttattttcattaattttatttaataatttcataggattatttccatatatttttacaagaacaagacatttaactttaactttatctttagctttacctttatgattatgttttatattatatggatgaattaatcatacacaacatatatttgctcatttagttcctcaaggaacacccgctattcttataccttttatagtatgtattgaaactattagaaatattattcgacctggaacattagctgttcgattaactgctaatataattgctggacatttattattaactcttttaggaaatacaggatcttctatatcttatatattagtaacatttttattaatagctcaaattgctttattagtattagaatcagctgtagctataattcaatcttacgtgtttgctgtattaagaactttatattctagagaagtaaattaatgtctacacactcaaatcaccctttccatttagtggattatagtccatgaccattaacaggagctatcggagctataacaactgtatcaggtatagtaaaatgatttcatcaatatgatatttcattatttgtattaggtaatattattactattttaactgtatatcaat
>FR180_w-
tattttataccaacatttattttgattttttggtcatcctgaagtttatattttaattttacctggatttggaataatttctcatattattagacaagaatcaggaaaaaaggaaacttttggttctctaggaataatttatgctatattagctattggattattaggatttattgtatgagctcatcatatatttaccgttggaatagatgtagatactcgagcttattttacctcagctactataattattgcagttcctactggaattaaaatttttagttgattagctactttacatggaactcaactttcttattctccagctattttatgagctttaggatttgtttttttatttacagtaggaggattaacaggagttgttttagctaattcatcagtagatattattttacatgatacttattatgtagtagctcattttcattatgttttatctataggagctgtatttgctattatagcaggttttattcactgataccccttatttactggattaacgttaaataataaatgattaaaaagtcatttcattattatatttattggagttaatttaacattttttcctcaacattttttaggattggctggaatacctcgacgttattcagattacccagatgcttacacaacatgaaatattgtatcaactattggatcaactatttcattattaggaattttattctttttttttattatttgagaaagtttagtatcacaacgacaagtaatttacccaattcaactaaattcatcaattgaatgataccaaaatactccgccagctgaacatagatattctgaattaccacttttaacaaattaatttctaatatggcagattagtgcaatagatttaagctctatatataaagtattttacttttattagaaaataaatgtctacatgagctaatttaggtttacaagatagagcttctcctttaatagaacaattaattttttttcatgatcatgcattattaattttagtaataattacagtattggtgggatatttaatatttatattattttttaataattatgtaaatcgatttcttttacatggacaacttattgaaataatttgaactattttaccagcaattattttactatttattgctcttccttctttacgtttactttatttattagatgaaattaatgaaccatctgtaactttaaaaagaatcggccatcaatgatattgaagttacgaatattcagattttaataatattgaatttgattcatatataattccaacaaatgaattaataactgatggatttcgattattagatgttgataaccgagtagttttacccataaactcacaaattcgaattttagtaacagctgctgatgttattcattcttgaacagtacctgctttaggagtaaaagttgacggtacacctggacgattaaatcaaactaatttttttattaatcgaccgggtttattttatggtcaatgttcagaaatctgtggagctaatcatagatttataccaattgtaattgaaagtgttcctgtaaattactttattaaatgaatttctagaaataactcttcattagatgactgaaagcaagtactggtctcttaaaccatttaatagtaaattagcacttacttctaatgataaaaaattagttaaaatcataacattagtatgtcaaactaaaattattaaataattaatattttttaattccacaaatagcaCCTATTAGATGATTATTATTATTTATTATTTTTTCTATTACATTTATTTTATTTTGTTCTATTAACTATTATTCTTATATACCAAATTCACCTAAATCTAATGAATTAAaaaatatcaacttaaattcaataaattgaaaatgataacaaatttattttctgtattcgacccttcagctatttttaatttttcacttaattgattaagaacatttttaggacttttaataattccgtcaatttattgattaataccttctcgttacaatattatatgaaattcaattttattaactcttcataaagaatttaaaactttattaggcccatcaggtcataatggatctacttttatttttatttctttattttcattaattttatttaataatttcataggattatttccatatatttttacaagaacaagacatttaactttaactttatctttagctttacctttatgattatgttttatattatatggatgaattaatcatacacaacatatatttgctcatttagttcctcaaggaacacccgctattcttataccttttatagtatgtattgaaactattagaaatattattcgacctggaacattagctgttcgattaactgctaatataattgctggacatttattattaactcttttaggaaatacaggatcttctatatcttatatattagtaacatttttattaatagctcaaattgctttattagtattagaatcagctgtagctataattcaatcttacgtgtttgctgtattaagaactttatattctagagaagtaaattaatgtctacacactcaaatcaccctttccatttagtggattatagtccatgaccattaacaggagctatcggagctataacaactgtatcaggtatagtaaaatgatttcatcaatatgatwtttyattatttgtattaggtaatattattactattttaactgtatatcaat
>FR217_w-
tattttataccaacatttattttgattttttggtcatcctgaagtttatattttaattttacctggatttggaataatttctcatattattagacaagaatcaggaaaaaaggaaacttttggttctctaggaataatttatgctatattagctattggattattaggatttattgtatgagctcatcatatatttaccgttggaatagatgtagatactcgagcttattttacctcagctactataattattgcagttcctactggaattaaaatttttagttgattagctactttacatggaactcaactttcttattctccagctattttatgagctttaggatttgtttttttatttacagtaggaggattaacaggagttgttttagctaattcatcagtagatattattttacatgatacttattatgtagtagctcattttcattatgttttatctataggagctgtatttgctattatagcaggttttattcactgataccccttatttactggattaacgttaaataataaatgattaaaaagtcatttcattattatatttattggagttaatttaacattttttcctcaacattttttaggattggctggaatacctcgacgttattcagattacccagatgcttacacaacatgaaatattgtatcaactattggatcaactatttcattattaggaattttattctttttttttattatttgagaaagtttagtatcacaacgacaagtaatttacccaattcaactaaattcatcaattgaatgataccaaaatactccaccagctgaacatagatattctgaattaccacttttaacaaattaatttctaatatggcagattagtgcaatagatttaagctctatatataaagtattttacttttattagaaaataaatgtctacatgagctaatttaggtttacaagatagagcttctcctttaatagaacaattaattttttttcatgatcatgcattattaattttagtaataattacagtattggtgggatatttaatatttatattattttttaataattatgtaaatcgatttcttttacatggacaacttattgaaataatttgaactattttaccagcaattattttactatttattgctcttccttctttacgtttactttatttattagatgaaattaatgaaccatctgtaactttaaaaagaatcggccatcaatgatattgaagttacgaatattcagattttaataatattgaatttgattcatatataattccaacaaatgaattaataactgatggatttcgattattagatgttgataaccgagtagttttacccataaactcacaaattcgaattttagtaacagctgctgatgttattcattcttgaacagtacctgctttaggagtaaaagttgacggtacacctggacgattaaatcaaactaatttttttattaatcgaccgggtttattttatggtcaatgttcagaaatctgtggagctaatcatagatttataccgattgtaattgaaagtgttcctgtaaattactttattaaatgaatttctagaaataactcttcattagatgactgaaagcaagtactggtctcttaaaccatttaatagtaaattagcacttacttctaatgataaaaaattagttaaaatcataacattagtatgtcaaactaaaattattaaataattaatattttttaattccacaaatagcacctattagatgattattattatttattattttttctattacatttattttattttgttctattaactattattcttatataccaaattcacctaaatctaatgaattaaaaaatatcaacttaaattcaataaattgaaaatgataacaaatttattttctgtattcgacccctcagctatttttaatttttcacttaattgattaagaacatttttaggacttttaataattccgtcaatttattgattaataccttctcgttacaatattatatgaaattcaattttattaactcttcataaagaatttaaaactttattaggcccatcaggtcataatggatctacttttatttttatttctttattttcattaattttatttaataatttcataggattatttccatatatttttacaagaacaagacatttaactttaactttatctttagctttacctttatgattatgttttatattatatggatgaattaatcatacacaacatatatttgctcatttagttcctcaaggaacacccgctattcttataccttttatagtatgtattgaaactattagaaatattattcgacctggaacattagctgttcgattaactgctaatataattgctggacatttattattaactcttttaggaaatacaggaccttctatatcttatatattagtaacatttttattaatagctcaaattgctttattagtattagaatcagctgtagctataattcaatcttatgtgtttgctgtattaagaactttatattctagagaagtaaattaatgtctacacactcaaatcacccttttcatttagtggattatagtccatgaccattaacaggagctatcggagctataacaactgtatcaggtatagtaaaatgatttcatcaatatgatatttcattatttgtattaggtaatattattactattttaactgtatatcaat
>FR151_w-
tattttataccaacatttattttgattttttggtcatcctgaagtttatattttaattttacctggatttggaataatttctcatattattagacaagaatcaggaaaaaaggaaacttttggttctctaggaataatttatgctatattagctattggattattaggatttattgtatgagctcatcatatatttaccgttggaatagatgtagatactcgagcttattttacctcagctactataattattgcagttcctactggaattaaaatttttagttgattagctactttacatggaactcaactttcttattctccagctattttatgagctttaggatttgtttttttatttacagtaggaggattaacaggagttgttttagctaattcatcagtagatattattttacatgatacttattatgtagtagctcattttcattatgttttatctataggagctgtatttgctattatagcaggttttattcactgataccccttatttactggattaacgttaaataataaatgattaaaaagtcatttcattattatatttattggagttaatttaacattttttcctcaacattttttaggattggctggaatacctcgacgttattcagattacccagatgcttacacaacatgaaatattgtatcaactattggatcaactatttcattattaggaattttattctttttttttattatttgagaaagtttagtatcacaacgacaagtaatttacccaattcaactaaattcatcaattgaatgataccaaaatactccaccagctgaacatagatattctgaattaccacttttaacaaattaatttctaatatggcagattagtgcaatagatttaagctctatatataaagtattttacttttattagaaaataaatgtctacatgagctaatttaggtttacaagatagagcttctcctttaatagaacaattaattttttttcatgatcatgcattattaattttagtaataattacagtattggtgggatatttaatatttatattattttttaataattatgtaaatcgatttcttttacatggacaacttattgaaataatttgaactattttaccagcaattattttactatttattgctcttccttctttacgtttactttatttattagatgaaattaatgaaccatctgtaactttaaaaagaatcggccatcaatgatattgaagttacgaatattcagattttaataatattgaatttgattcatatataattccaacaaatgaattaataactgatggatttcgattattagatgttgataaccgagtagttttacccataaactcacaaattcgaattttagtaacagctgctgatgttattcattcttgaacagtacctgctttaggagtaaaagttgacggtacacctggacgattaaatcaaactaatttttttattaatcgaccgggtttattttatggtcaatgttcagaaatctgtggagctaatcatagatttataccgattgtaattgaaagtgttcctgtaaattactttattaaatgaatttctagaaataactcttcattagatgactgaaagcaagtactggtctcttaaaccatttaatagtaaattagcacttacttctaatgataaaaaattagttaaaatcataacattagtatgtcaaactaaaattattaaataattaatattttttaattccacaaatagcacctattagatgattattattatttattattttttctattacatttattttattttgttctattaactattattcttatataccaaattcacctaaatctaatgaattaaaaaatatcaacttaaattcaataaattgaaaatgataacaaatttattttctgtattcgacccctcagctatttttaatttttcacttaattgattaagaacatttttaggacttttaataattccgtcaatttattgattaataccttctcgttacaatattatatgaaattcaattttattaactcttcataaagaatttaaaactttattaggcccatcaggtcataatggatctacttttatttttatttctttattttcattaattttatttaataatttcataggattatttccatatatttttacaagaacaagacatttaactttaactttatctttagctttacctttatgattatgttttatattatatggatgaattaatcatacacaacatatatttgctcatttagttcctcaaggaacacccgctattcttataccttttatagtatgtattgaaactattagaaatattattcgacctggaacattagctgttcgattaactgctaatataattgctggacatttattattaactcttttaggaaatacaggaccttctatatcttatatattagtaacatttttattaatagctcaaattgctttattagtattagaatcagctgtagctataattcaatcttatgtgtttgctgtattaagaactttatattctagagaagtaaattaatgtctacacactcaaatcacccttttcatttagtggattatagtccatgaccattaacaggagctatcggagctataacaactgtatcaggtatagtaaaatgatttcatcaatatgatatttcattatttgtattaggtaatattattactattttaactgtatatcaat
>GU9_w-
tattttataccaacatttattttgattttttggtcatcctgaagtttatattttaattttacctggatttggaataatttctcatattattagacaagaatcaggaaaaaaggaaacttttggttctctaggaataatttatgctatattagctattggattattaggatttattgtatgagctcatcatatatttaccgttggaatagatgtagatactcgagcttattttacctcagctactataattattgcagttcctactggaattaaaatttttagttgattagctactttacatggaactcaactttcttattctccagctattttatgagctttaggatttgtttttttatttacagtaggaggattaacaggagttgttttagctaattcatcagtagatattattttacatgatacttattatgtagtagctcattttcattatgttttatctataggagctgtatttgctattatagcaggttttattcactgataccccttatttactggattaacgttaaataataaatgattaaaaagtcatttcattattatatttattggagttaatttaacattttttcctcaacattttttaggattggctggaatacctcgacgttattcagattacccagatgcttacacaacatgaaatattgtatcaactattggatcaactatttcattattaggaattttattctttttttttattatttgagaaagtttagtatcacaacgacaagtaatttacccaattcaactaaattcatcaattgaatgataccaaaatactccaccagctgaacatagatattctgaattaccacttttaacaaattaatttctaatatggcagattagtgcaatagatttaagctctatatataaagtattttacttttattagaaaataaatgtctacatgagctaatttaggtttacaagatagagcttctcctttaatagaacaattaattttttttcatgatcatgcattattaattttagtaataattacagtattggtgggatatttaatatttatattattttttaataattatgtaaatcgatttcttttacatggacaacttattgaaataatttgaactattttaccagcaattattttactatttattgctcttccttctttacgtttactttatttattagatgaaattaatgaaccatctgtaactttaaaaagaatcggccatcaatgatattgaagttacgaatattcagattttaataatattgaatttgattcatatataattccaacaaatgaattaataactgatggatttcgattattagatgttgataaccgagtagttttacccataaactcacaaattcgaattttagtaacagctgctgatgttattcattcttgaacagtacctgctttaggagtaaaagttgacggtacacctggacgattaaatcaaactaatttttttattaatcgaccgggtttattttatggtcaatgttcagaaatctgtggagctaatcatagatttataccgattgtaattgaaagtgttcctgtaaattactttattaaatgaatttctagaaataactcttcattagatgactgaaagcaagtactggtctcttaaaccatttaatagtaaattagcacttacttctaatgataaaaaattagttaaaatcataacattagtatgtcaaactaaaattattaaataattaatattttttaattccacaaatagcacctattagatgattattattatttattattttttctattacatttattttattttgttctattaactattattcttatataccaaattcacctaaatctaatgaattaaaaaatatcaacttaaattcaataaattgaaaatgataacaaatttattttctgtattcgacccctcagctatttttaatttttcacttaattgattaagaacatttttaggacttttaataattccgtcaatttattgattaataccttctcgttacaatattatatgaaattcaattttattaactcttcataaagaatttaaaactttattaggcccatcaggtcataatggatctacttttatttttatttctttattttcattaattttatttaataatttcataggattatttccatatatttttacaagaacaagacatttaactttaactttatctttagctttacctttatgattatgttttatattatatggatgaattaatcatacacaacatatatttgctcatttagttcctcaaggaacacccgctattcttataccttttatagtatgtattgaaactattagaaatattattcgacctggaacattagctgttcgattaactgctaatataattgctggacatttattattaactcttttaggaaatacaggaccttctatatcttatattttagtaacatttttattaatagctcaaattgctttattagtattagaatcagctgtagctataattcaatcttatgtgtttgctgtattaagaactttatattctagagaagtaaattaatgtctacacactcaaatcacccttttcatttagtggattatagtccatgaccattaacaggagctatcggagctataacaactgtatcaggtatagtaaaatgatttcatcaatatgatatttcattatttgtattaggtaatattattactattttaactgtatatcaat
>FR229_w-
tattttataccaacatttattttgattttttggtcatcctgaagtttatattttaattttacctggatttggaataatttctcatattattagacaagaatcaggaaaaaaggaaacttttggttctctaggaataatttatgctatattagctattggattattaggatttattgtatgagctcatcatatatttaccgttggaatagatgtagatactcgagcttattttacctcagctactataattattgcagttcctactggaattaaaatttttagttgattagctactttacatggaactcaactttcttattctccagctattttatgagctttaggatttgtttttttatttacagtaggaggattaacaggagttgttttagctaattcatcagtagatattattttacatgatacttattatgtagtagctcattttcattatgttttatctataggagctgtatttgctattatagcaggttttattcactgataccccttatttactggattaacgttaaataataaatgattaaaaagtcatttcattattatatttattggagttaatttaacattttttcctcaacattttttaggattggctggaatacctcgacgttattcagattacccagatgcttacacaacatgaaatattgtatcaactattggatcaactatttcattattaggaattttattctttttttttattatttgagaaagtttagtatcacaacgacaagtaatttacccaattcaactaaattcatcaattgaatgataccaaaatactccaccagctgaacatagatattctgaattaccacttttaacaaattaatttctaatatggcagattagtgcaatagatttaagctctatatataaagtattttacttttattagaaaataaatgtctacatgagctaatttaggtttacaagatagagcttctcctttaatagaacaattaattttttttcatgatcatgcattattaattttagtaataattacagtattggtgggatatttaatatttatattattttttaataattatgtaaatcgatttcttttacatggacaacttattgaaataatttgaactattttaccagcaattattttactatttattgctcttccttctttacgtttactttatttattagatgaaattaatgaaccatctgtaactttaaaaagaatcggccatcaatgatattgaagttacgaatattcagattttaataatattgaatttgattcatatataattccaacaaatgaattaataactgatggatttcgattattagatgttgataaccgagtagttttacccataaactcacaaattcgaattttagtaacagctgctgatgttattcattcttgaacagtacctgctttaggagtaaaagttgacggtacacctggacgattaaatcaaactaatttttttattaatcgaccgggtttattttatggtcaatgttcagaaatctgtggagctaatcatagatttataccgattgtaattgaaagtgttcctgtaaattactttattaaatgaatttctagaaataactcttcattagatgactgaaagcaagtactggtctcttaaaccatttaatagtaaattagcacttacttctaatgataaaaaattagttaaaatcataacattagtatgtcaaactaaaattattaaataattaatattttttaattccacaaatagcacctattagatgattattattatttattattttttctattacatttattttattttgttctattaactattattcttatataccaaattcacctaaatctaatgaattaaaaaatatcaacttaaattcaataaattgaaaatgataacaaatttattttctgtattcgacccctcagctatttttaatttttcacttaattgattaagaacatttttaggacttttaataattccgtcaatttattgattaataccttctcgttacaatattatatgaaattcaattttattaactcttcataaagaatttaaaactttattaggcccatcaggtcataatggatctacttttatttttatttctttattttcattaattttatttaataatttcataggattatttccatatatttttacaagaacaagacatttaactttaactttatctttagctttacctttatgattatgttttatattatatggatgaattaatcatacacaacatatatttgctcatttagttcctcaaggaacacccgctattcttataccttttatagtatgtattgaaactattagaaatattattcgacctggaacattagctgttcgattaactgctaatataattgctggacatttattattaactcttttaggaaatacaggaccttctatatcttatattttagtaacatttttattaatagctcaaattgctttattagtattagaatcagctgtagctataattcaatcttatgtgtttgctgtattaagaactttatattctagagaagtaaattaatgtctacacactcaaatcacccttttcatttagtggattatagtccatgaccattaacaggagctatcggagctataacaactgtatcaggtatagtaaaatgatttcatcaatatgatatttcattatttgtattaggtaatattattactattttaactgtatatcaat
>GU2_w-
tattttataccaacatttattttgattttttggtcatcctgaagtttatattttaattttacctggatttggaataatttctcatattattagacaagaatcaggaaaaaaggaaacttttggttctctaggaataatttatgctatattagctattggattattaggatttattgtatgagctcatcatatatttaccgttggaatagatgtagatactcgagcttattttacctcagctactataattattgcagttcctactggaattaaaatttttagttgattagctactttacatggaactcaactttcttattctccagctattttatgagctttaggatttgtttttttatttacagtagggggattaacaggagttgttttagctaattcatcagtagatattattttacatgatacttattatgtagtagctcattttcattatgttttatctataggagctgtatttgctattatagcaggttttattcactgataccccttatttactggattaacgttaaataataaatgattaaaaagtcatttcattattatatttattggagttaatttaacattttttcctcaacattttttaggattggctggaatacctcgacgttattcagattacccagatgcttacacaacatgaaatattgtatcaactattggatcaactatttcattattaggaattttattctttttttttattatttgagaaagtttagtatcacaacgacaagtaatttacccaattcaactaaattcatcaattgaatgataccaaaatactccaccagctgaacatagatattctgaattaccacttttaacaaattaatttctaatatggcagattagtgcaatagatttaagctctatatataaagtattttacttttattagaaaataaatgtctacatgagctaatttaggtttacaagatagagcttctcctttaatagaacaattaattttttttcatgatcatgcattattaattttagtaataattacagtattggtgggatatttaatatttatattattttttaataattatgtaaatcgatttcttttacatggacaacttattgaaataatttgaactattttaccagcaattattttactatttattgctcttccttctttacgtttactttatttattagatgaaattaatgaaccatctgtaactttaaaaagaatcggccatcaatgatattgaagttacgaatattcagattttaataatattgaatttgattcatatataattccaacaaatgaattaacaactgatggatttcgattattagatgttgataaccgagtagttttacccataaactcacaaattcgaattttagtaacagctgctgatgttattcattcttgaacagtacctgctttaggagtaaaagttgacggtacacctggacgattaaatcaaactaatttttttattaatcgaccgggtttattttatggtcaatgttcagaaatctgtggagctaatcatagatttataccgattgtaattgaaagtgttcctgtaaattactttattaaatgaatttctagaaataactcttcattagatgactgaaagcaagtactggtctcttaaaccatttaatagtaaattagcacttacttctaatgataaaaaattagttaaaatcataacattagtatgtcaaactaaaattattaaataattaatattttttaattccacaaatagcacctattagatgattattattatttattattttttctattacatttattttattttgttctattaactattattcttatataccaaattcacctaaatctaatgaattaaaaaatatcaacttaaattcaataaattgaaaatgataacaaatttattttctgtattcgacccctcagctatttttaatttttcacttaattgattaagaacatttttaggacttttaataattccgtcaatttattgattaataccttctcgttacaatattatatgaaattcaattttattaaatcttcataaagaatttaaaactttattaggcccatcaggtcataatggatctacttttatttttatttctttattttcattaattttatttaataatttcataggattatttccatatatttttacaagaacaagacatttaactttaactttatctttagctttacctttatgattatgttttatattatatggatgaattaatcatacacaacatatatttgctcatttagttcctcaaggaacacccgctattcttataccttttatagtatgtattgaaactattagaaatattattcgacctggaacattagctgttcgattaactgctaatataattgctggacatttattattaactcttttaggaaatacaggaccttctatatcttatatattagtaacatttttattaatagctcaaattgctttattagtattagaatcagctgtagctataattcaatcttatgtgtttgctgtattaagaactttatattctagagaagtaaattaatgtctacacactcaaatcacccttttcatttagtggattatagtccatgaccattaacaggagctatcggagctataacaactgtatcaggtatagtaaaatgatttcatcaatatgatatttcattatttgtattaggtaatattattactattttaactgtatatcaat
>NG1N_w-
tattttataccaacatttattttgattttttggtcatcctgaagtttatattttaattttacctggatttggaataatttctcatattattagacaagaatcaggaaaaaaggaaacttttggttctctaggaataatttatgctatattagctattggattattaggatttattgtatgagctcatcatatatttaccgttggaatagatgtagatactcgagcttattttacctcagctactataattattgcagttcctactggaattaaaatttttagttgattagctactttacatggaactcaactttcttattctccagctattttatgagctttaggatttgtttttttatttacagtaggaggattaacaggagttgttttagctaattcatcagtagatattattttacatgatacttattatgtagtagctcattttcattatgttttatctataggagctgtatttgctattatagcaggttttattcactgataccccttatttactggattaacgttaaataataaatgattaaaaagtcatttcattattatatttattggagttaatttaacattttttcctcaacattttttaggattggctggaatacctcgacgttattcagattacccagatgcttacacaacatgaaatattgtatcaactattggatcaactatttcattattaggaattttattctttttttttattatttgagaaagtttggtatcacaacgacaagtaatttacccaattcaactaaattcatcaattgaatgataccaaaatactccaccagctgaacatagatattctgaattaccacttttaacaaattaatttctaatatggcagattagtgcaatagatttaagctctatatataaagtattttacttttattagaaaataaatgtctacatgagctaatttaggtttacaagatagagcttctcctttaatagaacaattaattttttttcatgatcatgcattattaattttagtaataattacagtattggtgggatatttaatatttatattattttttaataattatgtaaatcgatttcttttacatggacaacttattgaaataatttgaactattttaccagcaattattttactatttattgcttttccttctttacgtttactttatttattagatgaaattaatgaaccatctgtaactttaaaaagaatcggccatcaatgatattgaagttacgaatattcagattttaacaatattgaatttgattcatatataattccaacaaatgaattaataactgatggatttcgattattagatgttgataaccgagtagttttacccataaactcacaaattcgaattttagtaacagctgctgatgttattcattcttgaacagtacctgctttaggagtaaaagttgacggtacacctggacgattaaatcaaactaatttttttattaatcgaccgggtttattttatggtcaatgttcagaaatctgtggagctaatcatagatttataccgattgtaattgaaagtgttcctgtaaattactttattaaatgaatttctagaaataactcttcattagatgactgaaagcaagtactggtctcttaaaccatttaatagtaaattagcacttacttctaatgataaaaaattagttaaaatcataacattagtatgtcaaactaaaattattaaataattaatattttttaattccacaaatagcacctattagatgattattattatttattattttttctattacatttattttattttgttctattaactattattcttatataccaaattcacctaaatctaatgaattaaaaaatatcaacttaaattcaataaattgaaaatgataacaaatttattttctgtattcgacccctcagctatttttaatTTttcacttaattgattaagaacatttttaggacttttaataattccgtcaatttattgattaataccttctcgttacaatattatatgaaattcaattttattaactcttcataaagaatttaaaactttattaggcccatcaggtcataatggatctacttttatttttatttctttattttcattaattttatttaataatttcataggattatttccatatatttttacaagaacaagacatttaactttaactttatctttagctttacctttatgattatgttttatattatatggatgaattaatcatacacaacatatatttgctcatttagttcctcaaggaacacccgctattcttataccttttatagtatgtattgaaactattagaaatattattcgacctggaacattagctgttcgattaactgctaatataattgctggacatttattattaactcttttaggaaatacaggaccttctatatcttatatattagtaacatttttattaatagctcaaattgctttattagtattagaatcagctgtagctataattcaatcttatgtgtttgctgtattaagaactttatattctagagaagtaaattaatgtctacacactcaaatcacccttttcatttagtggattatagtccatgaccattaacaggagctatcggagctataacaactgtatcaggtatagtaaaatgatttcatcaatatgatatttcattatttgtattaggtaatattattactattttaactgtatatcaat
>KN35_w-
tattttataccaacatttattttgattttttggtcatcctgaagtttatattttaattttacctggatttggaataatttctcatattattagacaagaatcaggaaaaaaggaaacttttggttctctaggaataatttatgctatattagctattggattattaggatttattgtatgagctcatcatatatttaccgttggaatagatgtagatactcgagcttattttacctcagctactataattattgcagttcctactggaattaaaatttttagttgattagctactttacatggaactcaactttcttattctccagctattttatgagctttaggatttgtttttttatttacagtagggggattaacaggagttgttttagctaattcatcagtagatattattttacatgatacttattatgtagtagctcattttcattatgttttatctataggagctgtatttgctattatagcaggttttattcactgataccccttatttactggattaacgttaaataataaatgattaaaaagtcatttcattattatatttattggagttaatttaacattttttcctcaacattttttaggattggctggaatacctcgacgttattcagattacccagatgcttacacaacatgaaatattgtatcaactattggatcaactatttcattattaggaattttattctttttttttattatttgagaaagtttagtatcacaacgacaagtaatttacccaattcaactaaattcatcaattgaatgataccaaaatactccaccagctgaacatagatattctgaattaccacttttaacaaattaatttctaatatggcagattagtgcaatagatttaagctctatatataaagtattttacttttattagaaaataaatgtctacatgagctaatttaggtttacaagatagagcttctcctttaatagaacaattaattttttttcatgatcatgcattattaattttagtaataattacagtattggtgggatatttaatatttatattattttttaataattatgtaaatcgatttcttttacatggacaacttattgaaataatttgaactattttaccagcaattattttactatttattgcttttccttctttacgtttactttatttattagatgaaattaatgaaccatctgtaactttaaaaagaatcggccatcaatgatattgaagttacgaatattcagattttaacaatattgaatttgattcatatataattccaacaaatgaattaataactgatggatttcgattattagatgttgataaccgagtagttttacccataaactcacaaattcgaattttagtaacagctgctgatgttattcattcttgaacagtacctgctttaggagtaaaagttgacggtacacctggacgattaaatcaaactaatttttttattaatcgaccgggtttattttatggtcaatgttcagaaatctgtggagctaatcatagatttataccgattgtaattgaaagtgttcctgtaaattactttattaaatgaatttctagaaataactcttcattagatgactgaaagcaagtactggtctcttaaaccatttaatagtaaattagcacttacttctaatgataaaaaattagttaaaatcataacattagtatgtcaaactaaaattattaaataattaatattttttaattccacaaatagcacctattagatgattattattatttattattttttctattacatttattttattttgttctattaactattattcttatataccaaattcacctaaatctaatgaattaaaaaatatcaacttaaattcaataaattgaaaatgataacaaatttattttctgtattcgacccctcagctatttttaatttttcacttaattgattaagaacatttttaggacttttaataattccgtcaatttattgattaataccttctcgttacaatattatatgaaattcaattttattaactcttcataaagaatttaaaactttattaggcccatcaggtcataatggatctacttttatttttatttctttattttcattaattttatttaataatttcataggattatttccatatatttttacaagaacaagacatttaactttaactttatctttagctttacctttatgattatgttttatattatatggatgaattaatcatacacaacatatatttgctcatttagttcctcaaggaacacccgctattcttataccttttatagtatgtattgaaactattagaaatattattcgacctggaacattagctgttcgattaactgctaatataattgctggacatttattattaactcttttaggaaatacaggaccttctatatcttatatattagtaacatttttattaatagctcaaattgctttattagtattagaatcagctgtagctataattcaatcttatgtgtttgctgtattaagaactttatattctagagaagtaaattaatgtctacacactcaaatcacccttttcatttagtggattatagtccatgaccattaacaggagctatcggagctataacaactgtatcaggtatagtaaaatgatttcatcaatatgatatttcattatttgtattaggtaatattattactattttaactgtatatcaat
>GU10_w-
tattttataccaacatttattttgattttttggtcatcctgaagtttatattttaattttacctggatttggaataatttctcatattattagacaagaatcaggaaaaaaggaaacttttggttctctaggaataatttatgctatattagctattggattattaggatttattgtatgagctcatcatatatttaccgttggaatagatgtagatactcgagcttattttacctcagctactataattattgcagttcctactggaattaaaatttttagttgattagctactttacatggaactcaactttcttattctccagctattttatgagctttaggatttgtttttttatttacagtaggaggattaacaggagttgttttagctaattcatcagtagatattattttacatgatacttattatgtagtagctcattttcattatgttttatctataggagctgtatttgctattatagcaggttttattcactgataccccttatttactggattaacgttaaataataaatgattaaaaagtcatttcattattatatttattggagttaatttaacattttttcctcaacattttttaggattggctggaatacctcgacgttattcagattacccagatgcttacacaacatgaaatattgtatcaactattggatcaactatttcattattaggaattttattctttttttttattatttgagaaagtttagtatcacaacgacaagtaatttacccaattcaactaaattcatcaattgaatgataccaaaatactccaccagctgaacatagatattctgaattaccacttttaacaaattaatttctaatatggcagattagtgcaatagatttaagctctatatataaagtattttacttttattagaaaataaatgtctacatgagctaatttaggtttacaagatagagcttctcctttaatagaacaattaattttttttcatgatcatgcattattaattttagtaataattacagtattggtgggatatttaatatttatattattttttaataattatgtaaatcgatttcttttacatggacaacttattgaaataatttgaactattttaccagcaattattttactatttattgcttttccttctttacgtttactttatttattagatgaaattaatgaaccatctgtaactttaaaaagaatcggccatcaatgatattgaagttacgaatattcagattttaacaatattgaatttgattcatatataattccaacaaatgaattaataactgatggatttcgattattagatgttgataaccgagtagttttacctataaactcacaaattcgaattttagtaacagctgctgatgttattcattcttgaacagtacctgctttaggagtaaaagttgacggtacacctggacgattaaatcaaactaatttttttattaatcgaccgggtttattttatggtcaatgttcagaaatctgtggagctaatcatagatttataccgattgtaattgaaagtgttcctgtaaattactttattaaatgaatttctagaaataactcttcattagatgactgaaagcaagtactggtctcttaaaccatttaatagtaaattagcacttacttctaatgataaaaaattagttaaaatcataacattagtatgtcaaactaaaattattaaataattaatattttttaattccacaaatagcacctattagatgattattattatttattattttttctattacatttattttattttgttctattaactattattcttatataccaaattcacctaaatctaatgaattaaaaaatatcaacttaaattcaataaattgaaaatgataacaaatttattttctgtattcgacccctcagctatttttaatttttcacttaattgattaagaacatttttaggacttttaataattccgtcaatttattgattaataccttctcgttacaatattatatgaaattcaattttattaactcttcataaagaatttaaaactttattaggcccatcaggtcataatggatctacttttatttttatttctttattttcattaattttatttaataatttcataggattatttccatatatttttacaagaacaagacatttaactttaactttatctttagctttacctctatgattatgttttatattatatggatgaattaatcatacacaacatatatttgctcatttagttcctcaaggaacacccgctattcttataccttttatagtatgtattgaaactattagaaatattattcgacctggaacattagctgttcgattaactgctaatataattgctggacatttattattaactcttttaggaaatacaggaccttctatatcttatatattagtaacatttttattaatagctcaaattgctttattagtattagaatcagctgtagctataattcaatcttatgtgtttgctgtattaagaactttatattctagagaagtaaattaatgtctacacactcaaatcacccttttcatttagtggattatagtccatgaccattaacaggagctatcggagctataacaactgtatcaggtatagtaaaatgatttcatcaatatgatatttcattatttgtattaggtaatattattactattttaactgtatatcaat
>NG7_w-
TATTTTATACCAACATTTATTTTGATTTTTTGGTCATCCTGAAGTTTATATTTTAATTTTACCTGGATTTGGAATAATTTCTCATATTATTAGACAAGAATCAGGAAAAAAGGAAACTTTTGGTTCTCTAGGAATAATTTATGCTATATTAGCTATTGGATTATTAGGATTTATTGTATGAGCTCATCATATATTTACCGTTGGAATAGATGTAGATACTCGAGCTTATTTTACCTCAGCTACTATAATTATTGCAGTTCCTACTGGAATTAAAATTTTTAGTTGATTAGCTACTTTACATGGAACTCAACTTTCTTATTCTCCAGCTATTTTATGAGCTTTAGGATTTGTTTTTTTATTTACAGTAGGGGGATTAACAGGAGTTGTTTTAGCTAATTCATCAGTAGATATTATTTTACATGATACTTATTATGTagtagCTCATTTTCATTATGTTTTATCTATAGGAGCTgTATTTGCTATTATAGCAGGTTTTATTCACTGATACCCCTTATTTACTGGATTAACGTTAAATAATAAATGATTAAAAAGTCATTTCATTATTATATTTATTGGAGTTAATTTAACATTTTTTCCTCAACATTTTTTAGGATTGGCTGGAATACCTCGACGTTATTCAGATTACCCAGATGCTTACACAACATGAAATATTGTATCAACTATTGGATCAACTATTTCATTATTAGGAATTTTATTCTTTTTTTTTATTATTTGAGAAAGTTTAGTATCACAACGACAAGTAATTTACCCAATTCAACTAAATTCATCAATTGAATGATACCAAAATACTCCACCAGCTGAACATAGATATTCTGAATTACCACTTTTAACAAATTAATTTCTAATATGGCAGATTAGTGCAATAGATTTAAGCTCTATATATAAAGTATTTTACTTTTATTAGAAAATAAATGTCTACATGAGCTAATTTAGGTTTACAAGATAGAGCTTCTCCTTTAATAGAACAATTAATTTTTTTTCATGATCATGCATTATTAATTTTAGTAATAATTACAGTATTGGTGGGATATTTAATATTTATATTATTTTTTAATAATTATGTAAATCGATTTCTTTTACATGGACAACTTATTGAAATAATTTGAACTATTTTACCAGCAATTATTTTACTATTTATTGCTTTTCCTTCTTTACGTTTACTTTATTTATTAGATGAAATTAATGAACCATCTGTAACTTTAAAAAGAATCGGCCATCAATGATATTGAAGTTACGAATATTCAGATTTTAACAATATTGAATTTGATTCATATATAATTCCAACAAATGAATTAATAACTGATGGATTTCGATTATTAGATGTTGATAACCGAGTAGTTTTACCTATAAACTCACAAATTCGAATTTTAGTAACAGCTGCTGATGTTATTCATTCTTGAACAGTACCTGCTTTAGGAGTAAAAGTTGACGGTACACCTGGACGATTAAATCAAACTAATTTTTTTATTAATCGACCGGGTTTATTTTATGGTCAATGTTCAGAAATCTGTGGAGCTAATCATAGATTTATACCGATTGTAATTGAAAGTGTTCCTGTAAATTACTTTATTAAATGAATTTCTAGAAATAACTCTTCATTAGATGACTGAAAGCAAGTACTGGTCTCTTAAACCATTTAATAGTAAATTAGCACTTACTTCTAATGATAAAAAATTAGTTAAAATCATAACATTAGTATGTCAAACTAAAATTATTAAATAATTAATATTTTTTAATTCCACAAATAGCACCTATTAGATGATTATTATTATTTATTATTTTTTCTATTACATTTATTTTATTTTGTTCTATTAACTATTATTCTTATATACCAAATTCACCTAAATCTAATGAATTAAAAAATATCAACTTAAATTCAATAAATTGAAAATGATAACAAATTTATTTTCTGTATTCGACCCCTCAGCTATTTTTAATTTTTCACTTAATTGATTAAGAACATTTTTAGGACTTTTAATAATTCCGTCAATTTATTGATTAATACCTTCTCGTTACAATATTATATGAAATTCAATTTTATTAACTCTTCATAAAGAATTTAAAACTTTATTAGGCCCATCAGGTCATAATGGATCTACTTTTATTTTTATTTCTTTATTTTCATTAATTTTATTTAATAATTTCATAGGATTATTTCCATATATTTTTACAAGAACAAGACATTTAACTTTAACTTTATCTTTAGCTTTACCTCTATGATTATGTTTTATATTATATGGATGAATTAATCATACACAACATATATTTGCTCATTTAGTTCCTCAAGGAACACCCGCTATTCTTATACCTTTTATAGTATGTATTGAAACTATTAGAAATATTATTCGACCTGGAACATTAGCTGTTCGATTAACTGCTAATATAATTGCTGGACATTTATTATTAACTCTTTTAGGAAATACAGGACCTTCTATATCTTATATATTAGTAACATTTTTATTAATAGCTCAAATTGCTTTATTAGTATTAGAATCAGCTGTAGCTATAATTCAATCTTATGTGTTTGCTGTATTAAGAACTTTATATTCTAGAGAAGTAAATTAATGTCTACACACTCAAATCACCCTTTTCATTTAGTGGATTATAGTCCATGACCATTAACAGGAGCTATCGGAGCTATAACAACTGTATCAGGTATAGTAAAATGATTTCATCAATATGATATTTCATTATTTGTATTAGGTAATATTATTACTATTTTAACTGTATATCAAT
>TZ8_w-
tattttataccaacatttattttgattttttggtcatcctgaagtttatattttaattttacctggatttggaataatttctcatattattagacaagaatcaggaaaaaaggaaacttttggttctctaggaataatttatgctatattagctattggattattaggatttattgtatgagctcatcatatatttaccgttggaatagatgtagatactcgagcttattttacctcagctactataattattgcagttcctactggaattaaaatttttagttgattagctactttacatggaactcaactttcttattctccagctattttatgagctttaggatttgtttttttatttacagtagggggattaacaggagttgttttagctaattcatcagtagatattattttacatgatacttattatgtagtagctcattttcattatgttttatctataggagctgtatttgctattatagcaggttttattcactgataccccttatttactggattaacgttaaataataaatgattaaaaagtcatttcattattatatttattggagttaatttaacattttttcctcaacattttttaggattggctggaatacctcgacgttattcagattacccagatgcttacacaacatgaaatattgtatcaactattggatcaactatttcattattaggaattttattctttttttttattatttgagaaagtttagtatcacaacgacaagtaatttacccaattcaactaaattcatcaattgaatgataccaaaatactccaccagctgaacatagatattctgaattaccacttttaacaaattaatttctaatatggcagattagtgcaatagatttaagctctatatataaagtattttacttttattagaaaataaatgtctacatgagctaatttaggtttacaagatagagcttctcctttaatagaacaattaattttttttcatgatcatgcattattaattttagtaataattacagtattggtgggatatttaatatttatattattttttaataattatgtaaatcgatttcttttacatggacaacttattgaaataatttgaactattttaccagcaattattttactatttattgcttttccttctttacgtttactttatttattagatgaaattaatgaaccatctgtaactttaaaaagaatcggccatcaatgatattgaagttacgaatattcagattttaacaatattgaatttgattcatatataattccaacaaatgaattaataactgatggatttcgattattagatgttgataaccgagtagttttacccataaactcacaaattcgaattttagtaacagctgctgatgttattcattcttgaacagtacctgctttaggagtaaaagttgacggtacacctggacgattaaatcaaactaatttttttattaatcgaccgggtttattttatggtcaatgttcagaaatctgtggagctaatcatagatttataccgattgtaattgaaagtgttcctgtaaattactttattaaatgaatttctagaaataactcttcattagatgactgaaagcaagtactggtctcttaaaccatttaatagtaaattagcacttacttctaatgataaaaaattagttaaaatcataacattagtatgtcaaactaaaattattaaataattaatattttttaattccacaaatagcacctattagatgattattattatttattattttttctattacatttattttattttgttctattaactattattcttatataccaaattcacctaaatctaatgaattaaaaaatatcaacttaaattcaataaattgaaaatgataacaaatttattttctgtattcgacccctcagctatttttaatttttcacttaattgattaagaacatttttaggacttttaataattccgtcaatttattgattaataccttctcgttacaatattatatgaaattcaattttattaactcttcataaagaatttaaaactttattaggcccatcaggtcataatggatctacttttatttttatttctttattttcattaattttatttaataatttcataggattatttccatatatttttacaagaacaagacatttaactttaactttatctttagctttacctttatgattatgttttatattatatggatgaattaatcatacacaacatatatttgctcatttagttcctcaaggaacacccgctattcttataccttttatagtatgtattgaaactattagaaatattattcgacctggaacattagctgttcgattaactgctaatataattgctggacatttattattaactcttttaggaaatacaggaccttctatatcttatatattagtaacatttttattaatagctcaaattgctttattagtattagaatcagctgtagctataattcaatcttatgtgtttgctgtattaagaactttatattctagagaagtaaattaatgtctacacactcaaatcacccttttcatttagtggattatagtccatgaccattaacaggagctatcggagctataacaactgtatcaggtatagtaaaatgatttcatcaatatgatatttcattatttgtattaggtaatattattactattttaactgtatatcaat
>CO8N_w-
tattttataccaacatttattttgattttttggtcatcctgaagtttatattttaattttacctggatttggaataatttctcatattattagacaagaatcaggaaaaaaggaaacttttggttctctaggaataatttatgctatattagctattggattattaggatttattgtatgagctcatcatatatttaccgttggaatagatgtagatactcgagcttattttacctcagctactataattattgcagttcctactggaattaaaatttttagttgattagctactttacatggaactcaactttcttattctccagctattttatgagctttaggatttgtttttttatttacagtaggaggattaacaggagttgttttagctaattcatcagtagatattattttacatgatacttattatgtagtagctcattttcattatgttttatctataggagctgtatttgctattatagcaggttttattcactgataccctttatttactggattaacgttaaataataaatgattaaaaagtcatttcattattatatttattggagttaatttaacattttttcctcaacattttttaggattggctggaatacctcgacgttattcagattacccagatgcttacacaacatgaaatattgtatcaactattggatcaactatttcattattaggaattttattctttttttttattatttgagaaagtttagtatcacaacgacaagtaatttacccaattcaactaaattcatcaattgaatgataccaaaatactccaccagctgaacatagatattctgaattaccacttttaacaaattaatttctaatatggcagattagtgcaatagatttaagctctatatataaagtattttacttttattagaaaataaatgtctacatgagctaatttaggtttacaagatagagcttctcctttaatagaacaattaattttttttcatgatcatgcattattaattttagtaataattacagtattggtgggatatttaatatttatattattttttaataattatgtaaatcgatttcttttacatggacaacttattgaaataatttgaactattttaccagcaattattttactatttattgctcttccttctttacgtttactttatttattagatgaaattaatgaaccatctgtaactttaaaaagaatcggccatcaatgatattgaagttacgaatattcagattttaataatattgaatttgattcatatataattccaacaaatgaattaataactgatggatttcgattattagatgttgataaccgagtagttttacccataaactcacaaattcgaattttagtaacagctgctgatgttattcattcttgaacagtacctgctttaggagtaaaagttgacggtacacctggacgattaaatcaaactaatttttttattaatcgaccgggtttattttatggtcaatgttcagaaatctgtggagctaatcatagatttataccgattgtaattgaaagtgttcctgtaaattactttattaaatgaatttctagaaataactcttcattagatgactgaaagcaagtactggtctcttaaaccatttaatagtaaattagcacttacttctaatgataaaaaattagttaaaatcataacattagtatgtcaaactaaaattattaaataattaatattttttaattccacaaatagcacctattagatgattattattatttattattttttctattacatttattttattttgttctattaactattattcttatataccaaattcacctaaatctaatgaattaaaaaatatcaacttaaattcaataaattgaaaatgataacaaatttattttctgtattcgacccctcagctatttttaatttttcacttaattgattaagaacatttttaggacttttaataattccgtcaatttattgattaataccttctcgttacaatattatatgaaattcaattttattaactcttcataaagaatttaaaactttattaggcccatcaggtcataatggatctacttttatttttatttctttattttcattaattttatttaataatttcataggattatttccatatatttttacaagaacaagacatttaactttaactttatctttagctttacctttatgattatgttttatattatatggatgaattaatcatacacaacatatatttgctcatttagttcctcaaggaacacccgctattcttataccttttatagtatgtattgaaactattagaaatattattcgacctggaacattagctgttcgattaactgctaatataattgctggacatttattattaactcttttaggaaatacaggaccttctatatcttatatattagtaacatttttattaatagctcaaattgctttattagtattagaatcagctgtagctataattcaatcttatgtgtttgctgtattaagaactttatattctagagaagtaaattaatgtctacacactcaaatcacccttttcatttagtggattatagtccatgaccattaacaggagctatcggagctataacaactgtatcaggtatagtaaaatgatttcatcaatatgatatttcattatttgtattaggtaatattattactattttaactgtatatcaat
>CK1_w-
tattttataccaacatttattttgattttttggtcatcctgaagtttatattttaattttacctggatttggaataatttctcatattattagacaagaatcaggaaaaaaggaaacttttggttctctaggaataatttatgctatattagctattggattattaggatttattgtatgagctcatcatatatttaccgttggaatagatgtagatactcgagcttattttacctcagctactataattattgcagttcctactggaattaaaatttttagttgattagctactttacatggaactcaactttcttattctccagctattttatgagctttaggatttgtttttttatttacagtaggaggattaacaggagttgttttagctaattcatcagtagatattattttacatgatacttattatgtagtagctcattttcattatgttttatctataggagctgtatttgctattatagcaggttttattcactgataccccttatttactggattaacgttaaataataaatgattaaaaagtcatttcattattatatttattggagttaatttaacattttttcctcaacattttttaggattggctggaatacctcgacgttattcagattacccagatgcttacacaacatgaaatattgtatcaactattggatcaactatttcattattaggaattttattctttttttttattatttgagaaagtttagtatcacaacgacaagtaatttacccaattcaactaaattcatcaattgaatgataccaaaatactccaccagctgaacatagatattctgaattaccacttttaacaaattaatttctaatatggcagattagtgcaatagatttaagctctatatataaagtattttacttttattagaaaataaatgtctacatgagctaatttaggtttacaagatagagcttctcctttaatagaacaattaattttttttcatgatcatgcattattaattttagtaataattacagtattggtgggatatttaatatttatattattttttaataattatgtaaatcgatttcttttacatggacaacttattgaaataatttgaactattttaccagcaattattttactatttattgctcttccttctttacgtttactttatttattagatgaaattaatgaaccatctgtaactttaaaaagaatcggccatcaatgatattgaagttacgaatattcagattttaataatattgaatttgattcatatataattccaacaaatgaattaataactgatggatttcgattattagatgttgataaccgagtagttttacccataaactcacaaattcgaattttagtaacagctgctgatgttattcattcttgaacagtacctgctttaggagtaaaagttgacggtacacctggacgattaaatcaaactaatttttttattaatcgaccgggtttattttatggtcaatgttcagaaatctgtggagctaatcatagatttataccgattgtaattgaaagtgttcctgtaaattactttattaaatgaatttctagaaataactcttcattagatgactgaaagcaagtactggtctcttaaaccatttaatagtaaattagcacttacttctaatgataaaaaattagttaaaatcataacattagtatgtcaaactaaaattattaaataattaatattttttaattccacaaatagcacctattagatgattattattatttattattttttctattacatttattttattttgttctattaactattattcttatataccaaattcacctaaatctaatgaattaaaaaatatcaacttaaattcaataaattgaaaatgataacaaatttattttctgtattcgacccctcagctatttttaatttttcacttaattgattaagaacatttttaggacttttaataattccgtcaatttattgattaataccttctcgttacaatattatatgaaattcaattttattaactcttcataaagaatttaaaactttattaggcccatcaggtcataatggatctacttttatttttatttctttattttcattaattttatttaataatttcataggattatttccatatatttttacaagaacaagacatttaactttaactttatctttagctttacctttatgattatgttttatattatatggatgaattaatcatacacaacatatatttgctcatttagttcctcaaggaacacccgctattcttataccttttatagtatgtattgaaactattagaaatattattcgacctggaacattagctgttcgattaactgctaatataattgctggacatttattattaactcttttaggaaatacaggaccttctatatcttatatattagtaacatttttattaatagctcaaattgctttattagtattagaatcagctgtagctataattcaatcttatgtgtttgctgtattaagaactttatattctagagaagtaaattaatgtctacacactcaaatcacccttttcatttagtggattatagtccatgaccattaacaggagctatcggagctataacaactgtatcaggtatagtaaaatgatttcatcaatatgatatttcattatttgtattaggtaatattattactattttaactgtatatcaat
>GU7_w-
tattttataccaacatttattttgattttttggtcatcctgaagtttatattttaattttacctggatttggaataatttctcatattattagacaagaatcaggaaaaaaggaaacttttggttctctaggaataatttatgctatattagctattggattattaggatttattgtatgagctcatcatatatttaccgttggaatagatgtagatactcgagcttattttacctcagctactataattattgcagttcctactggaattaaaatttttagttgattagctactttacatggaactcaactttcttattctccagctattttatgagctttaggatttgtttttttatttacagtaggaggattaacaggagttgttttagctaattcatcagtagatattattttacatgatacttattatgtagtagctcattttcattatgttttatctataggagctgtatttgctattatagcaggttttattcactgataccctttatttactggattaacgttaaataataaatgattaaaaagtcatttcattattatatttattggagttaatttaacattttttcctcaacattttttaggattagctggaatacctcgacgttattcagattacccagatgcttacacaacatgaaatattgtatcaactattggatcaactatttcattattaggaattttattctttttttttattatttgagaaagtttagtatcacaacgacaagtaatttacccaattcaactaaattcatcaattgaatgataccaaaatactccaccagctgaacatagatattctgaattaccacttttaacaaattaatttctaatatggcagattagtgcaatagatttaagctctatatataaagtattttacttttattagaaaataaatgtctacatgagctaatttaggtttacaagatagagcttctcctttaatagaacaattaattttttttcatgatcatgcattattaattttagtaataattacagtattggtgggatatttaatatttatattattttttaataattatgtaaatcgatttcttttacatggacaacttattgaaataatttgaactattttaccagcaattattttactatttattgctcttccttctttacgtttactttatttattagatgaaattaatgaaccatctgtaactttaaaaagaatcggccatcaatgatattgaagttacgaatattcagattttaataatattgaatttgattcatatataattccaacaaatgaattaataactgatggatttcgattattagatgttgataaccgagtagttttacccataaactcacaaattcgaattttagtaacagctgctgatgttattcattcttgaacagtacctgctttaggagtaaaagttgacggtacacctggacgattaaatcaaactaatttttttattaatcgaccgggtttattttatggtcaatgttcagaaatctgtggagctaatcatagatttataccgattgtaattgaaagtgttcctgtaaattactttattaaatgaatttctagaaataactcttcattagatgactgaaagcaagtactggtctcttaaaccatttaatagtaaattagcacttacttctaatgataaaaaattagttaaaatcataacattagtatgtcaaactaaaattattaaataattaatattttttaattccacaaatagcacctattagatgattattattatttattattttttctattacatttattttattttgttctattaactattattcttatataccaaattcacctaaatctaatgaattaaaaaatatcaacttaaattcaataaattgaaaatgataacaaatttattttctgtattcgacccctcagctatttttaatttttcacttaattgattaagaacatttttaggacttttaataattccgtcaatttattgattaataccttctcgttacaatattatatgaaattcaattttattaactcttcataaagaatttaaaactttattaggcccatcaggtcataatggatctacttttatttttatttctttattttcattaattttatttaataatttcataggattatttccatatatttttacaagaacaagacatttaactttaactttatctttagctttacctttatgattatgttttatattatatggatgaattaatcatacacaacatatatttgctcatttagttcctcaaggaacacccgctattcttataccttttatagtatgtattgaaactattagaaatattattcgacctggaacattagctgttcgattaactgctaatataattgctggacatttattattaactcttttaggaaatacaggaccttctatatcttatatattagtaacatttttattaatagctcaaattgctttattagtattagaatcagctgtagctataattcaatcttatgtgtttgctgtattaagaactttatattctagagaagtaaattaatgtctacacactcaaatcacccttttcatttagtggattatagtccatgaccattaacaggagctatcggagctataacaactgtatcaggtatagtaaaatgatttcatcaatatgatatttcattatttgtattaggtaatattattactattttaactgtatatcaat
>CO4N_w-
tattttataccaacattTATtTtgaTTTtttGGtcatCCTGAAGTTTATATTTTAatTTTACCTGGATTTGGAATAATTTCTCATATTATTAGACAAGAATCAGGAAAAAAGGAAACTTTTGGTTCTCTAGGAATAATTTATGCTATATTAGCTATTGGATTATTAGGATTTATTGTATGAGCTCATCATAtatttacCGTTGgaatAGATgtagatactcgagcttattttacctcagctactataattattgcagttcctactggaattaaaatttttagttgattagctactttacatggaactcaactttcttATtctccAGCTATTTtatgagCtTtaggatttgTTTTTTTATTTAcagtaggaggattaacaggagttgttttagctaattcatcagtagatattattttacatgatacttattatgtagtagctcattttcattatgttttatctataggagctgtatttgctattatagcaggttttattcactgataccctTTATTTACTGGATTAACGTTaaataataAATGATTAAAAAGTCATTTCATTatTATATTTattggagttaatttaacattttttcctcaacattttttaggattggctggaatacctcgacgttattcagattacccagatgcttacacaacatgaaatattgtatcaactattggatcaactatttcattattaggaattttattctttttttttattatttgagaaagtttagtatcacaacgacaagtaatttacccaattcaactaaattcatcaattgaatgataccaaaATACTCCACCAGCTGAACATAGATATTCTGAATTACCACTTTTAACAAATTAATTTCTAATATGGCAGATTAGTGCAATAGATTTAAGCTCTATATATAAAGTATTTTACTTTTATTAGAAAATAAATGTCTACATGAGCTAATTTAGGTTTACAAGATAGAGCTTCTCCTTTaatagaacaattaattttttttcatgatcatgcattattaattttagtaataaTtacagtattggtgggatATTTAATATTTATATTATTTTTTAATAATTATGTAAATCGATTTCTTTTACATGGACAACTTATTGAAATAATTTGAACTATTTTACCAGCAATTATTTTACTATTTATTGCTCTTCCTTCTTTACGTTTACTTTATTTATTAGATGAAATTAATGAACCATCTGTAACTTTAAAAAGAATCGGCCATCAATGATATTGAAGTTACGAATATTCAGATTTTAATAATATTGAATTTGATTCATATATAATTCCAACAAATGAATTaataACtgatggatttcgattattagatgttgataaccgagtagttttacccataaactcACaaATTCGAATTtTAGTAACAGCTGCTGATGTTATTCATTCTTGAACAGTACCTGCTTTAGGAGTAAAAGTTGACGGTACACcTggacGattaaatcaaaCTAATTTTTTTATTAATCGACCGGGTTTATTTTATGGTCAATGTTCAGAAATCTGtGGAgctAATCATAGATTTATACCGATTGTAATTGAAAGTGTTCCTGTAAATTACTTTATTAAATGAATTTCTAGAAATAACTCTTCATTAGATGACtGAaagCaagtactggtctcttaaaccatttaatagtaaattagcacttacttctaATGATAAAAAATTAGTTAAAATCATAACATTAGTATGTCAAACTAAAATTATTAAATAATTAATATTTTTTAATTCCACAAATAGCACCTATTAGATGATTATTATTATTTATTATTTTTTCTATTACATTTATTTTATTTTGTTCTATTAACTATTATTCTTATATACCAAATTCACCTAAATCTAATGAATTAAAAAATATCAACTTAAATTCAATAAATTGAAAATGATAACAAATTTATTTTCTGTATTCGACCCCTCAGCTATTTTTAATTTTTCACTTAATTGATTAAGAACATTTTTAGGACTTTTAATAATTCCGTCAATTTATTGATTAATACCTTCTCGTTACAATATTATATGAAATTCAATTTTATTAACTCTTCATAAAGAATTTAAAACTTTATTAGGCCCATCAGGTCATAATGGATCTACTTTTATTTTTATTTCTTTATTTTCATTAATTTTATTTAATAATTTCATAGGATTATTTCCATATATTTTTACAAGAACAAgacatttaactttaactttatctttagctttacCTTTATGATTATGTTTTATATTATAtggatgaattaatcatacacaacatatatttgctcatttagttcctcaaggaacacccgctattcttataccttttATAGTATGTATTGAAACTATTAGAAATATTATTCGACCTGGAACATTAGCTGTTCGATTAACTGCtaatataattgctggacatttattattaactcttttaggaaatacaggaccttctatatcttatatattagtaacatttttattaatagctcaaattgctttattagTAtTAGAATCAgctgtagctataattcaatcttatgtgtttgctgtattaagaactttatattctagagaagtaaattaatgtctacacactcaaatcacccttttcatttagtggattatagtccatgaccattaacaggagctatcggagctataacaactgtatcaggtatagtaaaatgatttcatcaatatgatatttcattatttgtattaggtaatattattactattttaactgtatatcaat
>NG9_w-
tattttataccaacatttattttgattttttggtcatcctgaagtttatattttaattttacctggatttggaataatttctcatattattagacaagaatcaggaaaaaaggaaacttttggttctctaggaataatttatgctatattagctattggattattaggatttattgtatgagctcatcatatatttaccgttggaatagatgtagatactcgagcttattttacctcagctactataattattgcagttcctactggaattaaaatttttagttgattagctactttacatggaactcaactttcttattctccagctattttatgagctttaggatttgtttttttatttacagtaggaggattaacaggagttgttttagctaattcatcagtagatattattttacatgatacttattatgtagtagctcattttcattatgttttatctataggagctgtatttgctattatagcaggttttattcactgataccctttatttactggattaacgttaaataataaatgattaaaaagtcatttcattattatatttattggagttaatttaacattttttcctcaacattttttaggattggctggaatacctcgacgttattcagattacccagatgcttacacaacatgaaatattgtatcaactattggatcaactatttcattattaggaattttattctttttttttattatttgagaaagtttagtatcacaacgacaagtaatttacccaattcaactaaattcatcaattgaatgataccaaaatactccaccagctgaacatagatattctgaattaccacttttaacaaattaatttctaatatggcagattagtgcaatagatttaagctctatatataaagtattttacttttattagaaaataaatgtctacatgagctaatttaggtttacaagatagagcttctcctttaatagaacaattaattttttttcatgatcatgcattattaattttagtaataattacaatattggtgggatatttaatatttatATTATTTTTTAATAATTATGTaaatcgatttcttttacatggacaacttattgaaataatttgaactattttaccagcaattattttactatttaTTGCTCTTCCTTCTTTACGTTTACTTTATTTATTAgatGAaattaatgaaccatctGTAACTtTaaaaagaatcgGccaTcaatgatattgaagttacgaatattcagattttaataatattgaatttgattcatatataattccaacaaatgaattaataactgatggatttcgattattagatgttgataaccgagtagttttacccataaactcacaaattcgaattttagtaacagctgctgatgttattcattcttgaacagtacctgctttaggagtaaaagttgacggtacacctggacgattaaatcaaactaatttttttattaatcgaccgggtttattttatggtcaatgttcagaaatctgtggagctaatcatagatttataccgattgtaattgaaagtgttcctgtaaattactttattaaatgaatttctagaaataactcttcattagatgactgaaagcaagtactggtctcttaaaccatttaatagtaaattagcacttacttctaatgataaaaaattagttaaaatcataacattagtatgtcaaactaaaattattaaataattaatattttttaattccacaaatagcacctattagatgattattattatttattattttttctattacatttattttattttgttctattaactattattcttatataccaaattcacctaaatctaatgaattaaaaaatatcaacttaaattcaataaattgaaaatgataacaaatttattttctgtattcgacccctcagctaTTTTTAaTTtttcacttaattgattaagaacatttttaggacttttaataattccgtcaatttattgattaataccttctcgttacaatattatatgaaattcaattttattaactcttcataaagaatttaaaactttattaggcccatcaggtcataatggatctacttttatttttatttctttattttcattaattttatttaataatttcataggattatttccatatatttttacaagaacaagacatttaactttaactttatctttagctttacctttatgattatgttttatattatatggatgaattaatcatacacaacatatatttgctcatttagttcctcaaggaacacccgctattcttataccttttatagtatgtattgaaactattagaaatattattcgacctggaacattagctgttcgattaactgctaatataattgctggacatttattattaactcttttaggaaatacaggaccttctatatcttatatattagtaacatttttattaatagctcaaattgctttattagtattagaatcagctgtagctataattcaatcttatgtgtttgctgtattaagaactttatattctagagaagtaaattaatgtctacacactcaaatcacccttttcatttagtggattatagtccatgaccattaacaggagctatcggagctataacaactgtatcaggtatagtaaaatgatttcatcaatatgatatttcattatttgtattaggtaatattattactattttaactgtatatcaat
>CO15N_w-
tattttataccaacatttattttgattttttggtcatcctgaagtttatattttaattttacctggatttggaataatttctcatattattagacaagaatcaggaaaaaaggaaacttttggttctctaggaataatttatgctatattagctattggattattaggatttattgtatgagctcatcatatatttaccgttggaatagatgtagatactcgagcttattttacctcagctactataattattgcagttcctactggaattaaaatttttagttgattagctactttacatggaactcaactttcttattctccagctattttatgagctttaggatttgtttttttatttacagtaggaggattaacaggagttgttttagctaattcatcagtagatattattttacatgatacttattatgtagtagctcattttcattatgttttatctataggagctgtatttgctattatagcaggttttattcactgataccctttatttactggattaacgttaaataataaatgattaaaaagtcatttcattattatatttattggagttaatttaacattttttcctcaacattttttaggattggctggaatacctcgacgttattcagattacccagatgcttacacaacatgaaatattgtatcaactattggatcaactatttcattattaggaattttattctttttttttattatttgagaaagtttagtatcacaacgacaagtaatttacccaattcaactaaattcatcaattgaatgataccaaaatactccaccagctgaacatagatattctgaattaccacttttaacaaattaatttctaatatggcagattagtgcaatagatttaagctctatatataaagtattttacttttattagaaaataaatgtctacatgagctaatttaggtttacaagatagagcttctcctttaatagaacaattaattttttttcatgatcatgcattattaattttagtaataattacagtattggtgggatatttaatatttatattattttttaataattatgtaaatcgatttcttttacatggacaacttattgaaataatttgaactattttaccagcaattattttactatttattgctcttccttctttacgtttactttatttattagatgaaattaatgaaccatctgtaactttaaaaagaatcggccatcaatgatattgaagttacgaatattcagattttaataatattgaatttgattcatatataattccaacaaatgaattaataactgatggatttcgattattagatgttgataaccgagtagttttacccataaactcacaaattcgaattttagtaacagctgctgatgttattcattcttgaacagtacctgccttaggagtaaaagttgacggtacacctggacgattaaatcaaactaatttttttattaatcgaccgggtttattttatggtcaatgttcagaaatctgtggagctaatcatagatttataccgattgtaattgaaagtgttcctgtaaattactttattaaatgaatttctagaaataactcttcattagatgactgaaagcaagtactggtctcttaaaccatttaatagtaaattagcacttacttctaatgataaaaaattagttaaaatcataacattagtatgtcaaactaaaattattaaataattaatattttttaattccacaaatagcacctattagatgattattattatttattattttttctattacatttattttattttgttctattaactattattcttatataccaaattcacctaaatctaatgaattaaaaaatattaacttaaattcaataaattgaaaatgataacaaatttattttctgtattcgacccctcagctatttttaatttttcacttaattgattaagaacatttttaggacttttaataattccgtcaatttattgattaataccttctcgttacaatattatatgaaattcaattttattaactcttcataaagaatttaaaactttattaggcccatcaggtcataatggatctacttttatttttatttctttattttcattaattttatttaataatttcataggattatttccatatatttttacaagaacaagacatttaactttaactttatctttagctttacctttatgattatgttttatattatatggatgaattaatcatacacaacatatatttgctcatttagttcctcaaggaacacccgctattcttataccttttatagtatgtattgaaactattagaaatattattcgacctggaacattagctgttcgattaactgctaatataattgctggacatttattattaactcttttaggaaatacaggaccttctatatcttatatattagtaacatttttattaatagctcaaattgctttattagtattagaatcagctgtagctataattcaatcttatgtgtttgctgtattaagaactttatattctagagaagtaaattaatgtctacacactcaaatcacccttttcatttagtggattatagtccatgaccattaacaggagctatcggagctataacaactgtatcaggtatagtaaaatgatttcatcaatatgatatttcattatttgtattaggtaatattattactattttaactgtatatcaat
>NG10N_w-
tattttataccaacatttattttgattttttggtcatcctgaagtttatattttaattttacctggatttggaataatttctcatattattagacaagaatcaggaaaaaaggaaacttttggttctctaggaataatttatgctatattagctattggattattaggatttattgtatgagctcatcatatatttaccgttggaatagatgtagatactcgagcttattttacctcagctactataattattgcagttcctactggaattaaaatttttagttgattagctactttacatggaactcaactttcttattctccagctattttatgagctttaggatttgtttttttatttacagtaggaggattaacaggagttgttttagctaattcatcagtagatattattttacatgatacttattatgtagtagctcattttcattatgttttatctataggagctgtatttgctattatagcaggttttattcactgataccctttatttactggattaacgttaaataataaatgattaaaaagtcatttcattattatatttattggagttaatttaacattttttcctcaacattttttaggattggctggaatacctcgacgttattcagattacccagatgcttacacaacatgaaatattgtatcaactattggatcaactatttcattattaggaattttattctttttttttattatttgagaaagtttagtatcacaacgacaagtaatttacccaattcaactaaattcatcaattgaatgataccaaaatactccaccagctgaacatagatattctgaattaccacttttaacaaattaatttctaatatggcagattagtgcaatagatttaagctctatatataaagtattttacttttattagaaaataaatgtctacatgagctaatttaggtttacaagatagagcttctcctttaatagaacaattaattttttttcatgatcatgcattattaattttagtaataattacagtattggtgggatatttaatatttatattattttttaataattatgtaaatcgatttcttttacatggacaacttattgaaataatttgaactattttaccagcaattattttactatttattgctcttccttctttacgtttactttatttattagatgaaattaatgaaccatctgtaactttaaaaagaatcggccatcaatgatattgaagttacgaatattcagattttaataatattgaatttgattcatatataattccaacaaatgaattaataactgatggatttcgattattagatgttgataaccgagtagttttacccataaactcacaaattcgaattttagtaacagctgctgatgttattcattcttgaacagtacctgccttaggagtaaaagttgacggtacacctggacgattaaatcaaactaatttttttattaatcgaccgggtttattttatggtcaatgttcagaaatctgtggagctaatcatagatttataccgattgtaattgaaagtgttcctgtaaattactttattaaatgaatttctagaaataactcttcattagatgactgaaagcaagtactggtctcttaaaccatttaatagtaaattagcacttacttctaatgataaaaaattagttaaaatcataacattagtatgtcaaactaaaattattaaataattaatattttttaattccacaaatagcacctattagatgattattattatttattattttttctattacatttattttattttgttctattaactattattcttatataccaaattcacctaaatctaatgaattaaaaaatatcaacttaaattcaataaattgaaaatgataacaaatttattttctgtattcgacccctcagctatttttaatttttcacttaattgattaagaacatttttaggacttttaataattccgtcaatttattgattaataccttctcgttacaatattatatgaaattcaattttattaactcttcataaagaatttaaaactttattaggcccatcaggtcataatggatctacttttatttttatttctttattttcattaattttatttaataatttcataggattatttccatatatttttacaagaacaagacatttaactttaactttatctttagctttacctttatgattatgttttatattatatggatgaattaatcatacacaacatatatttgctcatttagttcctcaaggaacacccgctattcttataccttttatagtatgtattgaaactattagaaatattattcgacctggaacattagctgttcgattaactgctaatataattgctggacatttattattaactcttttaggaaatacaggaccttctatatcttatatattagtaacatttttattaatagctcaaattgctttattagtattagaatcagctgtagctataattcaatcttatgtgtttgctgtattaagaactttatattctagagaagtaaattaatgtctacacactcaaatcacccttttcatttagtggattatagtccatgaccattaacaggagctatcggagctataacaactgtatcaggtatagtaaaatgatttcatcaatatgatatttcattatttgtattaggtaatattattactattttaactgtatatcaat
>NG3N_w-
tattttataccaacatttattttgattttttggtcatcctgaagtttatattttaattttacctggatttggaataatttctcatattattagacaagaatcaggaaaaaaggaaacttttggttctctaggaataatttatgctatattagctattggattattaggatttattgtatgagctcatcatatatttaccgttggaatagatgtagatactcgagcttattttacctcagctactataattattgcagttcctactggaattaaaatttttagttgattagctactttacatggaactcaactttcttattctccagctattttatgagctttaggatttgtttttttatttacagtaggaggattaacaggagttgttttagctaattcatcagtagatattattttacatgatacttattatgtagtagctcattttcattatgttttatctataggagctgtatttgctattatagcaggttttattcactgataccctttatttactggattaacgttaaataataaatgattaaaaagtcatttcattattatatttattggagttaatttaacattttttcctcaacattttttaggattggctggaatacctcgacgttattcagattacccagatgcttacacaacatgaaatattgtatcaactattggatcaactatttcattattaggaattttattctttttttttattatttgagaaagtttagtatcacaacgacaagtaatttacccaattcaactaaattcatcaattgaatgataccaaaatactccaccagctgaacatagatattctgaattaccacttttaacaaattaatttctaatatggcagattagtgcaatagatttaagctctatatataaagtattttacttttattagaaaataaatgtctacatgagctaatttaggtttacaagatagagcttctcctttaatagaacaattaattttttttcatgatcatgcattattaattttagtaataattacagtattggtgggatatttaatatttatattattttttaataattatgtaaatcgatttcttttacatggacaacttattgaaataatttgaactattttaccagcaattattttactatttattgctcttccttctttacgtttactttatttattagatgaaattaatgaaccatctgtaactttaaaaagaatcggccatcaatgatattgaagttacgaatattcagattttaataatattgaatttgattcatatataattccaacaaatgaattaataactgatggatttcgattattagatgttgataaccgagtagttttacctataaactcacaaattcgaattttagtaacagctgctgatgttattcattcttgaacagtacctgccttaggagtaaaagttgacggtacacctggacgattaaatcaaactaatttttttattaatcgaccgggtttattttatggtcaatgttcagaaatctgtggagctaatcatagatttataccgattgtaattgaaagtgttcctgtaaattactttattaaatgaatttctagaaataactcttcattagatgactgaaagcaagtactggtctcttaaaccatttaatagtaaattagcacttacttctaatgataaaaaattagttaaaatcataacattagtatgtcaaactaaaattattaaataattaatattttttaattccacaaatagcacctattagatgattattattatttattattttttctattacatttattttattttgttctattaactattattcttatataccaaattcacctaaatctaatgaattaaaaaatatcaacttaaattcaataaattgaaaatgataacaaatttattttctgtattcgacccctcagctatttttaatttttcacttaattgattaagaacatttttaggacttttaataattccgtcaatttattgattaataccttctcgttacaatattatatgaaattcaattttattaactcttcataaagaatttaaaactttattaggcccatcaggtcataatggatctacttttatttttatttctttattttcattaattttatttaataatttcataggattatttccatatatttttacaagaacaagacatttaactttaactttatctttagctttacctttatgattatgttttatattatatggatgaattaatcatacacaacatatatttgctcatttagttcctcaaggaacacccgctattcttataccttttatagtatgtattgaaactattagaaatattattcgacctggaacattagctgttcgattaactgctaatataattgctggacatttattattaactcttttaggaaatacaggaccttctatatcttatatattagtaacatttttattaatagctcaaattgctttattagtattagaatcagctgtagctataattcaatcttatgtgtttgctgtattaagaactttatattctagagaagtaaattaatgtctacacactcaaatcacccttttcatttagtggattatagtccatgaccattaacaggagctatcggagctataacaactgtatcaggtatagtaaaatgatttcatcaatatgatatttcattatttgtattaggtaatattattactattttaactgtatatcaat
>GU6_w-
tattttataccaacatttattttgattttttggtcatcctgaagtttatattttaattttacctggatttggaataatttctcatattattagacaagaatcaggaaaaaaggaaacttttggttctctaggaataatttatgctatattagctattggattattaggatttattgtatgagctcatcatatatttaccgttggaatagatgtagatactcgagcttattttacctcagctactataattattgcagttcctactggaattaaaatttttagttgattagctactttacatggaactcaactttcttattctccagctattttatgagctttaggatttgtttttttatttacagtaggaggattaacaggagttgttttagctaattcatcagtagatattattttacatgatacttattatgtagtagctcattttcattatgttttatctataggagctgtatttgctattatagcaggttttattcactgataccctttatttactggattaacgttaaataataaatgattaaaaagtcatttcattattatatttattggagttaatttaacattttttcctcaacattttttaggattggctggaatacctcgacgttattcagattacccagatgcttacacaacatgaaatattgtatcaactattggatcaactatttcattattaggaattttattctttttttttattatttgagaaagtttagtatcacaacgacaagtaatttacccaattcaactaaattcatcaattgaatgataccaaaatactccaccagctgaacatagatattctgaattaccacttttaacaaattaatttctaatatggcagattagtgcaatagatttaagctctatatataaagtattttacttttattagaaaataaatgtctacatgagctaatttaggtttacaagatagagcttctcctttaatagaacaattaattttttttcatgatcatgcattattaattttagtaataattacagtattggtgggatatttaatatttatattattttttaataattatgtaaatcgatttcttttacatggacaacttattgaaataatttgaactattttaccagcaattattttactatttattgctcttccttctttacgtttactttatttattagatgaaattaatgaaccatctgtaactttaaaaagaatcggccatcaatgatattgaagttacgaatattcagattttaataatattgaatttgattcatatataattccaacaaatgaattaataactgatggatttcgattattagatgttgataaccgagtagttttacccataaactcacaaattcgaattttagtaacagctgctgatgttattcattcttgaacagtacctgccttaggagtaaaagttgacggtacacctggacgattaaatcaaactaatttttttattaatcgaccgggtttattttatggtcaatgttcagaaatctgtggagctaatcatagatttataccgattgtaattgaaagtgttcctgtaaattactttattaaatgaatttctagaaataactcttcattagatgactgaaagcaagtactggtctcttaaaccatttaatagtaaattagcacttacttctaatgataaaaaattagttaaaatcataacattagtatgtcaaactaaaattattaaataattaatattttttaattccacaaatagcacctattagatgattattattatttattattttttctattacatttattttattttgttctattaactattattcttatataccaaattcacctaaatctaatgaattaaaaaatatcaacttaaattcaataaattgaaaatgataacaaatttattttctgtattcgacccctcagctatttttaatttttcacttaattgattaagaacatttttaggacttttaataattccgtcaatttattgattaataccttctcgttacaatattatatgaaattcaattttattaactcttcataaagaatttaaaactttattaggcccatcaggtcataatggatctacttttatttttatttctttattttcattaattttatttaataatttcataggattatttccatatatttttacaagaacaagacatttaactttaactttatctttagctttacctttatgattatgttttatattatatggatgaattaatcatacacaacatatatttgctcatttagttcctcaaggaacacccgctattcttataccttttatagtatgtattgaaactattagaaatattattcgacctggaacattagctgttcgattaactgctaatataattgctggacatttattattaactcttttaggaaatacaggaccttctatatcttatatattagtaacatttttattaatagctcaaattgctttattagtattagaatcagctgtagctataattcaatcttatgtgtttgctgtattaagaactttatattctagagaagtaaattaatgtctacacactcaaatcacccttttcatttagtggattatagtccatgaccattaacaggagctatcggagctataacaactgtatcaggtatagtaaaatgatttcatcaatatgatatttcattatttgtattaggtaatattattactattttaactgtatatcaat
>GA129_w-
tattttataccaacatttattttgattttttggtcatcctgaagtttatattttaattttacctggatttggaataatttctcatattattagacaagaatcaggaaaaaaggaaacttttggttctctaggaataatttatgctatattagctattggattattaggatttattgtatgagctcatcatatatttaccgttggaatagatgtagatactcgagcttattttacctcagctactataattattgcagttcctactggaattaaaatttttagttgattagctactttacatggaactcaactttcttattctccagctattttatgagctttaggatttgtttttttatttacagtaggaggattaacaggagttgttttagctaattcatcagtagatattattttacatgatacttattatgtagtagctcattttcattatgttttatctataggagctgtatttgctattatagcaggttttattcactgataccctttatttactggattaacgttaaataataaatgattaaaaagtcatttcattattatatttattggagttaatttaacattttttcctcaacattttttaggattggctggaatacctcgacgttattcagattacccagatgcttacacaacatgaaatattgtatcaactattggatcaactatttcattattaggaattttattctttttttttattatttgagaaagtttagtatcacaacgacaagtaatttacccaattcaactaaattcatcaattgaatgataccaaaatactccaccagctgaacatagatattctgaattaccacttttaacaaattaatttctaatatggcagattagtgcaatagatttaagctctatatataaagtattttacttttattagaaaataaatgtctacatgagctaatttaggtttacaagatagagcttctcctttaatagaacaattaattttttttcatgatcatgcattattaattttagtaataattacagtattggtgggatatttaatatttatattattttttaataattatgtaaatcgatttcttttacatggacaacttattgaaataatttgaactattttaccagcaattattttactatttattgctcttccttctttacgtttactttatttattagatgaaattaatgaaccatctgtaactttaaaaagaatcggccatcaatgatattgaagttacgaatattcagattttaataatattgaatttgattcatatataattccaacaaatgaattaataactgatggatttcgattattagatgttgataaccgagtagttttacccataaactcacaaattcgaattttagtaacagctgctgatgttattcattcttgaacagtacctgccttaggagtaaaagttgacggtacacctggacgattaaatcaaactaatttttttattaatcgaccgggtttattttatggtcaatgttcagaaatctgtggagctaatcatagatttataccgattgtaattgaaagtgttcctgtaaattactttattaaatgaatttctagaaataactcttcattagatgactgaaagcaagtactggtctcttaaaccatttaatagtaaattagcacttacttctaatgataaaaaattagttaaaatcataacattagtatgtcaaactaaaattattaaataattaatattttttaattccacaaatagcacctattagatgattattattatttattattttttctattacatttattttattttgttctattaactattattcttatataccaaattcacctaaatctaatgaattaaaaaatatcaacttaaattcaataaattgaaaatgataacaaatttattttctgtattcgacccctcagctatttttaatttttcacttaattgattaagaacatttttaggacttttaataattccgtcaatttattgattaataccttctcgttacaatattatatgaaattcaattttattaactcttcataaagaatttaaaactttattaggcccatcaggtcataatggatctacttttatttttatttctttattttcattaattttatttaataatttcataggattatttccatatatttttacaagaacaagacatttaactttaactttatctttagctttacctttatgattatgttttatattatatggatgaattaatcatacgcaacatatatttgctcatttagttcctcaaggaacacccgctattcttataccttttatagtatgtattgaaactattagaaatattattcgacctggaacattagctgttcgattaactgctaatataattgctggacatttattattaactcttttaggaaatacaggaccttctatatcttatatattagtaacatttttattaatagctcaaattgctttattagtattagaatcagctgtagctataattcaatcttatgtgtttgctgtattaagaactttatattctagagaagtaaattaatgtctacacactcaaatcacccttttcatttagtggattatagtccatgaccattaacaggagctatcggagctataacaactgtatcaggtatagtaaaatgatttcatcaatatgatatttcattatttgtattaggtaatattattactattttaactgtatatcaat
>GA132_w-
tattttataccaacatttattttgattttttggtcatcctgaagtttatattttaattttacctggatttggaataatttctcatattattagacaagaatcaggaaaaaaggaaacttttggttctctaggaataatttatgctatattagctattggattattaggatttattgtatgagctcatcatatatttaccgttggaatagatgtagatactcgagcttattttacctcagctactataattattgcagttcctactggaattaaaatttttagttgattagctactttacatggaactcaactttcttattctccagctattttatgagctttaggatttgtttttttatttacagtaggaggattaacaggagttgttttagctaattcatcagtagatattattttacatgatacttattatgtagtagctcattttcattatgttttatctataggagctgtatttgctattatagcaggttttattcactgataccctttatttactggattaacgttaaataataaatgattaaaaagtcatttcattattatatttattggagttaatttaacattttttcctcaacattttttaggattggctggaatacctcgacgttattcagattacccagatgcttacacaacatgaaatattgtatcaactattggatcaactatttcattattaggaattttattctttttttttattatttgagaaagtttagtatcacaacgacaagtaatttacccaattcaactaaattcatcaattgaatgataccaaaatactccaccagctgaacatagatattctgaattaccacttttaacaaattaatttctaatatggcagattagtgcaatagatttaagctctatatataaagtattttacttttattagaaaataaatgtctacatgagctaatttaggtttacaagatagagcttctcctttaatagaacaattaattttttttcatgatcatgcattattaattttagtaataattacagtattggtgggatatttaatatttatattattttttaataattatgtaaatcgatttcttttacatggacaacttattgaaataatttgaactattttaccagcaattattttactatttattgctcttccttctttacgtttactttatttattagatgaaattaatgaaccatctgtaactttaaaaagaatcggccatcaatgatattgaagttacgaatattcagattttaataatattgaatttgattcatatataattccaacaaatgaattaataactgatggatttcgattattagatgttgataaccgagtagttttacccataaactcacaaattcgaattttagtaacagctgctgatgttattcattcttgaacagtacctgccttaggagtaaaagttgacggtacacctggacgattaaatcaaactaatttttttattaatcgaccgggtttattttatggtcaatgttcagaaatctgtggagctaatcatagatttataccgattgtaattgaaagtgttcctgtaaattactttattaaatgaatttctagaaataactcttcattagatgactgaaagcaagtactggtctcttaaaccatttaatagtaaattagcacttacttctaatgataaaaaattagttaaaatcataacattagtatgtcaaactaaaattattaaataattaatattttttaattccacaaatagcacctattagatgattattattatttattattttttctattacatttattttattttgttctattaactattattcttatataccaaattcacctaaatctaatgaattaaaaaatatcaacttaaattcaataaattgaaaatgataacaaatttattttctgtattcgacccctcagctatttttaatttttcacttaattgattaagaacatttttaggacttttaataattccgtcaatttattgattaataccttctcgttacaatattatatgaaattcaattttattaactcttcataaagaatttaaaactttattaggcccatcaggtcataatggatctacttttatttttatttctttattttcattaattttatttaataatttcataggattatttccatatatttttacaagaacaagacatttaactttaactttatctttagctttacctttatgattatgttttatattatatggatgaattaatcatacgcaacatatatttgctcatttagttcctcaaggaacacccgctattcttataccttttatagtatgtattgaaactattagaaatattattcgacctggaacattagctgttcgattaactgctaatataattgctggacatttattattaactcttttaggaaatacaggaccttctatatcttatatattagtaacatttttattaatagctcaaattgctttattagtattagaatcagctgtagctataattcaatcttatgtgtttgctgtattaagaactttatattctagagaagtaaattaatgtctacacactcaaatcacccttttcatttagtggattatagtccatgaccattaacaggagctatcggagctataacaactgtatcaggtatagtaaaatgatttcatcaatatgatatttcattatttgtattaggtaatattattactattttaactgtatatcaat
>GA185_w-
tattttataccaacatttattttgattttttggtcatcctgaagtttatattttaattttacctggatttggaataatttctcatattattagacaagaatcaggaaaaaaggaaacttttggttctctaggaataatttatgctatattagctattggattattaggatttattgtatgagctcatcatatatttaccgttggaatagatgtagatactcgagcttattttacctcagctactataattattgcagttcctactggaattaaaatttttagttgattagctactttacatggaactcaactttcttattctccagctattttatgagctttaggatttgtttttttatttacagtaggaggattaacaggagttgttttagctaattcatcagtagatattattttacatgatacttattatgtagtagctcattttcattatgttttatctataggagctgtatttgctattatagcaggttttattcactgataccctttatttactggattaacgttaaataataaatgattaaaaagtcatttcattattatatttattggagttaatttaacattttttcctcaacattttttaggattggctggaatacctcgacgttattcagattacccagatgcttacacaacatgaaatattgtatcaactattggatcaactatttcattattaggaattttattctttttttttattatttgagaaagtttagtatcacaacgacaagtaatttacccaattcaactaaattcatcaattgaatgataccaaaatactccaccagctgaacatagatattctgaattaccacttttaacaaattaatttctaatatggcagattagtgcaatagatttaagctctatatataaagtattttacttttattagaaaataaatgtctacatgagctaatttaggtttacaagatagagcttctcctttaatagaacaattaattttttttcatgatcatgcattattaattttagtaataattacagtattggtgggatatttaatatttatattattttttaataattatgtaaatcgatttcttttacatggacaacttattgaaataatttgaactattttaccagcaattattttactatttattgctcttccttctttacgtttactttatttattagatgaaattaatgaaccatctgtaactttaaaaagaatcggccatcaatgatattgaagttacgaatattcagattttaataatattgaatttgattcatatataattccaacaaatgaattaataactgatggatttcgattattagatgttgataaccgagtagttttacccataaactcacaaattcgaattttagtaacagctgctgatgttattcattcttgaacagtacctgccttaggagtaaaagttgacggtacacctggacgattaaatcaaactaatttttttattaatcgaccgggtttattttatggtcaatgttcagaaatctgtggagctaatcatagatttataccgattgtaattgaaagtgttcctgtaaattactttattaaatgaatttctagaaataactcttcattagatgactgaaagcaagtactggtctcttaaaccatttaatagtaaattagcacttacttctaatgataaaaaattagttaaaatcataacattagtatgtcaaactaaaattattaaataattaatattttttaattccacaaatagcacctattagatgattattattatttattattttttctattacatttattttattttgttctattaactattattcttatataccaaattcacctaaatctaatgaattaaaaaatatcaacttaaattcaataaattgaaaatgataacaaatttattttctgtattcgacccctcagctatttttaatttttcacttaattgattaagaacatttttaggacttttaataattccgtcaatttattgattaataccttctcgttacaatattatatgaaattcaattttattaactcttcataaagaatttaaaactttattaggcccatcaggtcataatggatctacttttatttttatttctttattttcattaattttatttaataatttcataggattatttccatatatttttacaagaacaagacatttaactttaactttatctttagctttacctttatgattatgttttatattatatggatgaattaatcatacgcaacatatatttgctcatttagttcctcaaggaacacccgctattcttataccttttatagtatgtattgaaactattagaaatattattcgacctggaacattagctgttcgattaactgctaatataattgctggacatttattattaactcttttaggaaatacaggaccttctatatcttatatattagtaacatttttattaatagctcaaattgctttattagtattagaatcagctgtagctataattcaatcttatgtgtttgctgtattaagaactttatattctagagaagtaaattaatgtctacacactcaaatcacccttttcatttagtggattatagtccatgaccattaacaggagctatcggagctataacaactgtatcaggtatagtaaaatgatttcatcaatatgatatttcattatttgtattaggtaatattattactattttaactgtatatcaat
>GA141_w-
tattttataccaacatttattttgattttttggtcatcctgaagtttatattttaattttacctggatttggaataatttctcatattattAgacaagaatcaggaaaaaaggaaaCTTTTGgTtctctaggaATAATTTATGCTATATTAGCTATTGGATTATTAGGATTTATTGTATGAGCTCATCATAtatttaccgTTgGAATAGatgTagaTactCGAGCTTATTTTACCtcagctactataattattgcagttcctactggaattaaaatttttagttgattagctactttacatggaactcaactttcttattctccagctattttatgagctttaggatttgtttttttAtttacagtaggaggattaacaggagttgttttagctaattcatcagtagatattattttacatgatacttattatgtagtagctcattttcattatgttttatctataggagctgtatttgctattatagcaggttttattcactgataccctttatttactggattaacgttaaataataaatgattaaaaagtcatttcattattatatttattggagttaatttaacATTTTTTCCTCAACATTTTTTAGGATTGGCTGGAATACCTCGACGTtattCagattacccagatgcttacacaacatgaaatattgtatcaactattggatcaactatttcattattaggaattttattctttttttttattatttgagaaagtttagtatcacaacgacaagtaatttacccaattcaactaaattcatcaattgaatgataccaaaatactcCACCAGCTGAACATAGATATTCTGAATTACCACTTTTAACAAATTAATTTCTAATATGGCAGATTAGTGCAATAGATTTAAGCTCTATATATAAAGTATTTTACTTTTATTAGAAAATAAATGTCTACATGAGCTAATTTAGGTTTACAAGATAGAGCTTCTcctttaatagaacaattaattttttttcatgatcatgcattattaattttagtaataattacagtattggtgggatAtTTAATATTTATATTATTTTTTAATAATTATGTAAATCGATTTCTTTTACATGGACAACTTATTGAAATAATTTGAACTATTTTACCAGCAATTATTTTACTATTTATTGCTCTTCCTTCTTTACGTTTACTTTATTTATTAGATGAAATTAATGAACCATCTGTAACTTTAAAAAGAATCGGCCATCAATGATATTGAAGTTACGAATATTCAGATTTTAATAATATTGAATTTGATTcatatataattccaacaaatgaattaataactgatggatttcgattattagatgttgataaccgagtagttttacccataaactcacaaattcgaattttagtaacagctgctgatgttattcattcttgaacagtACCTGCcttaggagTaAaagttgacggtacacctggacgattaaatcaaactaatttttttattaatcgaccgggtttattttatggtcaatgttcagaaatctgtggagctaatcatagatttataccgattgtaattgaaagtgttcctgtaaattactttattaaatgaatttctagaaataactcttcattagatgactgaaagcaagtactggtctcttaaaccatttaatagtaaattagcacttacttcTAATGATAAAAAATTAGTTAAAATCATAACATTAGTATGTCAAACTAAAATTATTAAATAATTAATATTTTTTAATTCCACAAATAGCACCTATTAGATGATTATtAttaTTtAttattTTTTCTATTACATTTattttattttgttctattaactattattcttatataccaAATTCACCTAAATCTAATGAATTAAAAAATATCAACTTAAATTCAATAAATTGAAAATGATAACAAATTTATTTTCTGTATTCGACCCCTCAGCTATTTTTAATTTTTCACTTAATTGATTAAGAACATTTTTAGGACTTTTAATAATTCCGTCAATTTATTGATTAATACCTTCTCGTTACAATATTATATGAAATTCAATTTTATTAACTCttcataaagaatttaaaactttattaggcccatcaggtcataatggatcTACTTTTATTTTTATTTCTTTATTTTCATTAATTTTATTTAATaaTTTCATAggATtatTTCcatatatttttacaagaacaagacatttaactttaactttatctttagctttacCTTTATgattatgttttatattatatggatgaattaatcatacacaacatatatttgctcatttagttcctcaaggaacacccgCTATTCTTATACCTTTTATAgtatgtattgaaactattagaaatattattcgacctggaacattagctgttcgattaactgctaatataattgctggacatttattattaactcttttaggaaatacaggaccttctatatcttatatattagtaacatttttattaatagctcaaattgctttattagtattagaatcagctgtagctataattcaatcttatgtgtttgctgtattaagaactttatattctagagaagtaaattaatgtctacacactcaaatcacccttttcatttagtggattatagtccatgaccattaacaggagctatcggagctataacaactgtatcaggtatagtaaaatgatttcatcaatatgatatttcattatttgtattaggtaatattattactattttaactgtatatcaat
>DGRP256
tattttataccaacatttattttgattttttggtcatcctgaaGTTTATATTTTAATTTTACCTGGATTTGGAATAATTTCTCATATTATTAGACAAGAATCAGGAAAAAAGGAAACTTTTGGTTCTCTAGGAATAATttatgctatattagctattggattattaggatttattgtatgagctcatcatatatttaccgttggaatagatgtagatactcgagcttattttacctcagctactataattattgcagttcctactggaattaaaatttttagttgattagctactttacatggaactcaactttcttattctccagctattttatgagctttaggatttgtttttttatttacagtaggaggattaacaggagttgttttagctaattcatcagtagatattattttacatgatacttattatgtagtagctcattttcattatgttTTaTCTatAGgagCTGTATTTGcTATTAtaGCAGGTTTTATTCACTGATACCCCTTATTTACTGGATTAACGTTAAATAATAAATGATTAAAAAGTCATTTCATTATTATATTTATTGGAGTTAATTTAacattttttcctcaacattttttaggattggctggaatacctcgacgttattcagattacccagatgcttacacaacatgaaatattgtatcaactattggatCAACTATTTCATTATTAGGAATTTTATTCTTTTTTTTTATTATTTGAGAAAGTTTAGTATCACAACGACAAGTAatttacccaattcaactaaattcatcaattgaatgataccaaaatactccaccagctgaacatagatattctgaattaccacttttaacaaaTTAATTTCTAATATGGCAGATTAGTGCAATAGATTTAAGCTCTATATATAAAGTATTTTACTTTTATTAGAAAATAAATGTCTACATGAGCTAATTTAGGTTTACAAGATAGAGCTTCTCCTTTAATAGAACAATTAATTTTTTTTCATGATCATGCATTATTAATTTTAGTAATAATTACAGTATTGGTGGGATATTTAATATTTATATTATTTTTTAATAATTATGTAAATCGATTTCTTTTACATGGACAACTTATTGAAATAATTTGAACTATTTTACCAGCAATTATTTTACTATTTATTGCTCTTCCTTCTTTACGTTTACTTTATTTATTAGATGAAATTAATGAACCATCTGTAACTTTaaaaagaatcGGccatcaatgatattgaagttacgaatattcagattttaataatattgaatttgattcatatataattccaacaaatgaattaataactgatggatttcgattattagatgttgataaccgagtagttttacccataaactcacaaattcgaattttagtaacagctgctgatgttattcattcttgaacagtacctgctttaggagtaaaagttgacggtacacctggacgattaaatcaaactaatttttttattaatcgaccgggtttattttatggtcaatgttcagaaatctgtggagctaatcatagatttataccgattgtaattgaaagtgttcctgtaaattactttattaaatgaatttctagaaataactcttcattagatgactgaaagcaAgtACTGGTCTCTTAAACCATTTAATAGTAAATTAGCACTTACTTCTAATGATAAAAAATTAGTTAAAATCATAACATTAGTATGTCAAACTAAAATTATTAAATAATTAATATTTTTTAATTCCACAAATAGCACCTATTAGATGATTATTATTATTTATTATTTTTTCTATTACATTTATTTTATTTTGTTCTATTAACTATTATTCTTATATACCAAATTCACCTAAATCTAATGAATTAAAAAATATCAACTTAAATTCAATAAATTGAAAATGATAACAAATTTATTTTCTGTATTCGACCCCTCAGCTATTTTTAATTTTTCACTTAATTGATTAAGAACATTTTTAGGACTTTTAATAATTCCGTCAATTTATTGATTAATACCTTCTCGTTACAATATTATATGAAATTCAATTTTATTAACTCTTCATAAAGAATTTAAAACTTTATTAGGCCCATCAGGTCATAATGGATCTACTTTTATTTTTATTTCTTTATTTTCATTAATTTTATTTAATAATTTCATAGGATTATTTCCATATATTTTTACAAGAACAAGACATTTAACTTTAACTTTATCTTTAGCTTTACCTTTATGATTATGTTTTATATTATATGGATGAATTAATCATACACAACATATATTTGCTCATTTAGTTCCTCAAGGAACACCCGCTATTCTTATACCTTTTATAGTATGTATTGAAACTATTAGAAATATTATTCGACCTGGAACATTAGCTGTTCGATTAACTGCTAATATAATTGCTGGACATTTATTATTAACTCTTTTAGGAAATACAGGACCTTCTATATCTTATATTTTAGTAACATTTTTATTAATAGCTCAAATTGCTTTATTAGTATTAGAATCAGCTGTAGCTATAATTCAATCTTATGTGTTTGCTGTATTAAGAACTTTATATTCTAGAGAAGTAAATTAATGTCTACACACTCAaatcacCcttttcatttagtggattatagtccatgaccattaacaggagctatcggagctataacaactgtatcaggtatagtaaaatgatttcatcaatatgatatttcattatttgtaTTAGGtaATattattactattttaactgtatatcaat
>DGRP801
tattttataccaacatttattttgattttttggtcatcctgaagtttatattttaattttacctggatttggaataatttctcatattattagacaagaatcaggaaaaaaggaaacttttggttctctaggaataatttatgctatattagctattggattattaggatttattgtatgagctcatcatatatttactgttggaatagatgtagatactcgagcttattttacctcagctactataattattgcagttcctactggaattaaaatttttagttgattagctactttacatggaactcaactttcttattctccagctattttatgagctttaggatttgtttttttatttacagtaggaggattaacaggagttgttttagctaattcatcagtagatattattttacatgatacttattatgtagtagctcattttcattatgttttatctataggagctgtatttgctattatagcaggttttattcactgataccctttatttactggattaacgttaaataataaatgattaaaaagtcatttcattattatatttattggagttaatttaacattttttcctcaacattttttaggattggctggaatacctcgacgttattcagattacccagatgcttacacaacatgaaatattgtatcaactattggatcaactatttcattattaggaattttattctttttttttattatttgagaaagtttagtatcacaacgacaagtaatttacccaattcaactaaattcatcaattgaatgataccaaaatactccaccagctgaacatagatattctgaattaccacttttaacaaattaatttctaatatggcagattagtgcaatagatttaagctctatatataaagtattttacttttattagaaaataaatgtctacatgagctaatttaggtttacaagatagagcttctcctttaatagaacaattaattttttttcatgatcatgcattattaattttagtaataattacagtattggtgggatatttaatatttatattattttttaataattatgtaaatcgatttcttttacatggacaacttattgaaataatttgaactattttaccagcaattattttactatttattgctcttccttctttacgtttactttatttattagatgaaattaatgaaccatctgtaactttaaaaagaatcggccatcaatgatattgaagttacgaatattcagattttaataatattgaatttgattcatatataattccaacaaatgaattaataactgatggatttcgattattagatgttgataaccgagtagttttacccataaactcacaaattcgaattttagtaacagctgctgatgttattcattcttgaacagtacctgccttaggagtaaaagttgacggtacacctggacgattaaatcaaactaatttttttattaatcgaccgggtttattttatggtcaatgttcagaaatctgtggagctaatcatagatttataccgattgtaattgaaagtgttcctgtaaattactttattaaatgaatttctagaaataactcttcattagatgactgaaagcaagtactggtctcttaaaccatttaatagtaaattagcacttacttctaatgataaaaaattagttaaaatcataacattagtatgtcaaactaaaattattaaataattaatattttttaattccacaaatagcacctattagatgattattattatttattattttttctattacatttattttattttgttctattaactattattcttatataccaaattcacctaaatctaatgaattaaaaaatatcaacttaaattcaataaattgaaaatgataacaaatttattttctgtattcgacccctcagctatttttaatttttcacttaattgattaagaacatttttaggacttttaataattccgtcaatttattgattaataccttctcgttacaatattatatgaaattcaattttattaactcttcataaagaatttaaaactttattaggtccatcaggtcataatggatctacttttatttttatttctttattttcattaattttatttaataatttcataggattatttccatatatttttacaagaacaagacatttaactttaactttatctttagctttacctttatgattatgttttatattatatggatgaattaatcatacacaacatatatttgctcatttagttcctcaaggaacacccgctattcttataccttttatagtatgtattgaaactattagaaatattattcgacctggaacattagctgttcgattaactgctaatataattgctggacatttattattaactcttttaggaaatacaggaccttctatatcttatatattagtaacatttttattaatagctcaaattgctttattagtattagaatcagctgtagctataattcaatcttatgtgtttgctgtattaagaactttatattctagagaagtaaattaatgtctacacactcaaatcacccttttcatttagtggattatagtccatgaccattaacaggagctatcggagctataacaactgtatcaggtatagtaaaatgatttcatcaatatgatatttcattatttgtattaggtaatattattactattttaactgtatatcaat
>DGRP776
tattttataccaacatttattttgattttttggtcatcctgaagtttatattttaattttacctggatttggaataatttctcatattattagacaagaatcaggaaaaaaggaaacttttggttctctaggaataatttatgctatattagctattggattattaggatttattgtatgagctcatcatatatttactgttggaatagatgtagatactcgagcttattttacctcagctactataattattgcagttcctactggaattaaaatttttagttgattagctactttacatggaactcaactttcttattctccagctattttatgagctttaggatttgtttttttatttacagtaggaggattaacaggagttgttttagctaattcatcagtagatattattttacatgatacttattatgtagtagctcattttcattatgttttatctataggagctgtatttgctattatagcaggttttattcactgataccctttatttactggattaacgttaaataataaatgattaaaaagtcatttcattattatatttattggagttaatttaacattttttcctcaacattttttaggattggctggaatacctcgacgttattcagattacccagatgcttacacaacatgaaatattgtatcaactattggatcaactatttcattattaggaattttattctttttttttattatttgagaaagtttagtatcacaacgacaagtaatttacccaattcaactaaattcatcaattgaatgataccaaaatactccaccagctgaacatagatattctgaattaccacttttaacaaattaatttctaatatggcagattagtgcaatagatttaagctctatatataaagtattttacttttattagaaaataaatgtctacatgagctaatttaggtttacaagatagagcttctcctttaatagaacaattaattttttttcatgatcatgcattattaattttagtaataattacagtattggtgggatatttaatatttatattattttttaataattatgtaaatcgatttcttttacatggacaacttattgaaataatttgaactattttaccagcaattattttactatttattgctcttccttctttacgtttactTTATTTATTAGATGaaattaatgaaccatctgtaactttaaaaagaatcggccatcaatgatattgaagttacgaatattcagattttaataatattgaatttgattcatatataattccaacaaatgaattaataactgatggatttcgattattagatgttgataaccgagtagttttacccataaactcacaaattcgaattttagtaacagctgctgatgttattcattcttgaacagtacctgccttaggagtaaaagttgacggtacacctggacgattaaatcaaactaatttttttattaatcgaccgggtttattttatggtcaatgttcagaaatctgtggagctaatcatagatttataccgattgtaattgaaagtgttcctgtaaattactttattaaatgaatttctagaaataactcttcattagatgactgaaagcaagtactggtctcttaaaccatttaatagtaaattagcacttacttctaatgataaaaaattagttaaaatcataacattagtatgtcaaactaaaattattaaataattaatattttttaattccacaaatagcACCTATTAGATGATTATTATTATTTATTATTTTTTCTATTACATTTATTTTATTTTGTTCTATTAACTATTATTCTTATATACCAAATTCACCTAAatctaatgaattaaaaaatatcaacttaaattcaataaattgaaaatgataacaaatttattttctgtattcgacccctcagctatttttaatttttcacttaattgattaagaacatttttaggacttttaataattccgtcaatttattgattaataccttctcgttacaatattatatgaaattcaattttattaactcttcataaagaatttaaaactttattaggtccatcaggtcataatggatctacttttatttttatttctttattttcattaattttatttaataatttcataggattatttccatatatttttacaagaacaagacatttaactttaactttatctttagctttacctttatgattatgttttatattatatggatgaattaatcatacacaacatatatttgctcatttagttcctcaaggaacacccgctattcttataccttttatagtatgtattgaaactattagaaatattattcgacctggaacattagctgttcgattaactgctaatataattgctggacatttattattaactcttttaggaaatacaggaccttctatatcttatatattagtaacatttttattaatagctcaaattgctttattagtattagaatcagctgtagctataattcaatcttatgtgtttgctgtattaagaactttatattctagagaagtaaattaatgtctacacactcaaatcacccttttcatttagtggattatagtccatgaccattaacaggagctatcggagctataacaactgtatcaggtatagtaaaatgatttcatcaatatgatatttcattatttgtattaggtaatattattactattttaactgtatatcaat
>DGRP441
tattttataccaacatttattttgattttttggtcatcctgaagtttatattttaattttacctggatttggaataatttctcatattattagacaagaatcaggaaaaaaggaaacttttggttctctaggaataatttatgctatattagctattggattattaggatttattgtatgagctcatcatatatttaccgttggaatagatgtagatactcgagcttattttacctcagctactataattattgcagttcctactggaattaaaatttttagttgattagctactttacatggaactcaactttcttattctccagctattttatgagctttaggatttgtttttttatttacagtaggaggattaacaggagttgttttagctaattcatcagtagatattattttacatgatacttattatgtagtagctcattttcattatgttttatctataggagctgtatttgctattatagcaggttttattcactgataccctttatttactggattaacgttaaataataaatgattaaaaagtcatttcattattatatttattggagttaatttaacattttttcctcaacattttttaggattggctggaatacctcgacgttattcagattacccagatgcttacacaacatgaaatattgtatcaactattggatcaactatttcattattaggaattttattctttttttttattatttgagaaagtttagtatcacaacgacaagtaatttacccaattcaactaaattcatcaattgaatgataccaaaatactccaccagctgaacatagatattctgaattaccacttttaacaaattaatttctaatatggcagattagtgcaatagatttaagctctatatataaagtattttacttttattagaaaataaatgtctacatgagctaatttaggtttacaagatagagcttctcctttaatagaacaattaattttttttcatgatcatgcattattaattttagtaataattacagtattggtgggatatttaatatttatattattttttaataattatgtaaatcgatttcttttacatggacaacttattgaaataatttgaactattttaccagcaattattttactatttattgctcttccttctttacgtttactttatttattagatgaaattaatgaaccatctgtaactttaaaaagaatcggccatcaatgatattgaagttacgaatattcagattttaataatattgaatttgattcatatataattccaacaaatgaattaataactgatggatttcgattattagatgttgataaccgagtagttttacccataaactcacaaattcgaattttagtaacagctgctgatgttattcattcttgaacagtacctgccttaggagtaaaagttgacggtacacctggacgattaaatcaaactaatttttttattaatcgaccgggtttattttatggtcaatgttcagaaatctgtggagctaatcatagatttataccgattgtaattgaaagtgttcctgtaaattactttattaaatgaatttctagaaataactcttcattagatgactgaaagcaagtactggtctcttaaaccatttaatagtaaattagcacttacttctaatgataaaaaattagttaaaatcataacattagtatgtcaaactaaaattattaaataattaatattttttaattccacaaatagcacctattagatgattattattatttattattttttctattacatttattttattttgttctattaactattattcttatataccaaattcacctaaatctaatgaattaaaaaatatcaacttaaattcaataaattgaaaatgataacaaatttattttctgtattcgacccctcagctatttttaatttttcacttaattgattaagaacatttttaggacttttaataattccgtcaatttattgattaataccttctcgttacaatattatatgaaattcaattttattaactcttcataaagaatttaaaactttattagatccatcaggtcataatggatctacttttatttttatttctttattttcattaattttatttaataatttcataggattatttccatatatttttacaagaacaagacatttaactttaactttatctttagctttacctttatgattatgttttatattatatggatgaattaatcatacacaacatatatttgctcatttagttcctcaaggaacacccgctattcttataccttttatagtatgtattgaaactattagaaatattattcgacctggaacattagctgttcgattaactgctaatataattgctggacatttattattaactcttttaggaaatacaggaccttctatatcttatatattagtaacatttttattaatagctcaaattgctttattagtattagaatcagctgtagctataattcaatcttatgtgtttgctgtattaagaactttatattctagagaagtaaattaatgtctacacactcaaatcacccttttcatttagtggattatagtccatgaccattaacaggagctatcggagctataacaactgtatcaggtatagtaaaatgatttcatcaatatgatatttcattatttgtattaggtaatattattactattttaactgtatatcaat
>DGRP73
TATTTTATACCAACATTTATTTTGATTTTTTGGTCATCCTGAAGTTTATATTTTAATTTTACCTGGATTTGGAATAATTTCTCATATTATTAGACAAGAATCAGGAAAAAAGGAAACTTTTGGTTCTCTAGGAATAATTTATGCTATATTAGCTATTGGATTATTAGGATTTATTGTATGAGCTCATCATATATTTACCGTTGGAATAGATGTAGATACTCGAGCTTATTTTACCTCAGCTACTATAATTATTGCAGTTCCTACTGGAATTAAAATTTTTAGTTGATTAGCTACTTTACATGGAACTCAACTTTCTTATTCTCCAGCTATTTTATGAGCTTTAGGATTTGTTTTTTTATTTACAGTAGGAGGATTAACAGGAGTTGTTTTAGCTAATTCATCAGTAGATATTATTTTACATGATACTTATTATGTAGTAGCTCATTTTCATTATGTTTTATCTATAGGAGCTGTATTTGCTATTATAGCAGGTTTTATTCACTGATACCCTTTATTTACTGGATTAACGTTAAATAATAAATGATTAAAAAGTCATTTCATTATTATATTTATTGGAGTTAATTTAACATTTTTTCCTCAACATTTTTTAGGATTGGCTGGAATACCTCGACGTTATTCAGATTACCCAGATGCTTACACAACATGAAATATTGTATCAACTATTGGATCAACTATTTCATTATTAGGAATTTTATTCTTTTTTTTTATTATTTGAGAAAGTTTAGTATCACAACGACAAGTAATTTACCCAATTCAACTAAATTCATCAATTGAATGATACCAAAATACTCCACCAGCTGAACATAGATATTCTGAATTACCACTTTTAACAAATTAATTTCTAATATGGCAGATTAGTGCAATAGATTTAAGCTCTATATATAAAGTATTTTACTTTTATTAGAAAATAAATGTCTACATGAGCTAATTTAGGTTTACAAGATAGAGCTTCTCCTttaatagaacaattaattttttttcatgatcatgcattattaattttagtaataattacagtattggtgggatatttaatatttatattattttttaataattatgtaaatcgatttcttttacatggacaacttattgaaataatTTGAACTAttttaccagcaattattttactatttattgctcttccttctttACGTTTACTTTATTTATTAGATGAAATTAATGAACCATCTGTAACTTTAAAAAGAATCGGCCATCAATGATATTGAAGTTACGAATATTCAGATTTTAATAATATTGAATTTGATTCATATATAATTCCAACAAATGAATTAATAACTGATGGATTTCGATTATTAGATGTTGATAACCGAGTAGTTTTACCCATAAACTCACAAATTCGAATTTTAGTAACAGCTGCTGATGTTATTCATTCTTGAACAGTACCTGCCTTAGGAGTAAAAGTTGACGGTACACCTGGACGATTAAATCAAACTAATTTTTTTATTAATCGACCGGGTTTATTTTATGGTCAATGTTCAGAAATCTGTGGAGCTAATCATAGATTTATACCGATTGTAATTGAAAGTGTTCCTGTAAATTACTTTATTAAATGAATTTCTAGAAATAACTCTTCATTAGATGACTGAAAGCAAGTACTGGTCTCTTAAACCATTTAATAGTAAATTAgcacttacttctaatgataaaaaattagttaaaatcataacattagtatgtcaaactaaaattattaaataattaatattttttaattccacaaatagcacctattagatgattattattatttattattttttctattacatttattttattttgttctattaactattattcttatataccaaattcacctaaatctaatgaattaaaaaatatcaacttaaattcaataaattgaaaatgataacaaatttattttctgtattcgacccctcagctatttttaatttttcacttaattgattaagaacatttTTaggactTTTAATAATTCCGTCAATTTATTGATTAATACCTTCTCGTTACAATATTATATGAAATTCAATTTTATTAACTCTTCATAAAGAATTTAAAACTTTATTAGGTCCATCAGGTCATAATGGATCTACTTTTATTTTTATTTCTTTATTTTCATTAATTTTATTTAATAATTTCATAGGATTATTTCCATATATTTTTACAAGAACAAGACATTTAACTTTAACTTTATCTTTAGCTTTACCTTTATGATTATGTTTTATATTATATGGATGAATTAATCATACACAACATATATTTGCTCATTTAGTTCCTCAAGGAACACCCGCTATTCTTATACCTTTTATAGTATGTATTGAAACTATTAGAAATATTATTCGACCTGGAACATTAGCTGTTCGATTAACTGCTAATATAATTGCTggacatttattattaACTCTTTTAGGAAATACAGGACCTTCTATATCTTATATWTTAGTAACATTTTTATTAATAGCTCAAATTGCTTTATTAGTATTAGAATCAGCTGTAGCTATAATTCAATCTTATGTGTTTGCTGTATTAAGAACTTTATATTCTAGAGAAGTAAATTAATGTCTACACACTCAAATCACCCTTTTCATTTAGTGGATTATAGTCCATGACCATTAACAGGAGCTATCGGAGCTATAACAACTGTATCAGGTATAGTAAAATGATTTCATCAATATGATATTTCATTATTTGTATTAGGTAATATTATTACTATTTTAACTGTATATCAAT
>DGRP336
tattttataccaacatttattttgattttttggtcatcctgaagtttatattttaattttacctggatttggaataatttctcatattattagacaagaatcaggaaaaaaggaaacttttggttctctaggaataatttatgctatattagctattggattattaggatttattgtatgagctcatcatatatttaccgttggaatagatgtagatactcgagcttattttacctcagctactataattattgcagttcctactggaattaaaatttttagttgattagctactttacatggaactcaactttcttattctccagctattttatgagctttaggatttgtttttttatttacagtaggaggattaacaggagttgttttagctaattcatcagtagatattattttacatgatacttattatgtagtagctcattttcattatgttttatctataggagctgtatttgctattatagcaggttttattcactgataccctttatttactggattaacgttaaataataaatgattaaaaagtcatttcattattatatttattggagttaatttaacattttttcctcaacattttttaggattggctggaatacctcgacgttattcagattacccagatgcttacacaacatgaaatattgtatcaactattggatcaactatttcattattaggaattttattctttttttttattatttgagaaagtttagtatcacaacgacaagtaatttacccaattcaactaaattcatcaattgaatgataccaaaatactccaccagctgaacatagatattctgaattaccacttttaacaaattaatttctaatatggcagattagtgcaatagatttaagctctatatataaagtattttacttttattagaaaataaatgtctacatgagctaatttaggtttacaagatagagcttctcctttaatagaacaattaattttttttcatgatcatgcattattaattttagtaataattacagtattggtgggatatttaatatttatattattttttaataattatgtaaatcgatttcttttacatggacaacttattgaaataatttgaactattttaccagcaattattttactatttattgctcttccttctttacgtttactttatttattagatgaaattaatgaaccatctgtaactttaaaaagaatcggccatcaatgatattgaagttacgaatattcagattttaataatattgaatttgattcatatataattccaacaaatgaattaataactgatggatttcgattattagatgttgataaccgagtagttttacccataaactcacaaattcgaattttagtaacagctgctgatgttattcattcttgaacagtacctgccttaggagtaaaagttgacggtacacctggacgattaaatcaaactaatttttttattaatcgaccgggtttattttatggtcaatgttcagaaatctgtggagctaatcatagatttataccgattgtaattgaaagtgttcctgtaaattactttattaaatgaatttctagaaataactcttcattagatgactgaaagcaagtactggtctcttaaaccatttaatagtaaattagcacttacttctaatgataaaaaattagttaaaatcataacattagtatgtcaaactaaaattattaaatcattaatattttttaattccacaaatagcacctattagatgattattattatttattattttttctattacatttattttattttgttctattaactattattcttatataccaaattcacctaaatctaatgaattaaaaaatatcaacttaaattcaataaattgaaaatgataacaaatttattttctgtattcgacccctcagctatttttaatttttcacttaattgattaagaacatttttaggacttttaataattccgtcaatttattgattaataccttctcgttacaatattatatgaaattcaattttattaactcttcataaagaatttaaaactttattaggtccatcaggtcataatggatctacttttatttttatttctttattttcattaattttatttaataatttcataggattatttccatatatttttacaagaacaagacatttaactttaactttatctttagctttacctttatgattatgttttatattatatggatgaattaatcatacacaacatatatttgctcatttagttcctcaaggaacacccgctattcttataccttttatagtatgtattgaaactattagaaatattattcgacctggaacattagctgttcgattaactgctaatataattgctggacatttattattaactcttttaggaaatacaggaccttctatatcttatatattagtaacatttttattaatagctcaaattgctttattagtattagaatcagctgtagctataattcaatcttatgtgtttgctgtattaagaactttatattctagagaagtaaattaatgtctacacactcaaatcacccttttcatttagtggattatagtccatgaccattaacaggagctatcggagctataacaactgtatcaggtatagtaaaatgatttcatcaatatgatatttcattatttgtattaggtaatattattactattttaactgtatatcaat
>DGRP287
TATTTTATACCAACATTTATTTTGATTTTTTGGTCATCCTGAAGTTTATATTTTAATTTTACCTGGATTTGGAATAATTTCTCATATTATTAGACAAGAATCAGGAAAAAAGGAAACTTTTGGTTCTCTAGGAATAATTTATGCTATATTAGCTATTGGATTATTAGGATTTATTGTATGAGCTCATCATATATTTACCGTTGGAATAGATGTAGATACTCGAGCTTATTTTACCTCAGCTACTATAATTATTGCAGTTCCTACTGGAATTAAAATTTTTAGTTGATTAGCTACTTTACATGGAACTCAACTTTCTTATTCTCCAGCTATTTTATGAGCTTTAGGATTTGTTTTTTTATTTACAGTAGGAGGATTAACAGGAGTTGTTTTAGCTAATTCATCAGTAGATATTATTTTACATGATACTTATTATGTAGTAGCTCATTTTCATTATGTTTTATCTATAGGAGCTGTATTTGCTATTATAGCAGGTTTTATTCACTGATACCCTTTATTTACTGGATTAACGTTAAATAATAAATGATTAAAAAGTCATTTCATTATTATATTTATTGGAGTTAATTTAACATTTTTTCCTCAACATTTTTTAGGATTGGCTGGAATACCTCGACGTTATTCAGATTACCCAGATGCTTACACAACATGAAATATTGTATCAACTATTGGATCAACTATTTCATTATTAGGAATTTTATTCTTTTTTTTTATTATTTGAGAAAGTTTAGTATCACAACGACAAGTAATTTACCCAATTCAACTAAATTCATCAATTGAATGATACCAAAATACTCCACCAGCTGAACATAGATATTCTGAATTACCACTTTTAACAAATTAATTTCTAATATGGCAGATTAGTGCAATAGATTTAAGCTCTATATATAAAGTATTTTACTTTTATTAGAAAATAAATGTCTACATGAGCTAATTTAGGTTTACAAGATAGAGCTTCTCCTTTAATAGAACAATTAATTTTTTTTCATGATCATGCATTATTAATTTTAGTAATAATTACAGTATTGGTGGGATATTTAATATTTATATTattttttaataatTATGTAAATCGATTTCTTTTACATGGACAACTTATTGAAATAATTTGAACTATTTTACCAGCAATTATTTTACTATTTATTGCTCTTCCTTCTTTACGTTTACTTTATTTATTAGATGAAATTAATGAACCATCTGTAACTTTAAAAAGAATCGGCCATCAATGATATTGAAGTTACGAATATTCAGATTTTAATAATATTGAATTTGATTCATATATAATTCCAACAAATGAATTAATAACTGATGGATTTCGATTATTAGATGTTGATAACCGAGTAGTTTTACCCATAAACTCACAAATTCGAATTTTAGTAACAGCTGCTGATGTTATTCATTCTTGAACAGTACCTGCCTTAGGAGTAAAAGTTGACGGTACACCTGGACGATTAAATCAAACTAATTTTTTTATTAATCGACCGGGTTTATTTTATGGTCAATGTTCAGAAATCTGTGGAGCTAATCATAGATTTATACCGATTGTAATTGAAAGTGTTCCTGTAAATTACTTTATTAAATGAATTTCTAGAAATAACTCTTCATTAGATGACTGAAAGCAAGTACTGGTCTCTTAAACCATTTAATAGTAAATTAGCACTTACTTCTAATGATAAAAAATTAGTTAAAATCATAACATTAGTATGTCAAACTAAAATTATTAAATAATTAATATTTTTTAATTCCACAAATAGCACCTATTAGATGATTATTATTATTTATTATTTTTTCTATTACATTTATTTTATTTTGTTCTATTAACTATTATTCTTATATACCAAATTCACCTAAATCTAATGAATTAAAAAATATCAACTTAAATTCAATAAATTGAAAATGATAACAAATTTATTTTCTGTATTCGACCCCTCAGCTATTTTTAATTTTTCACTTAATTGATTAAGAACATTTTTAGGACTTTTAATAATTCCGTCAATTTATTGATTAATACCTTCTCGTTACAATATTATATGAAATTCAATTTTATTAACTCTTCATAAAGAATTTAAAACTTTATTAGGTCCATCAGGTCATAATGGATCTACTTTTATTTTTATTTCTTTATTTTCATTAATTTTATTTAATAATTTCATAGGATTATTTCCATATATTTTTACAAGAACAAGACATTTAACTTTAACTTTATCTTTAGCTTTACCTTTATGATTATGTTTTATATTATATGGATGAATTAATCATACACAACATATATTTGCTCATTTAGTTCCTCAAGGAACACCCGCTATTCTTATACCTTTTATAGTATGTATTGAAACTATTAGAAATATTATTCGACCTGGAACATTAGCTGTTCGATTAACTGCTAATATAATTGCTGGACATTTATTATTAACTCTTTTAGGAAATACAGGACCTTCTATATCTTATATATTAGTAACATTTTTATTAATAGCTCAAATTGCTTTATTAGTATTAGAATCAGCTGTAGCTATAATTCAATCTTATGTGTTTGCTGTATTAAGAACTTTATATTCTAGAGAAGTAAATTAATGTCTACACACTCAAATCACCCTTTTCATTTAGTGGATTATAGTCCATGACCATTAACAGGAGCTATCGGAGCTATAACAACTGTATCAGGTATAGTAAAATGATTTCATCAATATGATATTTCATTATTTGTATTAGGTAATATTATTACTATTTTAACTGTATATCAAT
>DGRP554
tattttataccaacatttattttgattttttggtcatcctgaagtttatattttaattttacctggatttggaataatttctcatattattagacaagaatcaggaaaaaaggaaacttttggttctctaggaataatttatgctatattagctattggattattaggatttattgtatgagctcatcatatatttactgttggaatagatgtagatactcgagcttattttacctcagctactataattattgcagttcctactggaattaaaatttttagttgattagctactttacatggaactcaactttcttattctccagctattttatgagctttaggatttgtttttttatttacagtaggaggattaacaggagttgttttagctaattcatcagtagatattattttacatgatacttattatgtagtagctcattttcattatgttttatctataggagctgtatttgctattatagcaggttttattcactgataccctttatttactggattaacgttaaataataaatgattaaaaagtcatttcattattatatttattggagttaatttaacattttttcctcaacattttttaggattggctggaatacctcgacgttattcagattacccagatgcttacacaacatgaaatattgtatcaactattggatcaactatttcattattaggaattttattctttttttttattatttgagaaagtttagtatcacaacgacaagtaatttacccaattcaactaaattcatcaattgaatgataccaaaatactccaccagctgaacatagatattctgaattaccacttttaacaaattaatttctaatatggcagattagtgcaatagatttaagctctatatataaagtattttacttttattagaaaataaatgtctacatgagctaatttaggtttacaagatagagcttctcctttaatagaacaattaattttttttcatgatcatgcattattaattttagtaataattacagtattggtgggatatttaatatttatattattttttaataattatgTaaaTCGAtTTctTttacatggacaacttattgaaataatttgaactattttaccagcaattattttactatttattgctcttccttctttacgtttactttatttattagatgaaattaatgaaccatctgtaactttaaaaagaatcggccatcaatgatattgaagttacgaatattcagattttaataatattgaatttgattcatatataattccaacaaatgaattaataactgatggatttcgattattagatgttgataaccgagtagttttacccataaactcacaaattcgaattttagtaacagctgctgatgttattcattcttgaacagtacctgccttaggagtaaaagttgacggtacacctggacgattaaatcaaactaatttttttattaatcgaccgggtttattttatggtcaatgttcagaaatctgtggagctaatcatagatttataccgattgtaattgaaagtgttcctgtaaattactttattaaatgaatttctagaaataactcttcattagatgactgaaagcaagtactggtctcttaaaccatttaatagtaaattagcacttacttctaatgataaaaaattagttaaaatcataacattagtatgtcaaactaaaattattaaataattaatattttttaATTCCACAAATAGCACCTATTAGATGATTATTATTATTTATTATTTTTTCTATTACATTTATTTTATTTTGTTCTATTAACTATTATTCTTATATACCAAATTCACCTAAatctaatgaattaaaaaatatcaacttaaattcaataaattgaaaatgataacaaatttattttctgtattcgacccctcagctatttttaatttttcacttaattgattaagaacatttttaggacttttaataattccgtcaatttattgattaataccttctcgttacaatattatatgaaattcaattttattaactcttcataaagaatttaaaactttattaggtccatcaggtcataatggatctacttttatttttatttctttattttcattaattttatttaataatttcataggattatttccatatatttttacaagaacaagacatttaactttaactttatctttagctttacctttatgattatgttttatattatatggatgaattaatcatacacaacatatatttgctcatttagttcctcaaggaacacccgctattcttataccttttatagtatgtattgaaactattagaaatattattcgacctggaacattagctgttcgattaactgctaatataattgctggacatttattattaactcttttaggaaatacaggaccttctatatcttatatattagtaacatttttattaatagctcaaattgctttattagtattagaatcagctgtagctataattcaatcttatgtgtttgctgtattaagaactttatattctagagaagtaaattaatgtctacacactcaaatcacccttttcatttagtggattatagtccatgaccattaacaggagctatcggagctataacaactgtatcaggtatagtaaaatgatttcatcaatatgatatttcattatttgtattaggtaatattattactattttaactgtatatcaat
>DGRP409
tattttataccaacatttattttgattttttggtcatcctgaagtttatattttaattttacctggatttggaataatttctcatattattagacaagaatcaggaaaaaaggaaacttttggttctctaggaataatttatgctatattagctattggattattaggatttattgtatgagctcatcatatatttaccgttggaatagatgtagatactcgagcttattttacctcagctactataattattgcagttcctactggaattaaaatttttagttgattagctactttacatggaactcaactttcttattctccagctattttatgagctttaggatttgtttttttatttacagtaggaggattaacaggagttgttttagctaattcatcagtagatattattttacatgatacttattatgtagtagctcattttcattatgttttatctataggagctgtatttgctattatagcaggttttattcactgataccctttatttactggattaacgttaaataataaatgattaaaaagtcatttcattattatatttattggagttaatttaacattttttcctcaacattttttaggattggctggaatacctcgacgttattcagattacccagatgcttacacaacatgaaatattgtatcaactattggatcaactatttcattattaggaattttattctttttttttattatttgagaaagtttagtatcacaacgacaagtaatttacccaattcaactaaattcatcaattgaatgataccaaaatactccaccagctgaacatagatattctgaattaccacttttaacaaattaatttctaatatggcagattagtgcaatagatttaagctctatatataaagtattttacttttattagaaaataaatgtctacatgagctaatttaggtttacaagatagagcttctcctttaatagaacaattaattttttttcatgatcatgcattattaattttagtaataattacagtattggtgggatatttaatatttatattattttttaataattatgtaaatcgatttcttttacatggacaacttattgaaataatttgaactattttaccagcaattattttactatttattgctcttccttctttacgtttactttatttattagatgaaattaatgaaccatctgtaactttaaaaagaatcggccatcaatgatattgaagttacgaatattcagattttaataatattgaatttgattcatatataattccaacaaatgaattaataactgatggatttcgattattagatgttgataaccgagtagttttacccataaactcacaaattcgaattttagtaacagctgctgatgttattcattcttgaacagtacctgccttaggagtaaaagttgacggtacacctggacgattaaatcaaactaatttttttattaatcgaccgggtttattttatggtcaatgttcagaaatctgtggagctaatcatagatttataccgattgtaattgaaagtgttcctgtaaattactttattaaatgaatttctagaaataactcttcattagatgactgaaagcaagtactggtctcttaaaccatttaatagtaaattagcacttacttctaatgataaaaaattagttaaaatcataacattagtatgtcaaactaaaattattaaataattaatattttttaattccacaaatagcacctattagatgattattattatttattattttttctattacatttattttattttgttctattaactattattcttatataccaaattcacctaaatctaatgaattaaaaaatatcaacttaaattcaataaattgaaaatgataacaaatttattttctgtattcgacccctcagctatttttaatttttcacttaattgattaagaacatttttaggacttttaataattccgtcaatttattgattaataccttctcgttacaatattatatgaaattcaattttattaactcttcataaagaatttaaaactttattaggtccatcaggtcataatggatctacttttatttttatttctttattttcattaattttatttaataatttcataggattatttccatatatttttacaagaacaagacatttaactttaactttatctttagctttacctttatgattatgttttatattatatggatgaattaatcatacacaacatatatttgctcatttagttcctcaaggaacacccgctattcttataccttttatagtatgtattgaaactattagaaatattattcgacctggaacattagctgttcgattaactgctaatataattgctggacatttattattaactcttttaggaaatacaggaccttctatatcttatatattagtaacatttttattaatagctcaaattgctttattagtattagaatcagctgtagctataattcaatcttatgtgtttgctgtattaagaactttatattctagagaagtaaattaatgtctacacactcaaatcacccttttcatttagtggattatagtccatgaccattaacaggagctatcggagctataacaactgtatcaggtatagtaaaatgatttcatcaatatgatatttcattatttgtattaggtaatattattactattttaactgtatatcaat
>DGRP852
tattttataccaacatttattttgattttttggtcatcctgaagtttatattttaattttacctggatttggaataatttctcatattattagacaagaatcaggaaaaaaggaaacttttggttctctaggaataatttatgctatattagctattggattattaggatttattgtatgagctcatcatatatttaccgttggaatagatgtagatactcgagcttattttacctcagctactataattattgcagttcctactggaattaaaatttttagttgattagctactttacatggaactcaactttcttattctccagctattttatgagctttaggatttgtttttttatttacagtaggaggattaacaggagttgttttagctaattcatcagtagatattattttacatgatacttattatgtagtagctcattttcattatgttttatctataggagctgtatttgctattatagcaggttttattcactgataccctttatttactggattaacgttaaataataaatgattaaaaagtcatttcattattatatttattggagttaatttaacattttttcctcaacattttttaggattggctggaatacctcgacgttattcagattacccagatgcttacacaacatgaaatattgtatcaactattggatcaactatttcattattaggaattttattctttttttttattatttgagaaagtttagtatcacaacgacaagtaatttacccaattcaactaaattcatcaattgaatgataccaaaatactccaccagctgaacatagatattctgaattaccacttttaacaaattaatttctaatatggcagattagtgcaatagatttaagctctatatataaagtattttacttttattagaaaataaatgtctacatgagctaatttaggtttacaagatagagcttctcctttaatagaacaattaattttttttcatgatcatgcattattaattttagtaataattacagtattggtgggatatttaatatttatattattttttaataattatgtaaatcgatttcttttacatggacaacttattgaaataatttgaactattttaccagcaattattttactatttattgctcttccttctttacgtttactttatttattagatgaaattaatgaaccatctgtaactttaaaaagaatcggccatcaatgatattgaagttacgaatattcagattttaataatattgaatttgattcatatataattccaacaaatgaattaataactgatggatttcgattattagatgttgataaccgagtagttttacccataaactcacaaattcgaattttagtaacagctgctgatgttattcattcttgaacagtacctgccttaggagtaaaagttgacggtacacctggacgattaaatcaaactaatttttttattaatcgaccgggtttattttatggtcaatgttcagaaatctgtggagctaatcatagatttataccgattgtaattgaaagtgttcctgtaaattactttattaaatgaatttctagaaataactcttcattagatgactgaaagcaagtactggtctcttaaaccatttaatagtaaattagcacttacttctaatgataaaaaattagttaaaatcataacattagtatgtcaaactaaaattattaaataattaatattttttaattccacaaatagcacctattagatgattattattatttattattttttctattacatttattttattttgttctattaactattattcttatataccaaattcacctaaatctaatgaattaaaaaatatcaacttaaattcaataaattgaaaatgataacaaatttattttctgtattcgacccctcagctatttttaatttttcacttaattgattaagaacatttttaggacttttaataattccgtcaatttattgattaataccttctcgttacaatattatatgaaattcaattttattaactcttcataaagaatttaaaactttattaggtccatcaggtcataatggatctacttttatttttatttctttattttcattaattttatttaataatttcataggattatttccatatatttttacaagaacaagacatttaactttaactttatctttagctttacctttatgattatgttttatattatatggatgaattaatcatacacaacatatatttgctcatttagttcctcaaggaacacccgctattcttataccttttatagtatgtattgaaactattagaaatattattcgacctggaacattagctgttcgattaactgctaatataattgctggacatttattattaactcttttaggaaatacaggaccttctatatcttatatattagtaacatttttattaatagctcaaattgctttattagtattagaatcagctgtagctataattcaatcttatgtgtttgctgtattaagaactttatattctagagaagtaaattaatgtctacacactcaaatcacccttttcatttagtggattatagtccatgaccattaacaggagctatcggagctataacaactgtatcaggtatagtaaaatgatttcatcaatatgatatttcattatttgtattaggtaatattattactattttaactgtatatcaat
>DGRP820
tattttataccaacatttattttgattttttggtcatcctgaagtttatattttaattttacctggatttggaataatttctcatattattagacaagaatcaggaaaaaaggaaacttttggttctctaggaataatttatgctatattagctattggattattaggatttattgtatgagctcatcatatatttaccgttggaatagatgtagatactcgagcttattttacctcagctactataattattgcagttcctactggaattaaaatttttagttgattagctactttacatggaactcaactttcttattctccagctattttatgagctttaggatttgtttttttatttacagtaggaggattaacaggagttgttttagctaattcatcagtagatattattttacatgatacttattatgtagtagctcattttcattatgttttatctataggagctgtatttgctattatagcaggttttattcactgataccctttatttactggattaacgttaaataataaatgattaaaaagtcatttcattattatatttattggagttaatttaacattttttcctcaacattttttaggattggctggaatacctcgacgttattcagattacccagatgcttacacaacatgaaatattgtatcaactattggatcaactatttcattattaggaattttattctttttttttattatttgagaaagtttagtatcacaacgacaagtaatttacccaattcaactaaattcatcaattgaatgataccaaaatactccaccagctgaacatagatattctgaattaccacttttaacaaattaatttctaatatggcagattagtgcaatagatttaagctctatatataaagtattttacttttattagaaaataaatgtctacatgagctaatttaggtttacaagatagagcttctcctttaatagaacaattaattttttttcatgatcatgcattattaattttagtaataattacagtattgGTgGGATATTTAATATTTATATTATTTTTTAATAATTATGTAAATCGATTTCTTTTACATGGACAACTTATTGAAATAATTTGaactattttaccagcaattattttactatttattgctcttccttctttacgtttactttatttattagatgaaattaatgaaccatctgtaactttaaaaagaatcggccatcaatgatattgaagttacgaatattcagattttaataatattgaatttgattcatatataattccaacaaatgaattaataactgatggatttcgattattagatgttgataaccgagtagttttacccataaactcacaaattcgaattttagtaacagctgctgatgttattcattcttgaacagtacctgccttaggagtaaaagttgacggtacacctggacgattaaatcaaactaatttttttattaatcgaccgggtttattttatggtcaatgttcagaaatctgtggagctaatcatagatttataccgattgtaattgaaagtgttcctgtaaattactttattaaatgaatttctagaaataactcttcattagatgactgaaagcaagtactggtctcttaaaccatttaatagtaaattagcacttacttctaatgataaaaaattagttaaaatcataacattagtAtGTCAAACTAAAATTATTAAATAATTAATATTTTTTAATTCCACAAATAGCACCTATTAGATGATTATTATTATTTATTATTTTTTCTATTACATTTATTTTATTTTGTTCTATTAACTATTATTCTTatataccaaattcacctaaatctaatgaattaaaaaatatcaacttaaattcaataaattgaaaatgataacaaatttattttctgtattcgacccctcagctatttttaatttttcacttaattgattaagaacatttttaggacttttaataattccgtcaatttattgattaataccttctcgttacaatattatatgaaattcaattttattaactcttcataaagaatttaaaactttattaggtccatcaggtcataatggatctacttttatttttatttctttattttcattaattttatttaataatttcataggattatttccatatatttttacaagaacaagacatttaactttaactttatctttagctttacctttatgattatgttttatattatatggatgaattaatcatacacaacatatatttgctcatttagttcctcaaggaacacccgctattcttataccttttatagtatgtattgaaactattagaaatattattcgacctggaacattagctgttcgattaactgctaatataattgctggacatttattattaactcttttaggaaatacaggaccttctatatcttatatattagtaacatttttattaatagctcaaattgctttattagtattagaatcagctgtagctataattcaatcttatgtgtttgctgtattaagaactttatattctagagaagtaaattaatgtctacacactcaaatcacccttttcatttagtggattatagtccatgaccattaacaggagctatcggagctataacaactgtatcaggtatagtaaaatgatttcatcaatatgatatttcattatttgtattaggtaatattattactattttaactgtatatcaat
>DGRP595
tattttataccaacatttattttgattttttggtcatcctgaagtttatattttaattttacctggatttggaataatttctcatattattagacaagaatcaggaaaaaaggaaacttttggttctctaggaataatttatgctatattagctattggattattaggatttattgtatgagctcatcatatatttaccgttggaatagatgtagatactcgagcttattttacctcagctactataattattgcagttcctactggaattaaaatttttagttgattagctactttacatggaactcaactttcttattctccagctattttatgagctttaggatttgtttttttatttacagtaggaggattaacaggagttgttttagctaattcatcagtagatattattttacatgatacttattatgtagtagctcattttcattatgttttatctataggagctgtatttgctattatagcaggttttattcactgataccctttatttactggattaacgttaaataataaatgattaaaaagtcatttcattattatatttattggagttaatttaacattttttcctcaacattttttaggattggctggaatacctcgacgttattcagattacccagatgcttacacaacatgaaatattgtatcaactattggatcaactatttcattattaggaattttattctttttttttattatttgagaaagtttagtatcacaacgacaagtaatttacccaattcaactaaattcatcaattgaatgataccaaaatactccaccagctgaacatagatattctgaattaccacttttaacaaattaatttctaatatggcagattagtgcaatagatttaagctctatatataaagtattttacttttattagaaaAtaaatgtctacatgAGCTAATTTAGGTTTACAAGATAGAGCTTCTCCTTTAATAGAACAATTAATTTTTTTTCATGATCATGCATTATTAATTTTAGTAATAATTACAGTATTGGTGGGATATTTAATATTTATATTATTTTTTAATAATTATGTAAATCGATTTCTTTTACATGGACAACTTATTGAAATAATTTGAACTATTTTACCAgcaattattttactatttattgctcttccttctttacgtttactttatttattagatgaaattaatgaaccatctgtaactttaaaaagaatcggccatcaatgatattgaagttacgaatattcagattttaataatattgaatttgattcatatataattccaacaaatgaattaataactgatggatttcgattattagatgttgataaccgagtagttttacccataaactcacaaattcgaattttagtaacagctgctgatgttattcattcttgaacagtacctgccttaggagtaaaagttgacggtacacctggacgattaaatcaaactaatttttttattaatcgaccgggtttattttatggtcaatgttcagaaatctgtggagctaatcatagatttataccgattgtaattgaaagtgttcctgtaaattactttattaaatgaatttctagaaataactcttcattagatgactgaaagcaagtactggtctcttaaaccatttaatagTAAATTAGCACTTACTTCTAATGATAAAAAATTAGTTAAAATCATAACATTAGTATGTCAAACTAAAATTATTAAATAATTAATATTTTTTAATTCCACAAATAGCACCTATTAGATGATTATTATTATTTATTATTTTTTCTATTACATTTATTTTATTTTGTTCTATTAACTATTATTCTTATATACCAAATTCACCTAAATCTAATGAATTAAAAAATATCAACTTAAATTCAATAAATTGAAAATGATAACAAATTTATTTTCTGTATTCGACCCctcagctatttttaatttttcacttaattgattaagaacatttttaggacttttaataattccgtcaatttattgATtAATACCTTCTCGTTACAATATTATATGAAATTCAATTTTattaactcttcataaagaatttaaaactttattaggtccatcaggtcataatggatctacttttatttttatttctttattttcattaattttatttaataatttcataGGATTATTTCCaTATATTTTTACAAGAACAAGACATTTAactttaactttatctttagctttacctttatgattatgttttatattatatggatgaattaatcatacacaacatatatttgctcatttagttcctcaaggaacacccgctattcttataccttttatagtatgtattgaaactattagaaatattattcgacctggaacattagctgttcgattaactgctaatataattgctggacatttattattaactcttttaggaaatacaggaccttctatatcttatatattagtaacatttttattaatagctcaaattgctttattagtattagaatcagctgtagctataattcaatcttatgtgtttgctgtattaagaactttatattctagagaagtaaattaatgtctacacactcaaatcacccttttcatttagtggattatagtccatgaccattaacaggagctatcggagctataacaactgtatcaggtatagtaaaatgatttcatcaatatgatatttcattatttgtattaggtaatattattactattttaactgtatatcaat
>DGRP227
tattttataccaacatttattttgattttttggtcatcctgaagtttatattttaattttacctggatttggaataatttctcatattattagacaagagtcaggaaaaaaggaaacttttggttctctaggaataatttatgctatattagctattggattattaggatttattgtatgagctcatcatatatttaccgttggaatagatgtagatactcgagcttattttacctcagctactataattattgcagttcctactggaattaaaatttttagttgattagctactttacatggaactcaactttcttattctccagctattttatgagctttaggatttgtttttttatttacagtaggaggattaacaggagttgttttagctaattcatcagtagatattattttacatgatacttattatgtagtagctcattttcattatgttttatctataggagctgtatttgctattatagcaggttttattcactgataccctttatttactggattaacgttaaataataaatgattaaaaagtcatttcattattatatttattggagttaatttaacattttttcctcaacattttttaggattggctggaatacctcgacgttattcagattacccagatgcttacacaacatgaaatattgtatcaactattggatcaactatttcattattaggaattttattctttttttttattatttgagaaagtttagtatcacaacgacaagtaatttacccaattcaactaaattcatcaattgaatgataccaaaatactccaccagctgaacatagatattctgaattaccacttttaacaaattaatttctaatatggcagattagtgcaatagatttaagctctatatataaagtattttacttttattagaaaataaatgtctacatgagctaatttaggtttacaagatagagcttctcctttaatagaacaattaattttttttcatgatcatgcattattaattttagtaataattacagtattggtgggatatttaatatttatattattttttaataattatgtaaatcgatttcttttacatggacaacttattgaaataatttgaactattttaccagcaattattttactatttattgctcttccttctttacgtttactttatttattagatgaaattaatgaaccatctgtaactttaaaaagaatcggccatcaatgatattgaagttacgaatattcagattttaataatattgaatttgattcatatataattccaacaaatgaattaataactgatggatttcgattattagatgttgataaccgagtagttttacccataaactcacaaattcgaattttagtaacagctgctgatgttattcattcttgaacagtacctgccttaggagtaaaagttgacggtacacctggacgattaaatcaaactaatttttttattaatcgaccgggtttattttatggtcaatgttcagaaatctgtggagctaatcatagatttataccgattgtaattgaaagtgttcctgtaaattactttattaaatgaatttctagaaataactcttcattagatgactgaaagcaagtactggtctcttaaaccatttaatagtaaattagcacttacttctaatgataaaaaattagttaaaatcataacattagtatgtcaaactaaaattattaaataattaatattttttaattccacaaatagcacctattagatgattattattatttattattttttctattacatttattttattttgttctattaactattattcttatataccaaattcacctaaatctaatgaattaaaaaatatcaacttaaattcaataaattgaaaatgataacaaatttattttctgtattcgacccctcagctatttttaatttttcacttaattgattaagaacatttttaggacttttaataattccgtcaatttattgattaataccttctcgttacaatattatatgaaattcaattttattaactcttcataaagaatttaaaactttattaggtccatcaggtcataatggatctacttttatttttatttctttattttcattaattttatttaataatttcataggattatttccatatatttttacaagaacaagacatttaactttaactttatctttagctttacctttatgattatgttttatattatatggatgaattaatcatacacaacatatatttgctcatttagttcctcaaggaacacccgctattcttataccttttatagtatgtattgaaactattagaaatattattcgacctggaacattagctgttcgattaactgctaatataattgctggacatttattattaactcttttaggaaatacaggaccttctatatcttatatattagtaacatttttattaatagctcaaattgctttattagtattagaatcagctgtagctataattcaatcttatgtgtttgctgtattaagaactttatattctagagaagtaaattaatgtctacacactcaaatcacccttttcatttagtggattatagtccatgaccattaacaggagctatcggagctataacaactgtatcaggtatagtaaaatgatttcatcaatatgatatttcattatttgtattaggtaatattattactattttaactgtatatcaat
>DGRP317
tattttataccaacatttattttgattttttggtcatcctgaagtttatattttaattttacctggatttggaataatttctcatattattagacaagaatcaggaaaaaaggaaacttttggttctctaggaataatttatgctatattagctattggattattaggatttattgtatgagctcatcatatatttaccgttggaatagatgtagatactcgagcttattttacctcagctactataattattgcagttcctactggaattaaaatttttagttgattagctactttacatggaactcaactttcttattctccagctattttatgagctttaggatttgtttttttatttacagtaggaggattaacaggagttgttttagctaattcatcagtagatattattttacatgatacttattatgtagtagctcattttcattatgttttatctataggagctgtatttgctattatagcaggttttattcactgataccctttatttactggattaacgttaaataataaatgattaaaaagtcatttcattattatatttattggagttaatttaacattttttcctcaacattttttaggattggctggaatacctcgacgttattcagattacccagatgcttacacaacatgaaatattgtatcaactattggatcaactatttcattattaggaattttattctttttttttattatttgagaaagtttagtatcacaacgacaagtaatttacccaattcaactaaattcatcaattgaatgataccaaaatactccaccagctgaacatagatattctgaattaccacttttaacaAATTAATTTCTAATATGGCAGATTAGTGCAATAGATTTAAGCTCTATATATAAAGTATTTTACTTTTATTAGAAAATAAATGTCTACATGAGCTAATTTAGGTTTACAAGATAGAGCTTCTCCTTTAATAGAACAATTAATTTTTTTTCATGATCATGCATTATTAATTTTAGTAATAATTACAGTATTGGTGGGATATTTAATATTTATATTATTTTTTAATAATTATGTAAATCGATTTCTTTTACATGGACAACTTATTGAAATAATTTGAACTATTTTACCAGCAATTATTTTACTATTTATTGCTCTTCCTTcTttacgtttactttatttattagatgaaattaatgaaccatctgtaactttaaaaagaatcggccatcaatgatattgaagttacgaatattcagattttaataatattgaatttgattcatatataattccaacaaatgaattaataactgatggatttcgattattagatgttgataaccgagtagttttacccataaactcacaaattcgaattttagtaacagctgctgatgttattcattcttgaacagtacctgccttaggagtaaaagttgacggtacacctggacgattaaatcaaactaatttttttattaatcgaccgggtttattttatggtcaatgttcagaaatctgtggagctaatcatagatttataccgattgtaattgaaagtgttcctgtaaattactttattaaatgaatttctagaaataactcttcattagatgactgaaagcaagtactggtctcttaaaccatTTAAtagtAAATTAGCACTTACTTCTAATGATAAAAAATTAGTTAAAATCATAACATTAGTATgtcaaactaaaattatTAAATAATTAATATTTTTTAATTCCACAAATAGCACCTATTAGATGATTATTATTATTTATTATTTTTTCTATTACATTTATTTTATTTTGTTCTATTAACTATTATTCTTATATACCAAATTCACCTAAATCTAATGAATTAAAAAATatcaacttaaaTTCAATAAATTGAAAATGATAACAAATTTATTTTCTGTATTCGACCCCTCAGCTATTTTTAATTTTTCACTTAATTGATTAAGAACATTTTTAGGACTTTTAATAATTCCGTCAATTTATTGATTAATACCTTCTCGTTACAATATTATATGAAATTCAATTTTATTAACTCTTCATAAAGAATTTAAAACTTTATTAGGTCCATCAGGTCATAATGGATCTACTTTTATTTTTATTTCTTTATTTTCATTAATTTTATTTAATAATTTCATAGGATTATTTCCATATATTTTTACAAGAACAAGACATTTAACTTTAACTTTATCTTTAGCTTTACCTTTATGATTATGTTTTATATTATATGGATGAATTAATCATACACAACAtATATTTGCTCAtttAgttcctcaaggaacacccgctatTCTTATACCtttTaTAGTATGtattgaaactattagaaatattattcgacctggaacattagctgttcgattaactgctaatataattgctggacatttattattaactcttttaggaaatacaggaccttctatatcttatatattagtaacatttttattaatagctcaaattgctttattagtattagaatcagctgtagctataattcaatcttatgtgtttgctgtattaagaactttatattctagagaagtaaattaatgtctacacactcaaatcacccttttcatttagtggattatagtccatgaccattaacaggagctatcggagctataacaactgtatcaggtatagtaaaatgatttcatcaatatgatatttcattatttgtattaggtaatattattactattttaactgtatatcaat
>DGRP49
tattttatAcCAACATTTatTTTGatttTTtggtCaTCCKGAAGTTTATATTTTAATTTTACCTGGATTTGGAATAATTTCTCATATTATTAGACAAGAATCAGGAAAAAAGGAAACTTTTGGTTCTCTAGGAATAATTTATGCTATATTAGCTATTGGATTATTAGGATTTATTGTATGAGCTCATCATATATTTACCGTTGGAATAGATGTAGATACTCGAGCTTATTTTACCTCAGCTACTATAATTATTGCAGTTCCTACTGGAATTAAAATTTTTAGTTGATTAGCTACTTTACATGGAACTCAACTTTCTTATTCTCCAGCTATTTTATGAGCTTTAGGATTTGTTTTTTTATTTACAGTAGGAGGATTAACAGGAGTTGTTTTAGCTAATTCATCAGTAGATATTATTTTACATGATACTTATTATGTAGTAGCTCATTTTCATTATGTTTTATCTATAGGAGCTGTATTTGCTATTATAGCAGGTTTTATTCACTGATACCCTTTATTTACTGGATTAACGTTAAATAATAAATGATTAAAAAGTCATTTCATTATTATATTTATTGGAGTTAATTTAACATTTTTTCCTCAACATTTTttaggattggctggaatacctcgacgttattcagattacccagatgcttacacaaCATGAAATATTGTATCAACTATTGGATCAACTATTTCATTATTAGGAATTTTATTCTTTTTTTTTATTATTTGAGAAAGTTTAGTATCACAACGACAAGTAATTTACCCAATTCAACTAAATTCATCAATTGAATGATACCAAAATACTCCACCAGCTGAACATAGATATTCTGAATTACCACTTTTAACAAATTAATTTCTAATATGGCAGATTAGTGCAATAGATTTAAGCTCTATATATAAAGTATTTTACTTTTATTAGAAAATAAATGTCTACATGAGCTAATTTAGGTTTACAAGATAGAGCTTCTCCTTTAATAGAACAATTAATTTTTTTTCATGATCATGCATTATTAATTTTAGTAATAATTACAGTATTGGTGGGATATTTAATATTTATATTAtttttTAATAATTATGTAAATCGATTTCTTTTACATGGACAACTTATTGAAATAATTTGAACTATTTTACCAGCAATTATTTTACTATTTATTGCTCTTCCTTCTTTACGTTTACTTTATTTATTAGATGAAATTAATGAACCATCTGTAACTTTAAAAAGAATCGGCCATCAATGATATTGAAGTTACGAATATTCAGATTTTAATAATATTGAATTTGATTCatATATAATTCCAACAAATGAATTAATAACTGATGGATTTCGATTATTAGATGTTGATAACCGAGTAGttTTacCcataaactcacaaattcgaattttagtaacagctgctgatgttattcattcttgaacagtacctgccttaggagtaaaagttgacggtacacctggacgattaaatcaaactaatttttttattaatcgaccgggtttatttTATGGTCAATGTTCAGAAATCTGTGGAGCTAATCATAGATTTATACCGATTGTAATTGAAAGTGTTCCTGTAAATTActttATTAAATGAATTTCTAGAAATAACTCTTCATTAGATGACTGAAAGCAAGTACTGGTCTCTTAAACCATTTAATAGTAAATTAGCACTTACTTCTAATGATAAAAAATTAGTTAAAATCATAACATTAGTATGTCAAACTAAAATTATTAAATAATTAATATTTTTTAATTCCACAAATAGCACCTATTAGATGATTATTATTATTTATTATTTTTTCTATTACATTTATTTTATTTTGTTCTATTAACTATTATTCTTATATACCAAATTCACCTAAATCTAATGAATTAAAAAATATCAACTTAAATTCAATAAATTGAAAATGATAACAAATTTATTTTCTGTATTCGACCCCTCAGCTATTTTTAATTTTTCACTTAATTGATTAAGAACATTTTTAGGACTTTTAATAATTCCGTCAATTTATTGATTAATACCTTCTCGTTACAATATTATATGAAATTCAATTTTATTAACTCTTCATAAAGAATTTAAAACTTTATTAGGTCCATCAGGTCATAATGGATCTACTTTTATTTTTATTTCTTTATTTTCATTAATTTTATTTAATAATTTCATAGGATTATTTCCATATATTTTTACAAGAACAAGACATTTAACTTTAACTTTATCTTTAGCTTTACCTTTATGATTATGTTTTATATTATATGGATGAATTAATCATACACAACATATATTTGCTCATTTAGTTCCTCAAGGAACACCCGCTATTCTTATACCTTTTATAGTATGTATTGAAACTATTAGAAATATTATTCGACCTGGAACATTAGCTGTTCGATTAACTGCTAATATAATTGCTGGACATTTATTATTAACTCTTTTAGGAAATACAGGACCTTCTATATCTTATATATTAGTAACATTTTTATTAATAGCTCAAATTGCTTTATTAGTATTAGAATCAGCTGTAGCTATAATTCAATCTTATGTGTTTGCTGTATTAAGAACTTTATATTCTAGAGAAGTAAATTAATGTCTACACACTCAAATCACCCTTTTCATTTAGTGGATTATAGTCCATGACCATTAACAGGAGCTATCGGAGCTATAACAACTGTATCAGGTATAGTAAAATGATTTCATCAATATGATATTTCATTATTTGTATTAGGTAATATTATTACTATTTTAACTGTATATCAAT
>DGRP555
tattttataccaacatttattttgattttttggtcatcctgaagtttatattttaattttacctggatttggaataatttctcatattattagacaagaatcaggaaaaaaggaaacttttggttctctaggaataatttatgctatattagctattggattattaggatttattgtatgagctcatcatatatttactgttggaatagatgtagatactcgagcttattttacctcagctactataattattgcagttcctactggaattaaaatttttagttgattagctactttacatggaactcaactttcttattctccagctattttatgagctttaggatttgtttttttatttacagtaggaggattaacaggagttgttttagctaattcatcagtagatattattttacatgatacttattatgtagtagctcattttcattatgttttatctataggagctgtatttgctattatagcaggttttattcactgataccctttatttactggattaacgttaaataataaatgattaaaaagtcatttcattattatatttattggagttaatttaacattttttcctcaacattttttaggattggctggaatacctcgacgttattcagattacccagatgcttacacaacatgaaatattgtatcaactattggatcaactatttcattattaggaattttattctttttttttattatttgagaaagtttagtatcacaacgacaagtaatttacccaattcaactaaattcatcaattgaatgataccaaaatactccaccagctgaacatagatattctgaattaccacttttaacaaattaatttctaatatggcagattagtgcaatagatttaagctctatatataaagtattttacttttattagaaaataaatgtctacatgagctaatttaggtttacaagatagagcttctcctttaatagaacaattaattttttttcatgatcatgcattattaattttagtaataattacagtattggtgggatatttaatatttatattattttttaataattatgtaaatcgatttcttttacatggacaacttattgaaataatttgaactattttaccagcaattattttactatttattgctcttccttctttacgtttactttatttattagatgaaattaatgaaccatctgtaactttaaaaagaatcggccatcaatgatattgaagttacgaatattcagattttaataatattgaatttgattcatatataattccaacaaatgaattaataactgatggatttcgattattagatgttgataaccgagtagttttacccataaactcacaaattcgaattttagtaacagctgctgatgttattcattcttgaacagtacctgccttaggagtaaaagttgacggtacacctggacgattaaatcaaactaatttttttattaatcgaccgggtttattttatggtcaatgttcagaaatctgtggagctaatcatagatttataccgattgtaattgaaagtgttcctgtaaattactttattaaatgaatttctagaaataactcttcattagatgactgaaagcaagtactggtctcttaaaccatttaatagtaaattagcacttacttctaatgataaaaaattagttaaaatcataacattagtatgtcaaactaaaattattaaataattaatattttttaattccacaaatagcacctattagatgattattattatttattattttttctattacatttattttattttgttctattaactattattcttatataccaaattcacctaaatctaatgaattaaaaaatatcaacttaaattcaataaattgaaaatgataacaaatttattttctgtattcgacccctcagctatttttaatttttcacttaattgattaagaacatttttaggacttttaataattccgtcaatttattgattaataccttctcgttacaatattatatgaaattcaattttattaactcttcataaagaatttaaaactttattaggtccatcaggtcataatggatctacttttatttttatttctttattttcattaattttatttaataatttcataggattatttccatatatttttacaagaacaagacatttaactttaactttatctttagctttacctttatgattatgttttatattatatggatgaattaatcatacacaacatatatttgctcatttagttcctcaaggaacacccgctattcttataccttttatagtatgtattgaaactattagaaatattattcgacctggaacattagctgttcgattaactgctaatataattgctggacatttattattaactcttttaggaaatacaggaccttctatatcttatatattagtaacatttttattaatagctcaaattgctttattagtattagaatcagctgtagctataattcaatcttatgtgtttgctgtattaagaactttatattctagagaagtaaattaatgtctacacactcaaatcacccttttcatttagtggattatagtccatgaccattaacaggagctatcggagctataacaactgtatcaggtatagtaaaatgatttcatcaatatgatatttcattatttgtattaggtaatattattactattttaactgtatatcaat
>DGRP787
tattttataccaacatttattttgattttttggtcatcctgaagtttatattttaattttacctggatttggaataatttctcatattattagacaagaatcaggaaaaaaggaaacttttggttctctaggaataatttatgctatattagctattggattattaggatttattgtatgagctcatcatatatttaccgttggaatagatgtagatactcgagcttattttacctcagctactataattattgcagttcctactggaattaaaatttttagttgattagctactttacatggaactcaactttcttattctccagctattttatgagctttaggatttgtttttttatttacagtaggaggattaacaggagttgttttagctaattcatcagtagatattattttacatgatacttattatgtagtagctcattttcattatgttttatctataggagctgtatttgctattatagcaggttttattcactgataccctttatttactggattaacgttaaataataaatgattaaaaagtcatttcattattatatttattggagttaatttaacattttttcctcaacattttttaggattggctggaatacctcgacgttattcagattacccagatgcttacacaacatgaaatattgtatcaactattggatcaactatttcattattaggaattttattctttttttttattatttgagaaagtttagtatcacaacgacaagtaatttacccaattcaactaaattcatcaattgaatgataccaaaatactccaccagctgaacatagatattctgaattaccacttttaacaaattaatttctaatatggcagattagtgcaatagatttaagctctatatataaagtattttacttttattagaaaataaatgtctacatgagctaatttaggtttacaagatagagcttctcctttaatagaacaattaattttttttcatgatcatgcattattaattttagtaataattacagtattggtgggatatttaatatttatattattttttaataattatgtaaatcgatttcttttacatggacaacttattgaaataatttgaactattttaccagcaattattttactatttattgctcttccttctttacgtttactttatttattagatgaaattaatgaaccatctgtaactttaaaaagaatcggccatcaatgatattgaagttacgaatattcagattttaataatattgaatttgattcatatataattccaacaaatgaattaataactgatggatttcgattattagatgttgataaccgagtagttttacccataaactcacaaattcgaattttagtaacagctgctgatgttattcattcttgaacagtacctgccttaggagtaaaagttgacggtacacctggacgattaaatcaaactaatttttttattaatcgaccgggtttattttatggtcaatgttcagaaatctgtggagctaatcatagatttataccgattgtaattgaaagtgttcctgtaaattactttattaaatgaatttctagaaataactcttcattagatgactgaaagcaagtactggtctcttaaaccatttaatagtaaattagcacttacttctaatgataaaaaattagttaaaatcataacattagtatgtcaaactaaaattattaaatcattaatattttttaattccacaaatagcacctattagatgattattattatttattattttttctattacatttattttattttgttctattaactattattcttatataccaaattcacctaaatctaatgaattaaaaaatatcaacttaaattcaataaattgaaaatgataacaaatttattttctgtattcgacccctcagctatttttaatttttcacttaattgattaagaacatttttaggacttttaataattccgtcaatttattgattaataccttctcgttacaatattatatgaaattcaattttattaactcttcataaagaatttaaaactttattaggtccatcaggtcataatggatctacttttatttttatttctttattttcattaattttatttaataatttcataggattatttccatatatttttacaagaacaagacatttaactttaactttatctttagctttacctttatgattatgttttatattatatggatgaattaatcatacacaacatatatttgctcatttagttcctcaaggaacacccgctattcttataccttttatagtatgtattgaaactattagaaatattattcgacctggaacattagctgttcgattaactgctaatataattgctggacatttattattaactcttttaggaaatacaggaccttctatatcttatatattagtaacatttttattaatagctcaaattgctttattagtattagaatcagctgtagctataattcaatcttatgtgtttgctgtattaagaactttatattctagagaagtaaattaatgtctacacactcaaatcacccttttcatttagtggattatagtccatgaccattaacaggagctatcggagctataacaactatatcaggtatagtaaaatgatttcatcaatatgatatttcattatttgtattaggtaatattattactattttaactgtatatcaat
>DGRP69
TATTTTATACCAACATTTATTTTGATTTTTTGGTCATCCTGAAGTTTATATTTTAATTTTACCTGGATTTGGAATAATTTCTCATATTATTAGACAAGAATCAGGAAAAAAGGAAACTTTTGGTTCTCTAGGAATAATTTATGCTATATTAGCTATTGGATTATTAGGATTTATTGTATGAGCTCATCATATATTTACCGTTGGAATAGATGTAGATACTCGAGCTTATTTTACCTCAGCTACTATAATTATTGCAGTTCCTACTGGAATTAAAATTTTTAGTTGATTAGCTACTTTACATGGAACTCAACTTTCTTATTCTCCAGCTATTTTATGAGCTTTAGGATTTGTTTTTTTATTTACAGTAGGAGGATTAACAGGAGTTGTTTTAGCTAATTCATCAGTAGATATTATTTTACATGATACTTATTATGTAGTAGCTCATTTTCATTATGTTTTATCTATAGGAGCTGTATTTGCTATTATAGCAGGTTTTATTCACTGATACCCCTTATTTACTGGATTAACGTTAAATAATAAATGATTAAAAAGTCATTTCATTATTATATTTATTGGAGTTAATTTAACATTTTTTcctcaacattttttaggattggctggaatacctcgacgttattcagattacCCAGATGCTTACACAACATGAAATATTGTATCAACTATTGGATCAACTATTTCATTATTAGGAATTTTATTCTTTTTTTTTATTATTTGAGAAAGTTTAGTATCACAACGACAAGTAATTTACCCAATTCAACTAAATTCATCAATTGAATGATACCAAAATACTCCACCAGCTGAACATAGATATTCTGAATTACCACTTTTAACAAATTAATTTCTAATATGGCAGATTAGTGCAATAGATTTAAGCTCTATATATAAAGTATTTTACTTTTATTAGAAAATAAATGTCTACATGAGCTAATTTAGGTTTACAAGATAGAGCTTCTCCTTTAATAGAACAATTAATTTTTTTTCATGATCATGCATTATTAATTTTAGTAATAATTACAGTATTGGTGGGATATTTAATATTTATATTATTTTTTAATAATTATGTAAATCGATTTCTTTTACATGGACAACTTATTGAAATAATTTGAACTATTTTACCAGCAATTATTTTACTATTTATTGCTCTTCCTTCTTTACGTTTACTTTATTTATTAGATGAAATTAATGAACCATCTGTAACTTTAAAAAGAATCGGCCATCAATGATATTGAAGTTACGAATATTCAGATTTTAATAATATTGAATTTGATTCATATATAATTCCAACAAATGAATTAATAACTGATGGATTTCGATTATTAGATGTTGATAACCGAGTAGTTTTACCCATAAACTCACAAATTCGAATTTTAGTAAcagctgctgatgttAttcattcttGAACAGTacCTGCTTTAGGAGTAAAAGTTgACGGTACACCTGGACGATTAAATCAAACTAATTTTTTTATTAATCGACCGGGTTTATTTTATGGTCAATGTTCAGAAATCTGTGGAGCTAATCATAGATTTATACCGATTGTAATTGAAAGTGTTCCTGTAAATTACTTTATTAAATGAATTTCTAGAAATAACTCTTCATTAGATGACTGAAAGCAAGTACTGGTCTCTTAAACCATTTAATAGTAAATTAGCACTTACTTCTAATGATAAAAAATTAGTTAAAATCATAACATTAGTATGTCAAACTAAAATTATTAAATAATTAATATTTTTTAATTCCACAAATAGCACCTATTAGATGATTATTATTATTTATTATTTTTTCTATTACATTTATTTTATTTTGTTCTATTAACTATTATTCTTATATACCAAATTCACCTAAATCTAATGAATTAAAAAATATCAACTTAAATTCAATAAATTGAAAATGATAACAAATTTATTTTCTGTATTCGACCCCTCAGCTATTTTTAATTTTTCACTTAATTGATTAAGAACATTTTTAGGACTTTTAATAATTCCGTCAATTTATTGATTAATACCTTCTCGTTACAATATTATATGAAATTCAATTTTATTAACTCTTCATAAAGAATTTAAAACTTTATTAGGCCCATCAGGTCATAATGGATCTACTTTTATTTTTATTTCTTTATTTTCATTAATTTTATTTAATAATTTCATAGGATTATTTCCATATATTTTTACAAGAACAAGACATTTAACTTTAACTTTATCTTTAGCTTTACCTTTATGATTATGTTTTATATTATATGGATGAATTAATCATACACAACATATATTTGCTCATTTAGTTCCTCAAGGAACACCCGCTATTCTTATACCTTTTATAGTATGTATTGAAACTATTAGAAATATTATTCGACCTGGAACATTAGCTGTTCGATTAACTGCTAATATAATTGCTGGACATTTATTATTAACTCTTTTAGGAAATACAGGACCTTCTATATCTTATATTTTAGTAACATTTTTATTAATAGCTCAAATTGCTTTATTAGTATTAGAATCAGCTGTAGCTATAATTCAATCTTATGTGTTTGCTGTATTAAGAACTTTATATTCTAGAGAAGTAAATTAATGTCTACACACTCAAATCACCCTTTTCATTTAGTGGATTATAGTCCATGACCATTAACAGGAGCTATCGGAGCTATAACAACTGTATCAGGTATAGTAAAATGATTTCATCAATATGATATTTCATTATTTGTATTAGGTAATATTATTACTATTTTAACTGTATATCAAT
>DGRP855
tattttataccaacatttattttgattttttggtcatcctgaagtttatattttaattttacctggatttggaataatttctcatattattagacaagaatcaggaaaaaaggaaacttttggttctctaggaataatttatgctatattagctattggattattaggatttattgtatgagctcatcatatatttaccgttggaatagatgtagatactcgagcttattttacctcagctactataattattgcagttcctactggaattaaaatttttagttgattagctactttacatggaactcaactttcttattctccagctattttatgagctttaggatttgtttttttatttacagtaggaggattaacaggagttgttttagctaattcatcagtagatattattttacatgatacttattatgtagtagctcattttcattatgttttatctataggagctgtatttgctattatagcaggttttattcactgataccctttatttactggattaacgttaaataataaatgattaaaaagtcatttcattattatatttattggagttaatttaacattttttcctcaacattttttaggattggctggaatacctcgacgttattcagattacccagatgcttacacaacatgaaatattgtatcaactattggatcaactatttcattattaggaattttattctttttttttattatttgagaaagtttagtatcacaacgacaagtaatttacccaattcaactaaattcatcaattgaatgataccaaaatactccaccagctgaacatagatattctgaattaccacttttaacaaattaatttctaatatggcagattagtgcaatagatttaagctctatatataaagtattttacttttattagaaaataaatgtctacatgagctaatttaggtttacaagatagagcttctcctttaatagaacaattaattttttttcatgatcatgcattattaattttagtaataattacagtattggtgggatatttaatatttatattattttttaataattatgtaaatcgatttcttttacatggacaacttattgaaataatttgaactattttaccagcaattattttactatttattgctcttccttctttacgtttactttatttattagatgaaattaatgaaccatctgtaactttaaaaagaatcggccatcaatgatattgaagttacgaatattcagattttaataatattgaatttgattcatatataattccaacaaatgaattaataactgatggatttcgattattagatgttgataaccgagtagttttacccataaactcacaaattcgaattttagtaacagctgctgatgttattcattcttgaacagtacctgccttaggagtaaaagttgacggtacacctggacgattaaatcaaactaatttttttattaatcgaccgggtttattttatggtcaatgttcagaaatctgtggagctaatcatagatttataccgattgtaattgaaagtgttcctgtaaattactttattaaatgaatttctagaaataactcttcattagatgactgaaagcaagtactggtctcttaaaccatttaatagtaaattagcacttacttctaatgataaaaaattagttaaaatcataacattagtatgtcaaactaaaattattaaataattaatattttttaattccacaaatagcacctattagatgattattattatttattattttttctattacatttattttattttgttctattaactattattcttatataccaaattcacctaaatctaatgaattaaaaaatatcaacttaaattcaataaattgaaaatgataacaaatttattttctgtattcgacccctcagctatttttaatttttcacttaattgattaagaacatttttaggacttttaataattccgtcaatttattgattaataccttctcgttacaatattatatgaaattcaattttattaactcttcataaagaatttaaaactttattaggtccatcaggtcataatggatctacttttatttttatttctttattttcattaattttatttaataatttcataggattatttccatatatttttacaagaacaagacatttaactttaactttatctttagctttacctttatgattatgttttatattatatggatgaattaatcatacacaacatatatttgctcatttagttcctcaaggaacacccgctattcttataccttttatagtatgtattgaaactattagaaatattattcgacctggaacattagctgttcgattaactgctaatataattgctggacatttattattaactcttttaggaaatacaggaccttctatatcttatatattagtaacatttttattaatagctcaaattgctttattagtattagaatcagctgtagctataattcaatcttatgtgtttgctgtattaagaactttatattctagagaagtaaattaatgtctacacactcaaatcacccttttcatttagtggattatagtccatgaccattaacaggagctatcggagctataacaactgtatcaggtatagtaaaatgatttcatcaatatgatatttcattatttgtattaggtaatattattactattttaactgtatatcaat
>DGRP405
tattttataccaacatttattttgattttttggtcatcctgaagtttatattttaattttacctggatttggaataatttctcatattattagacaagaatcaggaaaaaaggaaacttttggttctctaggaataatttatgctatattagctattggattattaggatttattgtatgagctcatcatatatttaccgttggaatagatgtagatactcgagcttattttacctcagctactataattattgcagttcctactggaattaaaatttttagttgattagctactttacatggaactcaactttcttattctccagctattttatgagctttaggatttgtttttttatttacagtaggaggattaacaggagttgttttagctaattcatcagtagatattattttacatgatacttattatgtagtagctcattttcattatgttttatctataggagctgtatttgctattatagcaggttttattcactgataccctttatttactggattaacgttaaataataaatgattaaaaagtcatttcattattatatttattggagttaatttaacattttttcctcaacattttttaggattggctggaatacctcgacgttattcagattacccagatgcttacacaacatgaaatattgtatcaactattggatcaactatttcattattaggaattttattctttttttttattatttgagaaagtttagtatcacaacgacaagtaatttacccaattcaactaaattcatcaattgaatgataccaaaatactccaccagctgaacatagatattctgaattaccacttttaacaaattaatttctaatatggcagattagtgcaatagatttaagctctatatataaagtattttacttttattagaaaataaatgtctacatgagctaatttaggtttacaagatagagcttctcctttaatagaacaattaattttttttcatgatcatgcattattaattttagtaataattacagtattggtgggatatttaatatttatattattttttaataattatgtaaatcgatttcttttacatggacaacttattgaaataatttgaactattttaccagcaattattttactatttattgctcttccttctttacgtttactttatttattagatgaaattaatgaaccatctgtaactttaaaaagaatcggccatcaatgatattgaagttacgaatattcagattttaataatattgaatttgattcatatataattccaacaaatgaattaataactgatggatttcgattattagatgttgataaccgagtagttttacccataaactcacaaattcgaattttagtaacagctgctgatgttattcattcttgaacagtacctgccttaggagtaaaagttgacggtacacctggacgattaaatcaaactaatttttttattaatcgaccgggtttattttatggtcaatgttcagaaatctgtggagctaatcatagatttataccgattgtaattgaaagtgttcctgtaaattactttattaaatgaatttctagaaataactcttcattagatgactgaaagcaagtactggtctcttaaaccatttaatagtaaattagcacttacttctaatgataaaaaattagttaaaatcataacattagtatgtcaaactaaaattattaaataattaatattttttaattccacaaatagcacctattagatgattattattatttattattttttctattacatttattttattttgttctattaactattattcttatataccaaattcacctaaatctaatgaattaaaaaatatcaacttaaattcaataaattgaaaatgataacaaatttattttctgtattcgacccctcagctatttttaatttttcacttaattgattaagaacatttttaggacttttaataattccgtcaatttattgattaataccttctcgttacaatattatatgaaattcaattttattaactcttcataaagaatttaaaactttattaggtccatcaggtcataatggatctacttttatttttatttctttattttcattaattttatttaataatttcataggattatttccatatatttttacaagaacaagacatttaactttaactttatctttagctttacctttatgattatgttttatattatatggatgaattaatcatacacaacatatatttgctcatttagttcctcaaggaacacccgctattcttataccttttatagtatgtattgaaactattagaaatattattcgacctggaacattagctgttcgattaactgctaatataattgctggacatttattattaactcttttaggaaatacaggaccttctatatcttatatattagtaacatttttattaatagctcaaattgctttattagtattagaatcagctgtagctataattcaatcttatgtgtttgctgtattaagaactttatattctagagaagtaaattaatgtctacacactcaaatcacccttttcatttagtggattatagtccatgaccattaacaggagctatcggagctataacaactgtatcaggtatagtaaaatgatttcatcaatatgatatttcattatttgtattaggtaatattattactattttaactgtatatcaat
>DGRP310
tattttataccaacatttattttgattttttggtcatcctgaagtttatattttaaTTTTACCTGGATTTGGAATAATTTCTCATATTATTAGACAAGAATCAGgaaaaaaggaaacttttggttctctaggaataatttatgctatattagctattggattattaggatttattgtatgagctcatcatatatttaccgttggaatagatgtagatactcgagcttattttacctcagctactataattattgcagttcctactggaattaaaatttttagttgattagctactttacatggaactcaactttcttattctccagctattttatgagctttaggatttgtttttttatttacagtaggaggattaacaggagttgttttagctaattcatcagtagatattattttacatgatacttattatgtagtagctcattttcattatgttttatctataggagctgtatttgctattatagcaggttttattcactgataccctttATTTACTGGATTAACGTTAAATAATAAATGATTAAAAAGTCATTTCATTATTATATttattggagttaatttaacattttttcctcaacattttttaggattggctggaatacctcgacgttattcagattacccagatgcttacacaacatgaaatattgtatcaactattggatcaACTATTTCATTATTAGGAATTTTATTCTTTTTTTTTATTATTTGAGAAAGTttagtatcacaacgacaagtaatttacccaattcaactaaattcatcaattgaatgataccaaaatactccaccagctgaacatagatattctgaattaccacttttaacaaATTAATTTCTAATATGGCAGATTAGTGCAATAGATTTAAGCTCTATATATAAAGTATTTTACTTTTATTAGAAAATAAATGTCTACATGAGCTAATTTAGGTTTACAAGATAGAGCTTCTCCTTTAATAGAACAATTAATTTTTTTTCATGATCATGCATTATTAATTTTAGTAATAATTACAGTATTGGTGGGATATTTAATATTTATATTATTTTTTAATAATTATGTAAATCGATTTCTTTTACATGGACAACTTATTGAAATAATTTGAACTATTTTACCAGCAATTATTTTACTATTTATTGCTCTTCCTTCTTTACGTTTACTTTATTTATtagatgaaattaatgaaccatctgtaactttaaaaagaatcggccatcaatgatattgaagttacgaatattcagattttaataatattgaatttgattcatatataattccaacaaatgaattaataactgatggatttcgattattagatgttgataaccgagtagttttacccataaactcacaaattcgaattttagtaacagctgctgatgttattcattcttgaacagtacctgccttaggagtaaaagttgacggtacacctggacgattaaatcaaactaatttttttattaatcgaccgggtttattttatggtcaatgttcagaaatctgtggagctaatcatagatttataccgattgtaattgaaagtgttcctgtaaattactttattaaatgaatttctagaaataactcttcattagatgactgaaagcaagtactggtctcttaaaccatttaatagtaaattagcacttacttCTAATGATAAAAAATTAGTTAAAATCATAACATTAGTATGTCAAACTAAAATTATTAAATAATTAATATTTTTTAATTCCACAAATAGCACCTATTAGATGATTATTATTATTTATTATTTTTTCTATTACATTTATTTTATTTTGTTCTATTAACTATTATTCTTATATACCAAATTCACCTAAATCTAATGAATTAAAAAATATCAACTTAAATTCAATAAATTGAAAATGATAACAAATTTATTTTCTGTATTCGACCCCTCAGCTATTTTTAATTTTTCACTTAATTGATTAAGAACATTTTTAGGACTTTTAATAATTCCGTCAATTTATTGATTAATACCTTCTCGTTACAATATTATATGAAATTCAATTTTATTAACTCTTCATAAAGAATTTAAAACTTTATTAGGTCCATCAGGTCATAATGGATCTACTTTTATTTTTATTTCTTTATTTTCATTAATTTTATTTAATAATTTCATAGGATTATTTCCATATATTTTTACAAGAACAAGACATTTAACTTTAACTTTATCTTTAGCTTTACCTTTATGATTATGTTTTATATTATatggatGAATTAATCATACACAACATATATTTGCTCATTTAGTTCCTcaaggaacacccgctattcttataccttttatagtatgtattgaaactattagaaatattattcgacctggaacattagctgttcgattaactgctaatataattgctggacatttattattaactcttttaggaaatacaggaccttctatatcttatatattagtaacatttttattaatagctcaaattgctttattagtattagaatcagctgtagctataattcaatcttatgtgtttgctgtattaagaactttatattctagagaagtaaattaatgtctacacactcaaatcacccttttcatttagtggattatagtccatgaccattaacaggagctatcggagctataacaactgtatcaggtatagtaaaatgatttcatcaatatgatatttcattatttgtattaggtaatattattactattttaactgtatatcaat
>DGRP853
tattttataccaacatttattttgattttttggtcatcctgaagtttatattttaattttacctggatttggaataatttctcatattattagacaagaatcaggaaaaaaggaaacttttggttctctaggaataatttatgctatattagctattggattattaggatttattgtatgagctcatcatatatttaccgttggaatagatgtagatactcgagcttattttacctcagctactataattattgcagttcctactggaattaaaatttttagttgattagctactttacatggaactcaactttcttattctccagctattttatgagctttaggatttgtttttttatttacagtaggaggattaacaggagttgttttagctaattcatcagtagatattattttacatgatacttattatgtagtagctcattttcattatgttttatctataggagctgtatttgctattatagcaggttttattcactgataccccttatttactggattaacgttaaataataaatgattaaaaagtcatttcattattatatttattggagttaatttaacattttttcctcaacattttttaggattggctggaatacctcgacgttattcagattacccagatgcttacacaacatgaaatattgtatcaactattggatcaactatttcattattaggaattttattctttttttttattatttgagaaagtttagtatcacaacgacaagtaatttacccaattcaactaaattcatcaattgaatgataccaaaatactccaccagctgaacatagatattctgaattaccacttttaacaaattaatttctaatatggcagattagtgcaatagatttaagctctatatataaagtattttacttttattagaaaataaatgtctacatgagctaatttaggtttacaagatagagcttctcctttaatagaacaattaattttttttcatgatcatgcattattaattttagtaataattacagtattggtgggatatttaatatttatattattttttaataattatgtaaatcgatttcttttacatggacaacttattgaaataatttgaactattttaccagcaattattttactatttattgctcttccttctttacgtttactttatttattagatgaaattaatgaaccatctgtaactttaaaaagaatcggccatcaatgatattgaagttacgaatattcagattttaataatattgaatttgattcatatataattccaacaaatgaattaataactgatggatttcgattattagatgttgataaccgagtagttttacccataaactcacaaattcgaattttagtaacagctgctgatgttattcattcttgaacagtacctgccttaggagtaaaagttgacggtacacctggacgattaaatcaaactaatttttttattaatcgaccgggtttattttatggtcaatgttcagaaatctgtggagctaatcatagatttataccgattgtaattgaaagtgttcctgtaaattactttattaaatgaatttctagaaataactcttcattagatgactgaaagcaagtactggtctcttaaaccatttaatagtaaattagcacttacttctaatgataaaaaattagttaaaatcataacattagtatgtcaaactaaaattattaaataattaatattttttaattccacaaatagcacctattagatgattattattatttattattttttctattacatttattttattttgttctattaactattattcttatataccaaattcacctaaatctaatgaattaaaaaatatcaacttaaattcaataaattgaaaatgataacaaatttattttctgtattcgacccctcagctatttttaatttttcacttaattgattaagaacatttttaggacttttaataattccgtcaatttattgattaataccttctcgttacaatattatatgaaattcaattttattaactcttcataaagaatttaaaactttattaggtccatcaggtcataatggatctacttttatttttatttctttattttcattaattttatttaataatttcataggattatttccatatatttttacaagaacaagacatttaactttaactttatctttagctttacctttatgattatgttttatattatatggatgaattaatcatacacaacatatatttgctcatttagttcctcaaggaacacccgctattcttataccttttatagtatgtattgaaactattagaaatattattcgacctggaacattagctgttcgattaactgctaatataattgctggacatttattattaactcttttaggaaatacaggaccttctatatcttatatattagtaacatttttattaatagctcaaattgctttattagtattagaatcagctgtagctataattcaatcttatgtgtttgctgtattaagaactttatattctagagaagtaaattaatgtctacacactcaaatcacccttttcatttagtggattatagtccatgaccattaacaggagctatcggagctataacaactgtatcaggtatagtaaaatgatttcatcaatatgatatttcattatttgtattaggtaatattattactattttaactgtatatcaat
>DGRP639
tattttataccaacatttattttgattttttggtcatcctgaagtttatattttaattttacctggatttggaataatttctcatattattagacaagaatcaggaaaaaaggaaacttttggttctctaggaataatttatgctatattagctattggattattaggatttattgtatgagctcatcatatatttaccgttggaatagatgtagatactcgagcttattttacctcagctactataattattgcagttcctactggaattaaaatttttagttgattagctactttacatggaactcaactttcttattctccagctattttatgagctttaggatttgtttttttatttacagtaggaggattaacaggagttgttttagctaattcatcagtagatattattttacatgatacttattatgtagtagctcattttcattatgttttatctataggagctgtatttgctattatagcaggttttattcactgataccctttatttactggattaacgttaaataataaatgattaaaaagtcatttcattattatatttattggagttaatttaacattttttcctcaacattttttaggattggctggaatacctcgacgttattcagattacccagatgcttacacaacatgaaatattgtatcaactattggatcaactatttcattattaggaattttattctttttttttattatttgagaaagtttagtatcacaacgacaagtaatttacccaattcaactaaattcatcaattgaatgataccaaaatactccaccagctgaacatagatattctgaattaccacttttaacaaattaatttctaatatggcagattagtgcaatagatttaagctctatatataaagtattttacttttattagaaaataaatgtctacatgagctaatttaggtttacaagatagagcttctcctttaatagaacaattaattttttttcatgatcatgcattattaattttagtaataattacagtattggtgggatatttaatatttatattattttttaataattatgtaaatcgatttcttttacatggacaacttattgaaataatttgaactattttaccagcaattattttactatttattgctcttccttctttacgtttactttatttattagatgaaattaatgaaccatctgtaactttaaaaagaatcggccatcaatgatattgaagttacgaatattcagattttaataatattgaatttgattcatatataattccaacaaatgaattaataactgatggatttcgattattagatgttgataaccgagtagttttacccataaactcacaaattcgaattttagtaacagctgctgatgttattcattcttgaacagtacctgccttaggagtaaaagttgacggtacacctggacgattaaatcaaactaatttttttattaatcgaccgggtttattttatggtcaatgttcagaaatctgtggagctaatcatagatttataccgattgtaattgaaagtgttcctgtaaattactttattaaatgaatttctagaaataactcttcattagatgactgaaagcaagtactggtctcttaaaccatttaatagtaaattagcacttacttctaatgataaaaaattagttaaaatcataacattagtatgtcaaactaaaattattaaatcattaatattttttaattccacaaatagcacctattagatgattattattatttattattttttctattacatttattttattttgttctattaactattattcttatataccaaattcacctaaatctaatgaattaaaaaatatcaacttaaattcaataaattgaaaatgataacaaatttattttctgtattcgacccctcagctatttttaatttttcacttaattgattaagaacatttttaggacttttaataattccgtcaatttattgattaataccttctcgttacaatattatatgaaattcaattttattaactcttcataaagaatttaaaactttattaggtccatcaggtcataatggatctacttttatttttatttctttattttcattaattttatttaataatttcataggattatttccatatatttttacaagaacaagacatttaactttaactttatctttagctttacctttatgattatgttttatattatatggatgaattaatcatacacaacatatatttgctcatttagttcctcaaggaacacccgctattcttataccttttatagtatgtattgaaactattagaaatattattcgacctggaacattagctgttcgattaactgctaatataattgctggacatttattattaactcttttaggaaatacaggaccttctatatcttatatattagtaacatttttattaatagctcaaattgctttattagtattagaatcagctgtagctataattcaatcttatgtgtttgctgtattaagaactttatattctagagaagtaaattaatgtctacacactcaaatcacccttttcatttagtggattatagtccatgaccattaacaggagctatcggagctataacaactgtatcaggtatagtaaaatgatttcatcaatatgatatttcattatttgtattaggtaatattattactattttaactgtatatcaat
>DGRP40
tattttataccaacatttattttgattttttggtcatcctgaagtttatattttaattttacctggatttggaataatttctcatattattagacaagaatcaggaaaaaaggaaacttttggttctctaggaataatttatgctatattagctattggattattaggatttattgtatgagctcatcatatatttaccgttggaatagatgtagatactcgagcttattttacctcagctactataattattgcagttcctactggaattaaaatttttagttgattagctactttacatggaactcaactttcttattctccagctattttatgagctttaggatttgtttttttatttacagtaggaggattaacaggagttgttttagctaattcatcagtagatattattttacatgatacttattatgtagtagctcattttcattatgttttatctataggagctgtatttgctattatagcaggttttattcactgataccctttatttactggattaacgttaaataataaatgattaaaaagtcatttcattattatatttattggagttaatttaacattttttcctcaacattttttaggattggctggaatacctcgacgttattcagattacccagatgcttacacaacatgaaatattgtatcaactattggatcaactatttcattattaggaattttattctttttttttattatttgagaaagtttagtatcacaacgacaagtaatttacccaattcaactaaattcatcaattgaatgataccaaaatactccaccagctgaacatagatattctgaattaccacttttaacaaattaatttctaatatggcagattagtgcaatagatttaagctctatatataaagtattttacttttattagaaaataaatgtctacatgagctaatttaggtttacaagatagagcttctcctttaatagaacaattaattttttttcatgatcatgcattattaattttagtaataattacagtattggtgggatatttaatatttatattattttttaataattatgtaaatcgatttcttttacatggacaacttattgaaataatttgaactattttaccagcaattattttactatttattgctcttccttctttacgtttactttatttattagatgaaattaatgaaccatctgtaactttaaaaagaatcggccatcaatgatattgaagttacgaatattcagattttaataatattgaatttgattcatatataattccaacaaatgaattaataactgatggatttcgattattagatgttgataaccgagtagttttacccataaactcacaaattcgaattttagtaacagctgctgatgttattcattcttgaacagtacctgccttaggagtaaaagttgacggtacacctggacgattaaatcaaactaatttttttattaatcgaccgggtttattttatggtcaatgttcagaaatctgtggagctaatcatagatttataccgattgtaattgaaagtgttcctgtaaattactttattaaatgaatttctagaaataactcttcattagatgactgaaagcaagtactggtctcttaaaccatttaatagtaaattagcacttacttctaatgataaaaaattagttaaaatcataacattagtatgtcaaactaaaattattaaataattaatattttttaattccacaaatagcacctattagatgattattattatttattattttttctattacatttattttattttgttctattaactattattcttatataccaaattcacctaaatctaatgaattaaaaaatatcaacttaaattcaataaattgaaaatgataacaaatttattttctgtattcgacccctcagctatttttaatttttcacttaattgattaagaacatttttaggacttttaataattccgtcaatttattgattaataccttctcgttacaatattatatgaaattcaattttattaactcttcataaagaatttaaaactttattaggtccatcaggtcataatggatctacttttatttttatttctttattttcattaattttatttaataatttcataggattatttccatatatttttacaagaacaagacatttaactttaactttatctttagctttacctttatgattatgttttatattatatggatgaattaatcatacacaacatatatttgctcatttagttcctcaaggaacacccgctattcttataccttttatagtatgtattgaaactattagaaatattattcgacctggaacattagctgttcgattaactgctaatataattgctggacatttattattaactcttttaggaaatacaggaccttctatatcttatatattagtaacatttttattaatagctcaaattgctttattagtattagaatcagctgtagctataattcaatcttatgtgtttgctgtattaagaactttatattctagagaagtaaattaatgtctacacactcaaatcacccttttcatttagtggattatagtccatgaccattaacaggagctatcggagctataacaactgtatcaggtatagtaaaatgatttcatcaatatgatatttcattatttgtattaggtaatattattactattttaactgtatatcaat
>DGRP272
tattttataccaacatttattttgattttttggtcatcctgaagtttatattttaattttacctggatttggaataatttctcatattattagacaagaatcaggaaaaaaggaaacttttggttctctaggaataatttatgctatattagctattggattattaggatttattgtatgagctcatcatatatttaccgttggaatagatgtagatactcgagcttattttacctcagctactataattattgcagttcctactggaattaaaatttttagttgattagctactttacatggaactcaactttcttattctccagctattttatgagctttaggatttgtttttttatttacagtaggaggattaacaggagttgttttagctaattcatcagtagatattattttacatgatacttattatgtagtagctcattttcattatgttttatctataggagctgtatttgctattatagcaggttttattcactgataccctttatttactggattaacgttaaataataaatgattaaaaagtcatttcattattatatttattggagttaatttaacattttttcctcaacattttttaggattggctggaatacctcgacgttattcagattacccagatgcttacacaacatgaaatattgtatcaactattggatcaactatttcattattaggaattttattctttttttttattatttgagaaagtttagtatcacaacgacaagtaatttacccaattcaactaaattcatcaattgaatgataccaaaatactccaccagctgaacatagatattctgaattaccacttttaacaaattaatttctaatatggcagattagtgcaatagatttaagctctatatataaagtattttacttttattagaaaataaatgtctacatgagctaatttaggtttacaagatagagcttctcctttaatagaacaattaattttttttcatgatcatgcattattaattttagtaataattacagtattggtgggatatttaatatttatattattttttaataattatgtaaatcgatttcttttacatggacaacttattgaaataatttgaactattttaccagcaattattttactatttattgctcttccttctttacgtttactttatttattagatgaaattaatgaaccatctgtaactttaaaaagaatcggccatcaatgatattgaagttacgaatattcagattttaataatattgaatttgattcatatataattccaacaaatgaattaataactgatggatttcgattattagatgttgataaccgagtagttttacccataaactcacaaattcgaattttagtaacagctgctgatgttattcattcttgaacagtacctgccttaggagtaaaagttgacggtacacctggacgattaaatcaaactaatttttttattaatcgaccgggtttattttatggtcaatgttcagaaatctgtggagctaatcatagatttataccgattgtaattgaaagtgttcctgtaaattactttattaaatgaatttctagaaataactcttcattagatgactgaaagcaagtactggtctcttaaaccatttaatagtaaattagcacttacttctaatgataaaaaattagttaaaatcataacattagtatgtcaaactaaaattattaaataattaatattttttaattccacaaatagcacctattagatgattattattatttattattttttctattacatttattttattttgttctattaactattattcttatataccaaattcacctaaatctaatgaattaaaaaatatcaacttaaattcaataaattgaaaatgataacaaatttattttctgtattcgacccctcagctatttttaatttttcacttaattgattaagaacatttttaggacttttaataattccgtcaatttattgattaataccttctcgttacaatattatatgaaattcaattttattaactcttcataaagaatttaaaactttattaggtccatcaggtcataatggatctacttttatttttatttctttattttcattaattttatttaataatttcataggattatttccatatatttttacaagaacaagacatttaactttaactttatctttagctttacctttatgattatgttttatattatatggatgaattaatcatacacaacatatatttgctcatttagttcctcaaggaacacccgctattcttataccttttatagtatgtattgaaactattagaaatattattcgacctggaacattagctgttcgattaactgctaatataattgctggacatttattattaactcttttaggaaatacaggaccttctatatcttatatattagtaacatttttattaatagctcaaattgctttattagtattagaatcagctgtagctataattcaatcttatgtgtttgctgtattaagaactttatattctagagaagtaaattaatgtctacacactcaaatcacccttttcatttagtggattatagtccatgaccattaacaggagctatcggagctataacaactgtatcaggtatagtaaaatgatttcatcaatatgatatttcattatttgtattaggtaatattattactattttaactgtatatcaat
>DGRP884
tattttataccaacatttattttgattttttggtcatcctgaagtttatattttaattttacctggatttggaataatttctcatattattagacaagaatcaggaaaaaaggaaacttttggttctctaggaataatttatgctatattagctattggattattaggatttattgtatgagctcatcatatatttaccgttggaatagatgtagatactcgagcttattttacctcagctactataattattgcagttcctactggaattaaaatttttagttgattagctactttacatggaactcaactttcttattctccagctattttatgagctttaggatttgtttttttatttacagtaggaggattaacaggagttgttttagctaattcatcagtagatattattttacatgatacttattatgtagtagctcattttcattatgttttatctataggagctgtatttgctattatagcaggttttattcactgataccccttatttactggattaacgttaaataataaatgattaaaaagtcatttcattattatatttattggagttaatttaacattttttcctcaacattttttaggattggctggaatacctcgacgttattcagattacccagatgcttacacaacatgaaatattgtatcaactattggatcaactatttcattattaggaattttattctttttttttattatttgagaaagtttagtatcacaacgacaagtaatttacccaattcaactaaattcatcaattgaatgataccaaaatactccaccagctgaacatagatattctgaattaccacttttaacaaattaatttctaatatggcagattagtgcaatagatttaagctctatatataaagtattttacttttattagaaaataaatgtctacatgagctaatttaggtttacaagatagagcttctcctttaatagaacaattaattttttttcatgatcatgcattattaattttagtaataattacagtattggtgggatatttaatatttatattattttttaataattatgtaaatcgatttcttttacatggacaacttattgaaataatttgaactattttaccagcaattattttactatttattgctcttccttctttacgtttactttatttattagatgaaattaatgaaccatctgtaactttaaaaagaatcggccatcaatgatattgaagttacgaatattcagattttaataatattgaatttgattcatatataattccaacaaatgaattaataactgatggatttcgattattagatgttgataaccgagtagttttacccataaactcacaaattcgaattttagtaacagctgctgatgttattcattcttgaacagtacctgccttaggagtaaaagttgacggtacacctggacgattaaatcaaactaatttttttattaatcgaccgggtttattttatggtcaatgttcagaaatctgtggagctaatcatagatttataccgattgtaattgaaagtgttcctgtaaattactttattaaatgaatttctagaaataactcttcattagatgactgaaagcaagtactggtctcttaaaccatttaatagtaaattagcacttacttctaatgataaaaaattagttaaaatcataacattagtatgtcaaactaaaattattaaataattaatattttttaattccacaaatagcacctattagatgattattattatttattattttttctattacatttattttattttgttctattaactattattcttatataccaaattcacctaaatctaatgaattaaaaaatatcaacttaaattcaataaattgaaaatgataacaaatttattttctgtattcgacccctcagctatttttaatttttcacttaattgattaagaacatttttaggacttttaataattccgtcaatttattgattaataccttctcgttacaatattatatgaaattcaattttattaactcttcataaagaatttaaaactttattaggtccatcaggtcataatggatctacttttatttttatttctttattttcattaattttatttaataatttcataggattatttccatatatttttacaagaacaagacatttaactttaactttatctttagctttacctttatgattatgttttatattatatggatgaattaatcatacacaacatatatttgctcatttagttcctcaaggaacacccgctattcttataccttttatagtatgtattgaaactattagaaatattattcgacctggaacattagctgttcgattaactgctaatataattgctggacatttattattaactcttttaggaaatacaggaccttctatatcttatatattagtaacatttttattaatagctcaaattgctttattagtattagaatcagctgtagctataattcaatcttatgtgtttgctgtattaagaactttatattctagagaagtaaattaatgtctacacactcaaatcacccttttcatttagtggattatagtccatgaccattaacaggagctatcggagctataacaactgtatcaggtatagtaaaatgatttcatcaatatgatatttcattatttgtattaggtaatattattactattttaactgtatatcaat
>DGRP393
tattttataccaacatttattttgattttttggtcatccggaagtttatattttaattttacctggatttggaataatttctcatattattagacaagaatcaggaaaaaaggaaacttttggttctctaggaataatttatgctatattagctattggattattaggatttattgtatgagctcatcatatatttaccgttggaatagatgtagatactcgagcttattttacctcagctactataattattgcagttcctactggaattaaaatttttagttgattagctactttacatggaactcaactttcttattctccagctattttatgagctttaggatttgtttttttatttacagtaggaggattaacaggagttgttttagctaattcatcagtagatattattttacatgatacttattatgtagtagctcattttcattatgttttatctataggagctgtatttgctattatagcaggttttattcactgataccctttatttactggattaacgttaaataataaatgattaaaaagtcatttcattattatatttattggagttaatttaacattttttcctcaacattttttaggattggctggaatacctcgacgttattcagattacccagatgcttacacaacatgaaatattgtatcaactattggatcaactatttcattattaggaattttattctttttttttattatttgagaaagtttagtatcacaacgacaagtaatttacccaattcaactaaattcatcaattgaatgataccaaaatactccaccagctgaacatagatattctgaattaccacttttaacaaattaatttctaatatggcagattagtgcaatagatttaagctctatatataaagtattttacttttattagaaaataaatgtctacatgagctaatttaggtttacaagatagagcttctcctttaatagaacaattaattttttttcatgatcatgcattattaattttagtaataattacagtattggtgggatatttaatatttatattattttttaataattatgtaaatcgatttcttttacatggacaacttattgaaataatttgaactattttaccagcaattattttactatttattgctcttccttctttacgtttactttatttattagatgaaattaatgaaccatctgtaactttaaaaagaatcggccatcaatgatattgaagttacgaatattcagattttaataatattgaatttgattcatatataattccaacaaatgaattaataactgatggatttcgattattagatgttgataaccgagtagttttacccataaactcacaaattcgaattttagtaacagctgctgatgttattcattcttgaacagtacctgccttaggagtaaaagttgacggtacacctggacgattaaatcaaactaatttttttattaatcgaccgggtttattttatggtcaatgttcagaaatctgtggagctaatcatagatttataccgattgtaattgaaagtgttcctgtaaattactttattaaatgaatttctagaaataactcttcattagatgactgaaagcaagtactggtctcttaaaccatttaatagtaaattagcacttacttctaatgataaaaaattagttaaaatcataacattagtatgtcaaactaaaattattaaataattaatattttttaattccacaaatagcacctattagatgattattattatttattattttttctattacatttattttattttgttctattaactattattcttatataccaaattcacctaaatctaatgaattaaaaaatatcaacttaaattcaataaattgaaaatgataacaaatttattttctgtattcgacccctcagctatttttaatttttcacttaattgattaagaacatttttaggacttttaataattccgtcaatttattgattaataccttctcgttacaatattatatgaaattcaattttattaactcttcataaagaatttaaaactttattaggtccatcaggtcataatggatctacttttatttttatttctttattttcattaattttatttaataatttcataggattatttccatatatttttacaagaacaagacatttaactttaactttatctttagctttacctttatgattatgttttatattatatggatgaattaatcatacacaacatatatttgctcatttagttcctcaaggaacacccgctattcttataccttttatagtatgtattgaaactattagaaatattattcgacctggaacattagctgttcgattaactgctaatataattgctggacatttattattaactcttttaggaaatacaggaccttctatatcttatatattagtaacatttttattaatagctcaaattgctttattagtattagaatcagctgtagctataattcaatcttatgtgtttgctgtattaagaactttatattctagagaagtaaattaatgtctacacactcaaatcacccttttcatttagtggattatagtccatgaccattaacaggagctatcggagctataacaactgtatcaggtatagtaaaatgatttcatcaatatgatatttcattatttgtattaggtaatattattactattttaactgtatatcaat
>DGRP531
tattttataccaacatttattttgattttttggtcatcctgaagtttatattttaattttacctggatttggaataatttctcatattattagacaagaatcaggaaaaaaggaaacttttggttctctaggaataatttatgctatattagctattggattattaggatttattgtatgagctcatcatatatttaccgttggaatagatgtagatactcgagcttattttacctcagctactataattattgcagttcctactggaattaaaatttttagttgattagctactttacatggaactcaactttcttattctccagctattttatgagctttaggatttgtttttttatttacagtaggaggattaacaggagttgttttagctaattcatcagtagatattattttacatgatacttattatgtagtagctcattttcattatgttttatctataggagctgtatttgctattatagcaggttttattcactgataccctttatttactggattaacgttaaataataaatgattaaaaagtcatttcattattatatttattggagttaatttaacattttttcctcaacattttttaggattggctggaatacctcgacgttattcagattacccagatgcttacacaacatgaaatattgtatcaactattggatcaactatttcattattaggaattttattctttttttttattatttgagaaagtttagtatcacaacgacaagtaatttacccaattcaactaaattcatcaattgaatgataccaaaatactccaccagctgaacatagatattctgaattaccacttttaacaaattaatttctaatatggcagattagtgcaatagatttaagctctatatataaagtattttacttttattagaaaataaatgtctacatgagctaatttaggtttacaagatagagcttctcctttaatagaacaattaattttttttcatgatcatgcattattaattttagtaataattacagtattggtgggatatttaatatttatattattttttaataattatgtaaatcgatttcttttacatggacaacttattgaaataatttgaactattttaccagcaattattttactatttattgctcttccttctttacgtttactttatttattagatgaaattaatgaaccatctgtaactttaaaaagaatcggccatcaatgatattgaagttacgaatattcagattttaataatattgaatttgattcatatataattccaacaaatgaattaataactgatggatttcgattattagatgttgataaccgagtagttttacccataaactcacaaattcgaattttagtaacagctgctgatgttattcattcttgaacagtacctgccttaggagtaaaagttgacggtacacctggacgattaaatcaaactaatttttttattaatcgaccgggtttattttatggtcaatgttcagaaatctgtggagctaatcatagatttataccgattgtaattgaaagtgttcctgtaaattactttattaaatgaatttctagaaataactcttcattagatgactgaaagcaagtactggtctcttaaaccatttaatagtaaattagcacttacttctaatgataaaaaattagttaaaatcataacattagtatgtcaaactaaaattattaaataattaatattttttaattccacaaatagcacctattagatgattattattatttattattttttctattacatttattttattttgttctattaactattattcttatataccaaattcacctaaatctaatgaattaaaaaatatcaacttaaattcaataaattgaaaatgataacaaatttattttctgtattcgacccctcagctatttttaatttttcacttaattgattaagaacatttttaggacttttaataattccgtcaatttattgattaataccttctcgttacaatattatatgaaattcaattttattaactcttcataaagaatttaaaactttattaggtccatcaggtcataatggatctacttttatttttatttctttattttcattaattttatttaataatttcataggattatttccatatatttttacaagaacaagacatttaactttaactttatctttagctttacctttatgattatgttttatattatatggatgaattagtcatacacaacatatatttgctcatttagttcctcaaggaacacccgctattcttataccttttatagtatgtattgaaactattagaaatattattcgacctggaacattagctgttcgattaactgctaatataattgctggacatttattattaactcttttaggaaatacaggaccttctatatcttatatattagtaacatttttattaatagctcaaattgctttattagtattagaatcagctgtagctataattcaatcttatgtgtttgctgtattaagaactttatattctagagaagtaaattaatgtctacacactcaaatcacccttttcatttagtggattatagtccatgaccattaacaggagctatcggagctataacaactgtatcaggtatagtaaaatgatttcatcaatatgatatttcattatttgtattaggtaatattattactattttaactgtatatcaat
>DGRP321
tattttataccaacatttattttgattttttggtcatccggaagtttatattttaattttacctggatttggaataatttctcatattattagacaagaatcaggaaaaaaggaaacttttggttctctaggaataatttatgctatattagctattggattattaggatttattgtatgagctcatcatatatttaccgttggaatagatgtagatactcgagcttattttacctcagctactataattattgcagttcctactggaattaaaatttttagttgattagctactttacatggaactcaactttcttattctccagctattttatgagctttaggatttgtttttttatttacagtaggaggattaacaggagttgttttagctaattcatcagtagatattattttacatgatacttattatgtagtagctcattttcattatgttttatctataggagctgtatttgctattatagcaggttttattcactgataccctttatttactggattaacgttaaataataaatgattaaaaagtcatttcattattatatttattggagttaatttaacattttttcctcaacattttttaggattggctggaatacctcgacgttattcagattacccagatgcttacacaacatgaaatattgtatcaactattggatcaactatttcattattaggaattttattctttttttttattatttgagaaagtttagtatcacaacgacaagtaatttacccaattcaactaaattcatcaattgaatgataccaaaatactccaccagctgaacatagatattctgaattaccacttttaacaaattaatttctaatatggcagattagtgcaatagatttaagctctatatataaagtattttacttttattagaaaataaatgtctacatgagctaatttaggtttacaagatagagcttctcctttaatagaacaattaattttttttcatgatcatgcattattaattttagtaataattacagtattggtgggatatttaatatttatattattttttaataattatgtaaatcgatttcttttacatggacaacttattgaaataatttgaactattttaccagcaattattttactatttattgctcttccttctttacgtttactttatttattagatgaaattaatgaaccatctgtaactttaaaaagaatcggccatcaatgatattgaagttacgaatattcagattttaataatattgaatttgattcatatataattccaacaaatgaattaataactgatggatttcgattattagatgttgataaccgagtagttttacccataaactcacaaattcgaattttagtaacagctgctgatgttattcattcttgaacagtacctgccttaggagtaaaagttgacggtacacctggacgattaaatcaaactaatttttttattaatcgaccgggtttattttatggtcaatgttcagaaatctgtggagctaatcatagatttataccgattgtaattgaaagtgttcctgtaaattactttattaaatgaatttctagaaataactcttcattagatgactgaaagcaagtactggtctcttaaaccatttaatagtaaattagcacttacttctaatgataaaaaattagttaaaatcataacattagtatgtcaaactaaaattattaaataattaatattttttaattccacaaatagcacctattagatgattattattatttattattttttctattacatttattttattttgttctattaactattattcttatataccaaattcacctaaatctaatgaattaaaaaatatcaacttaaattcaataaattgaaaatgataacaaatttattttctgtattcgacccctcagctatttttaatttttcacttaattgattaagaacatttttaggacttttaataattccgtcaatttattgattaataccttctcgttacaatattatatgaaattcaattttattaactcttcataaagaatttaaaactttattaggtccatcaggtcataatggatctacttttatttttatttctttattttcattaattttatttaataatttcataggattatttccatatatttttacaagaacaagacatttaactttaactttatctttagctttacctttatgattatgttttatattatatggatgaattaatcatacacaacatatatttgctcatttagttcctcaaggaacacccgctattcttataccttttatagtatgtattgaaactattagaaatattattcgacctggaacattagctgttcgattaactgctaatataattgctggacatttattattaactcttttaggaaatacaggaccttctatatcttatatattagtaacatttttattaatagctcaaattgctttattagtattagaatcagctatagctataattcaatcttatgtgtttgctgtattaagaactttatattctagagaagtaaattaatgtctacacactcaaatcacccttttcatttagtggattatagtccatgaccattaacaggagctatcggagctataacaactgtatcaggtatagtaaaatgatttcatcaatatgatatttcattatttgtattaggtaatattattactattttaactgtatatcaat
>DGRP790
tattttataccaacatttattttgattttttggtcatcctgaagtttatattttaattttacctggatttggaataatttctcatattattagacaagaatcaggaaaaaaggaaacttttggttctctaggaataatttatgctatattagctattggattattaggatttattgtatgagctcatcatatatttaccgttggaatagatgtagatactcgagcttattttacctcagctactataattattgcagttcctactggaattaaaatttttagttgattagctactttacatggaactcaactttcttattctccagctattttatgagctttaggatttgtttttttatttacagtaggaggattaacaggagttgttttagctaattcatcagtagatattattttacatgatacttattatgtagtagctcattttcattatgttttatctataggagctgtatttgctattatagcaggttttattcactgataccctttatttactggattaacgttaaataataaatgattaaaaagtcatttcattattatatttattggagttaatttaacattttttcctcaacattttttaggattggctggaatacctcgacgttattcagattacccagatgcttacacaacatgaaatattgtatcaactattggatcaactatttcattattaggaattttattctttttttttattatttgagaaagtttagtatcacaacgacaagtaatttacccaattcaactaaattcatcaattgaatgataccaaaatactccaccagctgaacatagatattctgaattaccacttttaacaaattaatttctaatatggcagattagtgcaatagatttaagctctatatataaagtattttacttttattagaaaataaatgtctacatgagctaatttaggtttacaagatagagcttctcctttaatagaacaattaattttttttcatgatcatgcattattaattttagtaataattacagtattggtgggatatttaatatttatattattttttaataattatgtaaatcgatttcttttacatggacaacttattgaaataatttgaactattttaccagcaattattttactatttattgctcttccttctttacgtttactttatttattagatgaaattaatgaaccatctgtaactttaaaaagaatcggccatcaatgatattgaagttacgaatattcagattttaataatattgaatttgattcatatataattccaacaaatgaattaataactgatggatttcgattattagatgttgataaccgagtagttttacccataaactcacaaattcgaattttagtaacagctgctgatgttattcattcttgaacagtacctgccttaggagtaaaagttgacggtacacctggacgattaaatcaaactaatttttttattaatcgaccgggtttattttatggtcaatgttcagaaatctgtggagctaatcatagatttataccgattgtaattgaaagtgttcctgtaaattactttattaaatgaatttctagaaataactcttcattagatgactgaaagcaagtactggtctcttaaaccatttaatagtaaattagcacttacttctaatgataaaaaattagttaaaatcataacattagtatgtcaaactaaaattattaaatcattaatattttttaattccacaaatagcacctattagatgattattattatttattattttttctattacatttattttattttgttctattaactattattcttatataccaaattcacctaaatctaatgaattaaaaaatatcaacttaaattcaataaattgaaaatgataacaaatttattttctgtattcgacccctcagctatttttaatttttcacttaattgattaagaacatttttaggacttttaataattccgtcaatttattgattaataccttctcgttacaatattatatgaaattcaattttattaactcttcataaagaatttaaaactttattaggtccatcaggtcataatggatctacttttatttttatttctttattttcattaattttatttaataatttcataggattatttccatatatttttacaagaacaagacatttaactttaactttatctttagctttacctttatgattatgttttatattatatggatgaattaatcatacacaacatatatttgctcatttagttcctcaaggaacacccgctattcttataccttttatagtatgtattgaaactattagaaatattattcgacctggaacattagctgttcgattaactgctaatataattgctggacatttattattaactcttttaggaaatacaggaccttctatatcttatatattagtaacatttttattaatagctcaaattgctttattagtattagaatcagctgtagctataattcaatcttatgtgtttgctgtattaagaactttatattctagagaagtaaattaatgtctacacactcaaatcacccttttcatttagtggattatagtccatgaccattaacaggagctatcggagctataacaactgtatcaggtatagtaaaatgatttcatcaatatgatatttcattatttgtattaggtaatattattactattttaactgtatatcaat
>DGRP356
tattttataccaacatttattttgattttttggtcatcctgaagtttatattttaattttacctggatttggaataatttctcatattattagacaagaatcaggaaaaaaggaaacttttggttctctaggaataatttatgctatattagctattggattattaggatttattgtatgagctcatcatatatttaccgttggaatagatgtagatactcgagcttattttacctcagctactataattattgcagttcctactggaattaaaatttttagttgattagctactttacatggaactcaactttcttattctccagctattttatgagctttaggatttgtttttttatttacartaggaggattaacaggagttgttttagctaattcatcagtagatattattttacatgatacttattatgtagtagctcattttcattatgttttatctataggagctgtatttgctattatagcaggttttattcactgataccctttatttactggattaacgttaaataataaatgattaaaaagtcatttcattattatatttattggagttaatttaacattttttcctcaacattttttaggattggctggaatacctcgacgttattcagattacccagatgcttacacaacatgaaatattgtatcaactattggatcaactatttcattattaggaattttattctttttttttattatttgagaaagtttagtatcacaacgacaagtaatttacccaattcaactaaattcatcaattgaatgataccaaaatactccaccagctgaacatagatattctgaattaccacttttaacaaattaatttctaatatggcagattagtgcaatagattTAAGCTCTATATATAAAGTATTTTACTTTTATTAGAAAATAAATGTCtacATGAGCTAATTTAGGTTTACAAGATAGAGCTTCTCCTTTAATAGAACAATTAATTTTTTTTCATGATCATGCATTATTAATTTTAGTAATAATTACAGTATTGGTGGGATATTTAATATTTATATTATTTTTTAATAATTATGTAAATCGATTTCTTTTACATGGACAACTTATTGAAATAATTTGAACTATTTTACCAGCAATTATTTTACTATTTATTGCTCTTccTtctttacgtTtactttaTttattagatgaaattaatgaaccatctgtaactttaaaaagaatcggccatcaatgatattgaagttacgaatattcagattttaataatattgaatttgattcatatataattccaacaaatgaattaataactgatggatttcgattattagatgttgataaccgagtagttttacccataaactcacaaattcgaattttagtaacagctgctgatgttattcattcttgaacagtacctgccttaggagtaaaagttgacggtacacctggacgattaaatcaaactaatttttttattaatcgaccgggtttattttatggtcaatgttcagaaatctgtggagctaatcatagatttataccgattgtaattgaaagtgttcctgtaaattactttattaaatgaatttctagaaataactcttcattagatgactgaaagcaagtactggtctcttaaaccatttaaTAGTAAATTAGCACTTACTTCTAATGATAAAAAATTAGTTAAAATCATAACATTAGTATGTCAAACTAAAATTATTAAATAATTAATATTTTTTAATTCCACAAATAGCACCTATTAGATGATTATTATTATTTATTATTTTTTCTATTACATTTATTTTATTTTGTTCTATTAACTATTATTCTTATATACCAAATTCACCTAAATCTAATGAATTAAAAAATATCAACTTAAATTCAATAAATTGAAAATGATAACAAATTTATTTTCTGTATTCGACCCCTCAGCTATTTTTAATTTTTCACTTAATTGATTAAGAACATTTtTAgGActtttaataattccgtCAATTTATTGATTAATACCTTCTCGTTACAATATTAtatgaaattCAATTTTATTAACTCTTCATAAAGAATTTAAAACTTTATTAGGTCCATCAGGTCATAATGGATCTACTTTTATTTTTATTTCTTTATTTTCATTAATTTTATTTAATAATTTCATAGGATTATTTCCATATATttttacaagaacaagacatttaactttaacttTATCTttagctttACCTTTATGATTatgttttatattatatgGATGAAttaatcATAcacaAcatatatttgctcatttagttcctcaaggaacacccgctattcttataccttttatagtatgtattgaaactattagaaatattattcgacctggaacattagctgttcgattaactgctaatataattgctggacatttattattaActcttttaggAAATACAGGACCTTCTATATCTTATATATTAGTAACATTTTTATTAATAGCTCaaattgctttattagtattagaatcagctgtagctataattcaatcttatgtgtttgctgtattaagaactttatattctagagaagtaaattaatgtctacacactcaaatcacccttttcatttagtggattatagtccatgaccattaacaggagctatcggagctataacaactgtatcaggtatagtaaaatgatttcatcaatatgatatttcattatttgtattaggtaatattattactattttaactgtatatcaat
>DGRP21
tattttataccaacatttattttgattttttggtcatcctgaagtttatattttaattttacctggatttggaataatttctcatattattagacaagaatcaggaaaaaaggaaacttttggttctctaggaataatttatgctatattagctattggattattaggatttattgtatgagctcatcatatatttaccgttggaatagatgtagatactcgagcttattttacctcagctactataattattgcagttcctactggaattaaaatttttagttgattagctactttacatggaactcaactttcttattctccagctattttatgagctttaggatttgtttttttatttacagtaggaggattaacaggagttgttttagctaattcatcagtagatattattttacatgatacttattatgtagtagctcattttcattatgttttatctataggagctgtatttgctattatagcaggttttattcactgataccctttatttactggattaacgttaaataataaatgattaaaaagtcatttcattattatatttattggagttaatttaacattttttcctcaacattttttaggattggctggaatacctcgacgttattcagattacccagatgcttacacaacatgaaatattgtatcaactattggatcaactatttcattattaggaattttattctttttttttattatttgagaaagtttagtatcacaacgacaagtaatttacccaattcaactaaattcatcaattgaatgataccaaaatactccaccagctgaacatagatattctgaattaccacttttaacaaattaatttctaatatggcagattagtgcaatagatttaagctctatatataaagtattttacttttattagaaaataaatgtctacatgagctaatttaggtttacaagatagagcttctcctttaatagaacaattaattttttttcatgatcatgcattattaattttagtaataattacagtattggtgggatatttaatatttatattattttttaataattatgtaaatcgatttcttttacatggacaacttattgaaataatttgaactattttaccagcaattattttactatttattgctcttccttctttacgtttactttatttattagatgaaattaatgaaccatctgtaactttaaaaagaatcggccatcaatgatattgaagttacgaatattcagattttaataatattgaatttgattcatatataattccaacaaatgaattaataactgatggatttcgattattagatgttgataaccgagtagttttacccataaactcacaaattcgaattttagtaacagctgctgatgttattcattcttgaacagtacctgccttaggagtaaaagttgacggtacacctggacgattaaatcaaactaatttttttattaatcgaccgggtttattttatggtcaatgttcagaaatctgtggaactaatcatagatttataccgattgtaattgaaagtgttcctgtaaattactttattaaatgaatttctagaaataactcttcattagatgactgaaagcaagtactggtctcttaaaccatttaatagtaaattagcacttacttctaatgataaaaaattagttaaaatcataacattagtatgtcaaactaaaattattaaataattaatattttttaattccacaaatagcacctattagatgattattattatttattattttttctattacatttattttattttgttctattaactattattcttatataccaaattcacctaaatctaatgaattaaaaaatatcaacttaaattcaataaattgaaaatgataacaaatttattttctgtattcgacccctcagctatttttaatttttcacttaattgattaagaacatttttaggacttttaataattccgtcaatttattgattaataccttctcgttacaatattatatgaaattcaattttattaactcttcataaagaatttaaaactttattaggtccatcaggtcataatggatctacttttatttttatttctttattttcattaattttatttaataatttcataggattatttccatatatttttacaagaacaagacatttaactttaactttatctttagctttacctttatgattatgttttatattatatggatgaattaatcatacacaacatatatttgctcatttagttcctcaaggaacacccgctattcttataccttttatagtatgtattgaaactattagaaatattattcgacctggaacattagctgttcgattaactgctaatataattgctggacatttattattaactcttttaggaaatacaggaccttctatatcttatatattagtaacatttttattaatagctcaaattgctttattagtattagaatcagctgtagctataattcaatcttatgtgtttgctgtattaagaactttatattctagagaagtaaattaatgtctacacactcaaatcacccttttcatttagtggattatagtccatgaccattaacaggagctatcggagctataacaactgtatcaggtatagtaaaatgatttcatcaatatgatatttcattatttgtattaggtaatattattactattttaactgtatatcaat
>DGRP879
tattttataccaacatttattttgattttttggtcatcctgaagtttatattttaattttacctggatttggaataatttctcatattattagacaagaatcaggaaaaaaggaaacttttggttctctaggaataatttatgctatattagctattggattattaggatttattgtatgagctcatcatatatttaccgttggaatagatgtagatactcgagcttattttacctcagctactataattattgcagttcctactggaattaaaatttttagttgattagctactttacatggaactcaactttcttattctccagctattttatgagctttaggatttgtttttttatttacagtaggaggattaacaggagttgttttagctaattcatcagtagatattattttacatgatacttattatgtagtagctcattttcattatgttttatctataggagctgtatttgctattatagcaggttttattcactgataccctttatttactggattaacgttaaataataaatgattaaaaagtcatttcattattatatttattggagttaatttaacattttttcctcaacattttttaggattggctggaatacctcgacgttattcagattacccagatgcttacacaacatgaaatattgtatcaactattggatcaactatttcattattaggaattttattctttttttttattatttgagaaagtttagtatcacaacgacaagtaatttacccaattcaactaaattcatcaattgaatgataccaaaatactccaccagctgaacatagatattctgaattaccacttttaacaaattaatttctaatatggcagattagtgcaatagatttaagctctatatataaagtattttacttttattagaaaataaatgtctacatgagctaatttaggtttacaagatagagcttctcctttaatagaacaattaattttttttcatgatcatgcattattaattttagtaataattacagtattggtgggatatttaatatttatattattttttaataattatgtaaatcgatttcttttacatggacaacttattgaaataatttgaactattttaccagcaattattttactatttattgctcttccttctttacgtttactttatttattagatgaaattaatgaaccatctgtaactttaaaaagaatcggccatcaatgatattgaagttacgaatattcagattttaataatattgaatttgattcatatataattccaacaaatgaattaataactgatggatttcgattattagatgttgataaccgagtagttttacccataaactcacaaattcgaattttagtaacagctgctgatgttattcattcttgaacagtacctgccttaggagtaaaagttgacggtacacctggacgattaaatcaaactaatttttttattaatcgaccgggtttattttatggtcaatgttcagaaatctgtggagctaatcatagatttataccgattgtaattgaaagtgttcctgtaaattactttattaaatgaatttctagaaataactcttcattagatgactgaaagcaagtactggtctcttaaaccatttaatagtaaattagcacttacttctaatgataaaaaattagttaaaatcataacattagtatgtcaaactaaaattattaaatcattaatattttttaattccacaaatagcacctattagatgattattattatttattatttttTctattacatTtattttattttgtTCTattaactattattcttatataccaaattcacctaaatctaatgaattaaaaaatatcaacttaaattcaataaattgaaaatgataacaaatttattttctgtattcgacccctcagctatttttaatttttcacttaattgattaagaacatttttaggacttttaataattccgtcaatttattgattaataccttctcgttacaatattatatgaaattcaattttattaactcttcataaagaatttaaaactttattaggtccatcaggtcataatggatctacttttatttttatttctttattttcattaattttatttaataatttcataggattatttccatatatttttacaagaacaagacatttaactttaactttatctttagctttacctttatgattatgttttatattatatggatgaattaatcatacacaacatatatttgctcatttagttcctcaaggaacacccgctattcttataccttttatagtatgtattgaaactattagaaatattattcgacctggaacattagctgttcgattaactgctaatataattgctggacatttattattaactcttttaggaaatacaggaccttctatatcttatatattagtaacatttttattaatagctcaaattgctttattagtattagaatcagctgtagctataattcaatcttatgtgtttgctgtattaagaactttatattctagagaagtaaattaatgtctacacactcaaatcacccttttcatttagtggattatagtccatgaccattaacaggagctatcggagctataacaactgtatcaggtatagtaaaatgatttcatcaatatgatatttcattatttgtattaggtaatattattactattttaactgtatatcaat
>DGRP486
[truncated: 495,509 more chars]
