# Supplementary material for: Coevolution of Drosophila melanogaster mtDNA and Wolbachia Genotypes
Source: PLoS One. 2013 Jan 17;8(1):e54373. doi: 10.1371/journal.pone.0054373 (PMC3547870; doi:10.1371/journal.pone.0054373)
Supplement: Supporting Information S3 — Phylogenetic tree of 323 samples of 2757 bp alignment in Nexus format. A Bayesian approach (MrBayes 3.2.1), with a general-time-reversible (GTR) model of nucleotide substitution, 1.5×106 iterations of MCMC was used. (TRE) [file pone.0054373.s006.tre]

#NEXUS
[ID: 9394634863]
begin taxa;
	dimensions ntax=323;
	taxlabels
		DGRP85_w-
		DGRP439_w-
		DGRP91_w-
		DGRP357_w-
		DGRP427_w-
		DGRP371_w-
		DGRP399_w-
		DGRP307_w-
		DGRP28_w-
		DGRP812_w-
		DGRP642_w-
		DGRP703_w-
		DGRP437_w-
		DGRP45_w-
		DGRP894_w-
		DGRP233_w-
		DGRP303_w-
		DGRP105_w-
		DGRP93_w-
		DGRP373_w-
		DGRP391_w-
		DGRP59_w-
		DGRP208_w-
		DGRP325_w-
		DGRP509_w-
		DGRP41_w-
		DGRP502_w-
		DGRP386_w-
		DGRP42_w-
		DGRP857_w-
		DGRP217_w-
		DGRP508_w-
		DGRP907_w-
		DGRP517_w-
		DGRP177_w-
		DGRP161_w-
		DGRP911_w-
		DGRP109_w-
		DGRP492_w-
		DGRP377_w-
		DGRP406_w-
		DGRP908_w-
		DGRP26_w-
		DGRP808_w-
		DGRP714_w-
		DGRP514_w-
		DGRP235_w-
		DGRP381_w-
		DGRP392_w-
		DGRP228_w-
		DGRP129_w-
		DGRP239_w-
		DGRP774_w-
		DGRP765_w-
		DGRP443_w-
		DGRP229_w-
		DGRP375_w-
		DGRP313_w-
		DGRP491_w-
		DGRP101_w-
		DGRP799_w-
		DGRP757_w-
		DGRP332_w-
		DGRP358_w-
		DGRP324_w-
		DGRP350_w-
		DGRP57_w-
		DGRP38_w-
		FR207_w-
		DGRP309_w-
		DGRP810_w-
		DGRP367_w-
		DGRP359_w-
		DGRP138_w-
		DGRP158_w-
		DGRP732_w-
		DGRP378_w-
		DGRP563_w-
		DGRP195_w-
		DGRP83_w-
		DGRP379_w-
		DGRP88_w-
		DGRP426_w-
		DGRP315_w-
		RG8_w-
		GA130_w-
		FR361_w-
		FR180_w-
		FR217_w-
		FR151_w-
		GU9_w-
		FR229_w-
		GU2_w-
		NG1N_w-
		KN35_w-
		GU10_w-
		NG7_w-
		TZ8_w-
		CO8N_w-
		CK1_w-
		GU7_w-
		CO4N_w-
		NG9_w-
		CO15N_w-
		NG10N_w-
		NG3N_w-
		GU6_w-
		GA129_w-
		GA132_w-
		GA185_w-
		GA141_w-
		DGRP256
		DGRP801
		DGRP776
		DGRP441
		DGRP73
		DGRP336
		DGRP287
		DGRP554
		DGRP409
		DGRP852
		DGRP820
		DGRP595
		DGRP227
		DGRP317
		DGRP49
		DGRP555
		DGRP787
		DGRP69
		DGRP855
		DGRP405
		DGRP310
		DGRP853
		DGRP639
		DGRP40
		DGRP272
		DGRP884
		DGRP393
		DGRP531
		DGRP321
		DGRP790
		DGRP356
		DGRP21
		DGRP879
		DGRP486
		DGRP730
		DGRP786
		DGRP832
		DGRP352
		DGRP237
		DGRP822
		DGRP280
		DGRP338
		DGRP535
		DGRP374
		DGRP882
		DGRP383
		DGRP461
		DGRP796
		DGRP859
		DGRP861
		DGRP360
		DGRP818
		DGRP738
		DGRP181
		DGRP335
		DGRP802
		DGRP707
		DGRP142
		DGRP365
		DGRP837
		DGRP75
		DGRP890
		DGRP783
		DGRP513
		DGRP136
		DGRP306
		DGRP153
		DGRP805
		DGRP320
		DGRP705
		DGRP716
		DGRP370
		DGRP149
		DGRP887
		DGRP646
		DGRP589
		DGRP804
		DGRP721
		DGRP737
		DGRP318
		DGRP362
		DGRP761
		DGRP892
		DGRP897
		DGRP712
		DGRP176
		DGRP398
		DGRP591
		DGRP440
		DGRP380
		DGRP727
		RG11N
		RG32N
		RG18N
		RG24
		RG13N
		ZS37
		KR7
		RG35
		ZI261
		RG37N
		GA145
		RG33
		RG10
		SP221
		KR4N
		KN20N
		ZO12
		SP254
		UG19
		RG25
		ZS11
		CO14
		KT1
		SP173
		ZI268
		RG36
		GA160
		KR42
		RG15
		RG28
		EZ5N
		ZS56
		KT6
		CO13N
		KN34
		RG9
		RG34
		CO2
		ZI468
		KR39
		SP241
		RG3
		ZL130
		EZ25
		CO10N
		GA191
		KN133N
		FR310
		CO16
		UM118
		EZ2
		EZ9N
		ZO65
		RG39
		ED3
		RG19
		TZ10
		UG7
		RG2
		ED2
		SP235
		TZ14
		FR14
		RC1
		RG7
		UG28N
		SP188
		SP80
		RG21N
		UG5N
		ED5N
		RC5
		GA125
		RG6N
		CO1
		RG5
		NG6N
		UM37
		RG22
		CO9N
		UM526
		ED6N
		ED10N
		RG38N
		ZI91
		RG4N
		CK2
		KN6
		921151_Russia-1992_w-
		2_23_LS_wMelCS2
		w77_Uzbekistan-1981_w-
		181_Georgia-1989_wMelCS2
		109_Moldavia-1984_wMelCS2
		w75_Belarussia-1980_wMelCS2
		Oregon-R_USA-1925_w-
		w1118_LS_wMelCS
		w36_Russia-1978_w-
		921189_Russia-1992_wMelCS
		3_1_Ukraine-1971_wMelCS
		w153_Uzbekistan-1989_wMelCS
		w59_German-1988_w-
		w166_Russia-1988_w-
		U4w_Ukraine-2004_wMel
		Bi90_Kyrgyzstan-2004_wMel
		335_Russia-2003_wMel
		3110_Ukraine-2003_wMel
		2_37_LS_wMel
		Z53_Zimbabwe-1990_w+
		s400_Russia-2004_wMel
		Harwich_USA-1967_wMel
		11_Sinai_Egypt-2010_wMel
		12_sin_Egypt-2010_wMel4
		Dahomey_Benin-1970_un
		Astonville_Australia-2002_un
		Brownsville_USA-1978_un
		Japan_Japan-1980_un
		Paris_France-1952_un
		10030_Japan-1982_wMel2
		10032_Japan-1982_wMel2
		Mysore_India_un
		Canton-S_USA-1930_wMelCS
		;
end;
begin trees;
	translate
		1	DGRP85_w-,
		2	DGRP439_w-,
		3	DGRP91_w-,
		4	DGRP357_w-,
		5	DGRP427_w-,
		6	DGRP371_w-,
		7	DGRP399_w-,
		8	DGRP307_w-,
		9	DGRP28_w-,
		10	DGRP812_w-,
		11	DGRP642_w-,
		12	DGRP703_w-,
		13	DGRP437_w-,
		14	DGRP45_w-,
		15	DGRP894_w-,
		16	DGRP233_w-,
		17	DGRP303_w-,
		18	DGRP105_w-,
		19	DGRP93_w-,
		20	DGRP373_w-,
		21	DGRP391_w-,
		22	DGRP59_w-,
		23	DGRP208_w-,
		24	DGRP325_w-,
		25	DGRP509_w-,
		26	DGRP41_w-,
		27	DGRP502_w-,
		28	DGRP386_w-,
		29	DGRP42_w-,
		30	DGRP857_w-,
		31	DGRP217_w-,
		32	DGRP508_w-,
		33	DGRP907_w-,
		34	DGRP517_w-,
		35	DGRP177_w-,
		36	DGRP161_w-,
		37	DGRP911_w-,
		38	DGRP109_w-,
		39	DGRP492_w-,
		40	DGRP377_w-,
		41	DGRP406_w-,
		42	DGRP908_w-,
		43	DGRP26_w-,
		44	DGRP808_w-,
		45	DGRP714_w-,
		46	DGRP514_w-,
		47	DGRP235_w-,
		48	DGRP381_w-,
		49	DGRP392_w-,
		50	DGRP228_w-,
		51	DGRP129_w-,
		52	DGRP239_w-,
		53	DGRP774_w-,
		54	DGRP765_w-,
		55	DGRP443_w-,
		56	DGRP229_w-,
		57	DGRP375_w-,
		58	DGRP313_w-,
		59	DGRP491_w-,
		60	DGRP101_w-,
		61	DGRP799_w-,
		62	DGRP757_w-,
		63	DGRP332_w-,
		64	DGRP358_w-,
		65	DGRP324_w-,
		66	DGRP350_w-,
		67	DGRP57_w-,
		68	DGRP38_w-,
		69	FR207_w-,
		70	DGRP309_w-,
		71	DGRP810_w-,
		72	DGRP367_w-,
		73	DGRP359_w-,
		74	DGRP138_w-,
		75	DGRP158_w-,
		76	DGRP732_w-,
		77	DGRP378_w-,
		78	DGRP563_w-,
		79	DGRP195_w-,
		80	DGRP83_w-,
		81	DGRP379_w-,
		82	DGRP88_w-,
		83	DGRP426_w-,
		84	DGRP315_w-,
		85	RG8_w-,
		86	GA130_w-,
		87	FR361_w-,
		88	FR180_w-,
		89	FR217_w-,
		90	FR151_w-,
		91	GU9_w-,
		92	FR229_w-,
		93	GU2_w-,
		94	NG1N_w-,
		95	KN35_w-,
		96	GU10_w-,
		97	NG7_w-,
		98	TZ8_w-,
		99	CO8N_w-,
		100	CK1_w-,
		101	GU7_w-,
		102	CO4N_w-,
		103	NG9_w-,
		104	CO15N_w-,
		105	NG10N_w-,
		106	NG3N_w-,
		107	GU6_w-,
		108	GA129_w-,
		109	GA132_w-,
		110	GA185_w-,
		111	GA141_w-,
		112	DGRP256,
		113	DGRP801,
		114	DGRP776,
		115	DGRP441,
		116	DGRP73,
		117	DGRP336,
		118	DGRP287,
		119	DGRP554,
		120	DGRP409,
		121	DGRP852,
		122	DGRP820,
		123	DGRP595,
		124	DGRP227,
		125	DGRP317,
		126	DGRP49,
		127	DGRP555,
		128	DGRP787,
		129	DGRP69,
		130	DGRP855,
		131	DGRP405,
		132	DGRP310,
		133	DGRP853,
		134	DGRP639,
		135	DGRP40,
		136	DGRP272,
		137	DGRP884,
		138	DGRP393,
		139	DGRP531,
		140	DGRP321,
		141	DGRP790,
		142	DGRP356,
		143	DGRP21,
		144	DGRP879,
		145	DGRP486,
		146	DGRP730,
		147	DGRP786,
		148	DGRP832,
		149	DGRP352,
		150	DGRP237,
		151	DGRP822,
		152	DGRP280,
		153	DGRP338,
		154	DGRP535,
		155	DGRP374,
		156	DGRP882,
		157	DGRP383,
		158	DGRP461,
		159	DGRP796,
		160	DGRP859,
		161	DGRP861,
		162	DGRP360,
		163	DGRP818,
		164	DGRP738,
		165	DGRP181,
		166	DGRP335,
		167	DGRP802,
		168	DGRP707,
		169	DGRP142,
		170	DGRP365,
		171	DGRP837,
		172	DGRP75,
		173	DGRP890,
		174	DGRP783,
		175	DGRP513,
		176	DGRP136,
		177	DGRP306,
		178	DGRP153,
		179	DGRP805,
		180	DGRP320,
		181	DGRP705,
		182	DGRP716,
		183	DGRP370,
		184	DGRP149,
		185	DGRP887,
		186	DGRP646,
		187	DGRP589,
		188	DGRP804,
		189	DGRP721,
		190	DGRP737,
		191	DGRP318,
		192	DGRP362,
		193	DGRP761,
		194	DGRP892,
		195	DGRP897,
		196	DGRP712,
		197	DGRP176,
		198	DGRP398,
		199	DGRP591,
		200	DGRP440,
		201	DGRP380,
		202	DGRP727,
		203	RG11N,
		204	RG32N,
		205	RG18N,
		206	RG24,
		207	RG13N,
		208	ZS37,
		209	KR7,
		210	RG35,
		211	ZI261,
		212	RG37N,
		213	GA145,
		214	RG33,
		215	RG10,
		216	SP221,
		217	KR4N,
		218	KN20N,
		219	ZO12,
		220	SP254,
		221	UG19,
		222	RG25,
		223	ZS11,
		224	CO14,
		225	KT1,
		226	SP173,
		227	ZI268,
		228	RG36,
		229	GA160,
		230	KR42,
		231	RG15,
		232	RG28,
		233	EZ5N,
		234	ZS56,
		235	KT6,
		236	CO13N,
		237	KN34,
		238	RG9,
		239	RG34,
		240	CO2,
		241	ZI468,
		242	KR39,
		243	SP241,
		244	RG3,
		245	ZL130,
		246	EZ25,
		247	CO10N,
		248	GA191,
		249	KN133N,
		250	FR310,
		251	CO16,
		252	UM118,
		253	EZ2,
		254	EZ9N,
		255	ZO65,
		256	RG39,
		257	ED3,
		258	RG19,
		259	TZ10,
		260	UG7,
		261	RG2,
		262	ED2,
		263	SP235,
		264	TZ14,
		265	FR14,
		266	RC1,
		267	RG7,
		268	UG28N,
		269	SP188,
		270	SP80,
		271	RG21N,
		272	UG5N,
		273	ED5N,
		274	RC5,
		275	GA125,
		276	RG6N,
		277	CO1,
		278	RG5,
		279	NG6N,
		280	UM37,
		281	RG22,
		282	CO9N,
		283	UM526,
		284	ED6N,
		285	ED10N,
		286	RG38N,
		287	ZI91,
		288	RG4N,
		289	CK2,
		290	KN6,
		291	921151_Russia-1992_w-,
		292	2_23_LS_wMelCS2,
		293	w77_Uzbekistan-1981_w-,
		294	181_Georgia-1989_wMelCS2,
		295	109_Moldavia-1984_wMelCS2,
		296	w75_Belarussia-1980_wMelCS2,
		297	Oregon-R_USA-1925_w-,
		298	w1118_LS_wMelCS,
		299	w36_Russia-1978_w-,
		300	921189_Russia-1992_wMelCS,
		301	3_1_Ukraine-1971_wMelCS,
		302	w153_Uzbekistan-1989_wMelCS,
		303	w59_German-1988_w-,
		304	w166_Russia-1988_w-,
		305	U4w_Ukraine-2004_wMel,
		306	Bi90_Kyrgyzstan-2004_wMel,
		307	335_Russia-2003_wMel,
		308	3110_Ukraine-2003_wMel,
		309	2_37_LS_wMel,
		310	Z53_Zimbabwe-1990_w+,
		311	s400_Russia-2004_wMel,
		312	Harwich_USA-1967_wMel,
		313	11_Sinai_Egypt-2010_wMel,
		314	12_sin_Egypt-2010_wMel4,
		315	Dahomey_Benin-1970_un,
		316	Astonville_Australia-2002_un,
		317	Brownsville_USA-1978_un,
		318	Japan_Japan-1980_un,
		319	Paris_France-1952_un,
		320	10030_Japan-1982_wMel2,
		321	10032_Japan-1982_wMel2,
		322	Mysore_India_un,
		323	Canton-S_USA-1930_wMelCS
		;
tree con_50_majrule = [&R] (((1[&prob=1.000000000000000e+00,prob_stddev=0.000000000000000e+00,prob_range={1.000000000000000e+00,1.000000000000000e+00},prob(percent)="100",prob+-sd="100+-0",height_mean=5.135101502704139e-18,height_median=5.421010862427522e-20,height_95%HPD={0.000000000000000e+00,1.626303258728257e-19}]:2.503122567903039e-04[&length_mean=5.527337487469829e-03,length_median=6.712615…
end;
